# Supplementary material for: Microbial biotransformation of Pericarpium Citri Reticulatae (PCR) by Aspergillus niger and effects on antioxidant activity
Source: Food Sci Nutr. 2020 Dec 4;9(2):855–65. doi: 10.1002/fsn3.2049 (PMC7866601; doi:10.1002/fsn3.2049)
Supplement: Supplementary file 1 — Tab S1 [file FSN3-9-855-s001.xls]

## Sheet: Sheet1
#ID	CK1	CK2	CK3	CK4	CK5	CK6	CP1	CP2	CP3	CP4	CP5	CP6
meta_23	0.233831	0.203252	0.208241	0.244422	0.227488	0.251939	0.138037	0.1531	0.106281	0.133794	0.120371	0.106304
meta_29	0.148878	0.130868	0.134713	0.12736	0.119821	0.167013	0.149208	0.14559	0.148744	0.153335	0.130481	0.119704
meta_33	0.651598	0.56827	0.294734	0.957866	0.618346	0.634953	0.518852	0.952382	0.523143	0.59951	0.59916	0.535686
meta_41	4.91485	5.34533	5.62306	6.36077	5.32302	6.35632	2.85661	3.23758	1.95935	2.96191	2.01527	1.83403
meta_52	0.743703	0.877977	0.986585	1.10488	0.949642	1.19753	0.660626	0.736415	0.292779	0.691359	0.363747	0.342479
meta_64	0.742748	0.60034	0.684071	0.776427	0.743072	0.760241	0.334553	0.399613	0.178325	0.364706	0.217965	0.1947
meta_69	0.662465	0.623239	0.587491	0.628178	0.632814	0.718034	0.553088	0.754327	0.555985	0.582375	0.49631	0.480532
meta_85	1.27034	1.64845	1.52612	1.66684	1.57363	1.74458	0.31893	0.342898	0.136065	0.317929	0.163031	0.155821
meta_127	0.395359	0.337961	0.37873	0.388516	0.37129	0.440788	0.245008	0.246486	0.186168	0.221438	0.217961	0.179281
meta_142	11.3936	10.9003	11.1889	11.0626	10.9922	11.7869	2.91395	3.23676	1.0756	3.25685	1.23378	1.45789
meta_165	0.46091	0.443429	0.424482	0.425609	0.410202	0.479825	0.523746	0.592247	0.594697	0.567849	0.514384	0.463533
meta_169	0.401058	0.360455	0.336391	0.366014	0.355249	0.40783	0.251465	0.327221	0.212053	0.326506	0.225926	0.227726
meta_177	0.161867	0.142287	0.173705	0.170582	0.13893	0.152264	0.154572	0.152793	0.143506	0.16397	0.152551	0.14459
meta_180	0.322159	0.416107	0.257233	0.292355	0.51108	0.311462	0.0653747	0.0756703	0.0381304	0.0843326	0.0463736	0.0425384
meta_209	1.91748	2.02759	2.03131	2.02622	2.10457	2.34741	1.43892	1.4283	0.803744	1.41603	0.954666	0.924215
meta_219	0.686286	0.566772	0.608725	0.558428	0.673217	0.732486	0.0942139	0.133825	0.0361241	0.0875107	0.0429807	0.0444899
meta_230	5.16869	4.09079	1.97508	4.96518	4.83167	4.76613	1.75855	1.76762	1.55027	0.984873	0.95248	1.33943
meta_242	0.385831	0.33191	0.329727	0.406797	0.348168	0.350144	0.207725	0.211914	0.122067	0.247564	0.131846	0.121256
meta_252	0.848306	0.654898	0.693456	0.715658	0.860369	0.839147	0.128982	0.158274	0.0605578	0.144775	0.0607363	0.061898
meta_255	0.956244	0.890709	0.979268	0.930189	0.930784	1.01591	0.173298	0.156832	0.15544	0.165807	0.127617	0.0958845
meta_266	0.896982	0.80092	0.751987	0.827718	0.816639	0.874713	1.24687	1.50285	1.25153	1.42112	1.30339	1.17663
meta_267	0.0889798	0.0702561	0.0752802	0.0820587	0.0701269	0.0962804	0.0598912	0.0723374	0.0580122	0.0733055	0.0621472	0.055552
meta_288	0.206933	0.157432	0.154781	0.174404	0.17595	0.172908	0.254982	0.263981	0.311467	0.295002	0.32189	0.259967
meta_327	1.89299	0.897498	0.89469	0.886819	1.00126	1.03546	0.858234	0.825242	0.739862	0.842242	0.698863	0.653905
meta_330	2.40785	2.13119	1.4421	1.38987	1.32468	1.43208	1.4072	1.4809	1.24516	1.49387	1.43929	1.15416
meta_347	0.832082	0.691353	0.534639	0.661937	0.647166	0.751313	0.216424	0.254673	0.126414	0.227446	0.177947	0.162491
meta_352	1.0023	0.694434	0.881735	0.791132	0.809388	0.907533	0.740164	0.753234	0.510609	0.640834	0.608954	0.48838
meta_361	0.760555	0.513781	0.537828	0.56081	0.61051	0.579248	0.452748	0.598974	0.473634	0.52221	0.470544	0.385125
meta_364	0.939883	0.90053	0.671881	1.03063	0.805525	0.719425	0.888126	1.18293	0.774618	1.08076	0.939538	0.983496
meta_376	0.833572	0.762154	0.72718	0.711809	0.680108	0.731409	1.00735	1.07628	1.12291	1.15592	1.02883	0.996392
meta_384	49.7994	74.2444	75.242	82.3909	72.8416	86.792	58.0648	63.2694	40.3021	62.6807	43.9404	40.0723
meta_386	15.2909	9.1602	9.09774	9.70146	10.9597	11.6138	18.4465	23.1281	18.9064	20.673	20.022	17.0026
meta_412	0.167232	0.13524	0.164875	0.147643	0.15577	0.157547	0.155008	0.158163	0.152482	0.163273	0.148971	0.126925
meta_440	0.655877	0.684759	0.620744	0.543074	0.877827	0.690626	0.724299	0.811557	0.597334	0.676171	0.600295	0.563529
meta_442	778.943	632.637	710.647	671.206	729.091	784.243	646.922	756.7	577.139	667.346	597.93	568.277
meta_443	88.6109	114.516	21.2285	133.931	79.4351	23.9762	63.5731	75.0611	52.3061	79.8649	63.7578	52.753
meta_473	2.70343	1.94806	1.83131	2.02336	2.15444	2.41669	2.82057	3.03966	3.23816	3.17302	3.11471	2.86119
meta_474	70.9869	65.0492	49.8552	76.6469	72.4552	62.097	53.7495	65.3988	55.4417	62.3905	54.7231	55.5952
meta_475	0.23999	0.227633	0.178668	0.220633	0.215225	0.515597	0.199179	0.254692	0.208904	0.256793	0.236828	0.187304
meta_484	1.13182	0.952182	0.981551	1.0499	0.703794	1.12031	1.02707	0.710374	0.897217	1.02284	1.0018	0.819359
meta_488	0.97467	0.894839	0.954354	0.991765	0.925117	1.0844	0.839806	0.87178	0.683864	0.900046	0.75154	0.669853
meta_489	0.203318	0.175076	0.181794	0.166804	0.176249	0.192753	0.245048	0.251443	0.222366	0.228654	0.317838	0.20973
meta_500	0.268199	0.217677	0.195349	0.232116	0.245745	0.167065	0.189806	0.22188	0.279143	0.243977	0.221955	0.185295
meta_512	0.483745	0.490475	0.450836	0.470802	0.462908	0.524261	0.138772	0.144298	0.106343	0.132422	0.042113	0.122107
meta_513	1.39625	1.64727	1.74575	1.86554	1.75043	1.9977	0.325896	0.387861	0.176764	0.363492	0.226745	0.221411
meta_533	0.289862	0.46293	0.54641	0.542664	0.433755	0.537749	0.0974672	0.10653	0.0740009	0.103358	0.0821499	0.0766752
meta_536	0.698013	0.624153	0.69732	0.663393	0.672396	0.703445	0.189174	0.246532	0.165114	0.145913	0.185571	0.105105
meta_556	1.09717	0.936278	0.959417	1.06966	1.09103	1.06268	1.20043	1.37515	1.21518	1.37234	1.26092	1.05622
meta_558	1.81646	1.32776	1.49342	1.6075	1.73647	1.76339	0.596369	0.721375	0.326175	0.612053	0.424996	0.371573
meta_561	0.846994	0.744712	0.829888	0.815237	0.878906	0.973543	0.319692	0.329059	0.178997	0.335274	0.197161	0.197663
meta_577	3.70772	2.50934	2.52115	1.80054	3.11897	2.00851	2.75864	4.50034	5.21832	3.91111	3.79331	4.25762
meta_582	0.109906	0.100051	0.111835	0.119708	0.167293	0.127082	0.0967081	0.0601746	0.128369	0.0629088	0.0362578	0.121241
meta_584	10.0498	10.083	10.7447	11.7265	10.68	12.5791	5.6583	6.12512	3.85776	5.42095	3.87135	3.49907
meta_609	0.61542	0.641463	0.488618	0.429866	0.428787	0.372842	1.65653	2.0529	2.70078	1.96472	2.35682	2.0002
meta_619	0.143643	0.128781	0.11626	0.0895611	0.100819	0.0850647	0.246175	0.28467	0.319114	0.265578	0.281182	0.274228
meta_640	4.01893	3.33412	3.65812	3.87599	4.07756	4.22521	2.98193	3.19071	2.82062	3.25245	2.68967	2.41664
meta_644	1.15484	0.88039	0.86035	0.835316	0.933809	0.871841	1.40461	1.74879	1.52466	1.62673	1.46971	1.49616
meta_646	0.575261	0.443206	0.599865	0.503167	0.546127	0.54605	0.253335	0.384735	0.23003	0.253078	0.301139	0.226973
meta_649	2.89434	2.67075	2.83492	3.21919	3.20407	3.51849	2.01437	2.23719	1.01713	2.06566	1.44079	1.15596
meta_654	0.423233	0.428178	0.440425	0.42353	0.379662	0.53643	0.0655968	0.0653607	0.0731528	0.0758957	0.0522673	0.0445742
meta_667	0.355518	0.295667	0.281106	0.358358	0.349095	0.303575	0.276991	0.300918	0.252646	0.295745	0.285345	0.27499
meta_669	1.58741	1.59017	1.69536	1.68359	1.87858	1.93591	0.818581	0.740764	0.3543	0.806735	0.467209	0.39132
meta_673	0.532051	0.58097	0.667459	0.958243	0.604545	0.69899	0.330357	0.42749	0.315278	0.355403	0.323767	0.287341
meta_677	2.40954	2.017	2.58318	2.36625	2.56444	2.82228	2.08922	2.03757	1.34027	1.76448	1.84142	1.32997
meta_686	1.89703	1.98721	2.28955	2.43724	2.29094	2.9374	1.06921	1.05348	0.355835	0.967952	0.52418	0.501018
meta_699	3.10615	3.74662	2.044	4.37138	4.32917	2.73449	1.00354	1.52459	1.0813	1.59372	0.950698	1.35029
meta_715	0.358988	0.265618	0.160345	0.218564	0.321682	0.335437	0.333934	0.310508	0.308948	0.342443	0.319272	0.285812
meta_733	17.3362	15.5605	15.102	17.3455	17.3417	17.9314	2.92456	3.4771	2.71382	2.9773	2.83569	2.57306
meta_753	0.52774	0.539252	0.495817	0.512955	0.537518	0.551504	0.471463	0.548135	0.419616	0.390129	0.490487	0.328979
meta_754	6.42662	5.34814	6.15183	5.54966	5.51062	5.85216	6.50323	8.04509	5.54	6.35345	5.4038	5.36527
meta_756	0.362029	0.3763	0.375427	0.376091	0.375001	0.365477	0.317409	0.386155	0.33204	0.382839	0.323177	0.160358
meta_761	3.43768	3.09203	2.95178	4.69052	3.42936	3.41825	2.8578	3.2112	3.04678	3.02679	3.03781	2.72589
meta_762	1.4142	1.5594	1.62357	1.9571	1.74893	1.90167	1.12646	1.18407	0.91913	1.70371	1.16383	0.894233
meta_810	0.110344	0.597002	0.723067	0.734454	0.868991	0.127242	0.247706	0.019756	0.0664518	0.0767677	0.0592874	0.230194
meta_813	210.877	204.322	210.418	209.833	185.057	226.873	192.368	198.089	180.064	195.375	180.789	169.79
meta_814	1.21853	1.12855	0.512678	1.1713	1.14722	0.901307	1.06752	1.02394	0.711717	0.610369	0.522483	0.538381
meta_830	1.31429	1.05721	1.22258	1.21046	1.20258	1.24044	0.643449	0.772259	0.532788	0.603828	0.554856	0.539904
meta_833	0.558915	0.520695	0.53737	0.55262	0.494593	1.16966	0.289663	0.406359	0.278346	0.383785	0.331939	0.287308
meta_836	3.33114	2.89599	3.03011	3.08845	3.30595	3.63582	0.360648	0.399786	0.10982	0.364325	0.127794	0.169163
meta_867	1.26154	1.16848	1.11607	1.19349	1.26258	1.39466	0.898454	0.982707	0.745196	0.930379	0.740603	0.745965
meta_913	28.2589	29.6449	29.2065	30.7239	30.2791	31.9379	7.36786	8.09763	2.38497	8.08092	2.87737	3.43369
meta_914	34.4605	31.0208	31.6195	36.2333	36.2068	34.944	18.6148	24.4057	15.5358	21.0825	16.5319	14.7099
meta_938	0.350912	0.40647	0.422923	0.445323	0.420138	0.525645	0.384984	0.390618	0.22885	0.384067	0.256452	0.241808
meta_949	0.521857	0.570866	0.609664	0.555868	0.454816	0.372531	0.535374	0.422934	0.634623	0.598342	0.39436	0.535923
meta_950	1.10213	1.01166	1.06764	1.13914	1.18474	1.29516	0.794465	0.772768	0.400227	0.742127	0.47655	0.464649
meta_953	0.107097	0.0921671	0.103944	0.113861	0.146015	0.117944	0.0622987	0.0833258	0.0503564	0.0605604	0.0529552	0.0513212
meta_955	9.94406	7.5498	7.97641	7.95414	9.86799	9.69494	1.34923	1.47639	0.622552	1.26392	0.807279	0.554089
meta_957	1.15014	1.08988	1.30531	1.37747	1.18056	1.37731	0.171264	0.210999	0.0734747	0.203573	0.0770681	0.102245
meta_965	0.123703	0.10853	0.108742	0.127393	0.108002	0.108593	0.159564	0.16349	0.147219	0.143947	0.170176	0.143883
meta_974	0.268527	0.240479	0.234812	0.271097	0.268434	0.301243	0.158709	0.192052	0.151997	0.173733	0.163229	0.144515
meta_996	0.343629	0.332307	0.321871	0.377087	0.287323	0.400987	0.211229	0.200734	0.214033	0.190719	0.091504	0.136901
meta_998	1.87296	1.59113	1.74315	1.91043	2.05593	2.29914	1.39095	1.35998	0.704762	1.25898	0.846356	0.86476
meta_999	2.73444	2.51042	2.55527	2.59771	2.67208	2.81856	2.93188	2.18835	2.28912	2.24836	2.1558	2.02508
meta_1000	0.630537	0.56221	1.01705	0.657292	0.655546	0.644043	0.73084	0.881485	0.696975	0.845698	0.739695	0.72081
meta_1014	1.53263	1.02993	0.403041	0.571647	0.620535	0.458836	0.61278	0.498163	0.87669	0.515205	0.409525	0.402698
meta_1025	12.4023	12.3552	12.4874	14.0139	13.6944	15.3466	8.76102	9.63787	4.18258	8.56855	6.20622	5.23241
meta_1039	0.953527	0.848817	0.819636	1.00942	0.879408	1.02854	0.435417	0.471784	0.290101	0.29227	0.910983	0.335271
meta_1048	0.518978	0.467865	0.434887	0.465147	0.530301	0.549537	0.316833	0.360071	0.422983	0.397072	0.322942	0.334384
meta_1054	19.188	14.6946	19.3725	15.7282	17.5552	17.1606	9.07122	12.281	8.25501	8.7497	9.56739	7.70322
meta_1058	0.386452	0.328953	0.346346	0.350642	0.373079	0.396753	0.212681	0.221206	0.199767	0.239258	0.19907	0.181896
meta_1071	0.345861	0.276355	0.292423	0.229215	0.260662	0.265951	0.333436	0.368987	0.445005	0.408204	0.374399	0.38521
meta_1075	0.0604207	0.0598936	0.0624153	0.0546825	0.0530523	0.0523082	0.042762	0.0635787	0.0373435	0.062599	0.0505263	0.0398361
meta_1088	0.307196	0.313001	0.253764	0.329312	0.312708	0.308486	0.258689	0.355423	0.191743	0.296292	0.221735	0.213303
meta_1104	41.9479	36.602	37.2591	41.6621	41.5013	41.2488	15.2478	15.1765	4.0377	15.3423	6.65627	6.26993
meta_1114	1.72463	1.3072	1.36782	1.61906	1.60906	1.66384	1.39155	1.6253	1.3283	1.6978	1.42008	1.57447
meta_1128	0.597583	0.505406	0.490392	0.483549	0.453086	0.512191	0.814674	0.8038	0.812227	0.890032	0.700524	0.749328
meta_1137	0.199808	0.117472	0.208341	0.146376	0.167585	0.171288	0.180831	0.112954	0.112729	0.114443	0.0973573	0.0812098
meta_1147	1.47875	0.528414	1.10902	0.464115	0.472872	0.463327	1.73071	2.32712	2.16465	1.99783	2.18846	1.75694
meta_1148	3.20882	2.52435	3.04988	2.75454	2.29261	2.60134	4.14087	4.47247	3.45358	3.80285	3.63632	3.35709
meta_1154	61.2709	48.5496	50.9435	61.8037	58.8797	59.2804	22.3513	24.4013	16.1879	23.5654	17.5357	15.5537
meta_1166	0.139854	0.117441	0.0778499	0.0767136	0.0585323	0.0497553	0.307722	0.388842	0.346336	0.490883	0.318298	0.401129
meta_1176	6.53529	5.58344	5.88143	5.98492	6.28379	6.18296	1.11541	1.22419	0.99639	1.19477	1.08826	0.941921
meta_1178	0.293354	0.328419	0.331071	0.355112	0.358487	0.4132	0.11573	0.138943	0.0956606	0.132713	0.103305	0.0977924
meta_1193	0.568572	0.321094	0.372378	0.338866	0.430094	0.44081	0.0511578	0.0839588	0.0499555	0.0551982	0.0529003	0.0351751
meta_1202	0.219257	0.193094	0.216668	0.18263	0.193541	0.216524	0.112107	0.605358	0.112782	0.146393	0.485519	0.110053
meta_1206	76.4497	67.6495	71.4188	71.4862	75.8556	83.0036	7.14324	7.22358	2.1255	6.8169	2.51125	2.93796
meta_1207	5.20697	3.93307	3.96743	4.32276	4.29007	4.45853	5.45506	6.55768	5.6389	6.24866	5.54447	5.17914
meta_1211	0.544671	0.476216	0.414447	0.492323	0.54	0.49788	0.719033	0.801031	0.832219	0.789478	0.83487	0.736821
meta_1212	2.57289	0.306117	0.344255	0.365842	0.315145	0.363694	0.701511	2.75773	0.328689	0.836006	0.701584	2.87938
meta_1229	2.96456	2.69921	2.81548	2.77641	2.79726	3.14623	2.39325	2.99101	2.25939	2.68103	2.35501	2.0742
meta_1230	10.4579	7.82352	8.02005	9.02158	9.75638	9.70578	1.11419	1.19966	0.250939	1.15226	0.372864	0.361476
meta_1246	4.16331	3.54743	3.37653	3.91444	3.7221	3.74536	1.80897	2.33915	1.82113	2.01208	1.7127	1.6188
meta_1251	7.32971	7.9255	6.66461	8.20556	6.4663	7.81112	3.64353	3.75295	2.41524	3.40901	2.75871	2.25879
meta_1258	2.79618	2.58054	0.628276	2.37429	2.57484	2.78849	1.1335	1.26604	1.05601	0.963092	0.986779	0.981435
meta_1265	1.72977	1.68143	1.80382	1.98126	1.85492	2.01896	2.05224	2.17842	2.42564	4.20431	2.23041	1.99643
meta_1267	1.12143	0.996414	1.08189	1.23495	1.18351	1.29691	1.64432	0.282576	1.57759	1.63598	1.60725	1.54666
meta_1287	0.789769	0.736259	0.738363	0.782106	0.878062	0.942508	0.308044	0.337465	0.276186	0.317101	0.256935	0.259936
meta_1315	2.63765	2.18856	2.09821	2.49974	2.57976	2.53521	2.89084	2.95647	2.95601	2.82972	2.89499	2.50873
meta_1316	0.119933	0.111233	0.102168	0.0996131	0.113674	0.112913	0.105214	0.112925	0.117971	0.109108	0.105228	0.108551
meta_1322	0.349428	0.165331	0.163526	0.170137	0.199552	0.303276	0.192476	0.483686	0.200139	0.249644	0.208532	0.19214
meta_1328	0.771249	1.02772	1.02661	1.20963	0.998676	1.31657	0.491437	0.502172	0.237198	0.493803	0.280371	0.281041
meta_1330	3.8321	3.34303	3.20313	3.65327	3.51902	3.42624	1.16162	1.21915	0.469107	1.1584	0.58075	0.617419
meta_1331	2.26386	1.88492	1.95461	1.92627	2.0931	2.22536	1.71825	2.16365	1.85054	2.13219	1.76189	1.65532
meta_1332	0.799007	0.774194	0.754167	0.874234	0.788724	0.877632	0.7892	0.967564	0.727067	0.882352	0.752482	0.742843
meta_1344	0.968664	0.935211	0.984694	1.0801	1.03009	1.14817	0.139573	0.142301	0.152698	0.135644	0.126471	0.119831
meta_1353	0.38762	0.342901	0.396912	0.380487	0.393227	0.448163	0.245377	0.311383	0.229394	0.278152	0.442592	0.208757
meta_1355	0.100859	0.0944443	0.106291	0.104516	0.102908	0.122991	0.106424	0.085029	0.0668753	0.0876719	0.0935724	0.0800132
meta_1377	0.269245	0.197057	0.234824	0.171107	0.689354	0.705579	0.594313	0.655501	0.456638	0.477997	0.471954	0.516725
meta_1378	0.469571	0.390787	0.437364	0.422831	0.43897	0.486434	0.421883	0.501771	0.566499	0.451603	0.647492	0.388373
meta_1422	2.12486	1.69806	1.99197	1.80007	1.84154	1.98262	1.42866	1.72062	6.83933	1.79373	1.46712	1.02541
meta_1430	0.478554	0.439192	0.575706	0.614038	0.56784	0.664474	0.308611	0.25174	0.22574	0.226971	0.220494	0.191281
meta_1446	0.381277	0.326956	0.293511	0.343501	0.311841	0.329065	0.532496	0.563653	0.599116	0.580484	0.553613	0.525444
meta_1447	1.31747	0.590416	5.14076	1.12527	0.66678	0.75335	0.496106	2.08988	1.17227	2.34661	2.03729	1.88984
meta_1453	1.40912	1.03686	1.0415	1.15663	1.06194	1.11899	1.2689	1.35327	1.39815	1.49676	1.28715	1.30256
meta_1477	0.0957754	0.0896544	0.111262	0.10239	0.0994121	0.122366	0.0977598	0.107216	0.0788721	0.104028	0.0857161	0.0903477
meta_1478	1.6542	1.54118	1.35563	1.22269	1.47276	1.30018	1.9825	0.944125	1.06448	1.29086	1.75351	1.76227
meta_1487	0.1704	0.16292	0.168802	0.179318	0.150294	0.184848	0.120733	0.145525	0.12546	0.126265	0.119588	0.115835
meta_1514	0.050025	0.056529	0.0504056	0.065811	0.0561613	0.0524187	0.0696878	0.0821144	0.0871183	0.0270378	0.0735593	0.0773043
meta_1516	0.078172	0.0592472	0.0769231	0.0579442	0.0676285	0.0110156	0.0562216	0.0719637	0.253609	0.0645522	0.0636407	0.0535308
meta_1523	0.822107	0.669028	0.703739	0.785896	0.765728	0.753515	1.05647	1.11531	1.0896	1.09184	1.08047	0.954304
meta_1528	0.758442	0.788536	0.885713	0.937323	0.916214	1.18208	0.522221	0.458989	0.160521	0.4337	0.228888	0.227756
meta_1535	0.52004	0.418618	0.464865	0.599146	0.505907	0.520603	0.498381	0.498541	0.468873	0.469323	0.447383	0.38865
meta_1543	0.151296	0.158336	0.142617	0.125934	0.144539	0.119649	0.123648	0.146893	0.105528	0.144644	0.131611	0.119742
meta_1550	0.0681312	0.0739101	0.0789251	0.118383	0.0828052	0.108275	0.0676081	0.0395563	0.0452066	0.0659457	0.0523773	0.0452837
meta_1555	0.27435	0.273285	0.428674	0.318957	0.282959	0.345998	0.300343	0.318567	0.228318	0.300413	0.29825	0.253402
meta_1560	0.936298	0.774924	0.757807	0.921071	0.849857	1.04648	0.800131	0.998448	0.859492	0.863231	0.863382	0.672294
meta_1562	39.7642	31.8791	29.7998	29.9379	29.4207	26.9924	61.0911	79.431	68.5385	78.254	70.2756	62.7114
meta_1579	0.895506	0.875221	1.03386	1.09375	1.11633	1.22443	0.443254	0.461436	0.205843	0.490042	0.250414	0.229605
meta_1592	0.0827604	0.0628735	0.0441152	0.0362841	0.0385456	0.0326499	0.268467	0.255361	0.280431	0.28871	0.30545	0.275318
meta_1593	0.0467082	0.0398024	0.0342482	0.0384098	0.0336863	0.0386477	0.0439657	0.0544979	0.0530953	0.0478645	0.0427227	0.0479397
meta_1597	0.138813	0.125451	0.0894988	0.133282	0.126816	0.128301	0.116101	0.109254	0.0984678	0.0651072	0.0796699	0.100304
meta_1614	0.313865	0.364046	0.342052	0.350722	0.347728	0.436062	0.280311	0.283822	0.144662	0.243113	0.181897	0.159543
meta_1615	0.785942	0.621702	0.693999	0.650017	0.635359	0.728528	0.754527	0.713514	0.627572	0.756501	0.74893	0.623429
meta_1620	0.0609762	0.0799177	0.118493	0.0822061	0.0914029	0.081127	0.335951	0.348897	0.356035	0.50453	0.322289	0.304078
meta_1624	0.233412	0.206645	0.208033	0.18501	0.20372	0.234931	0.173162	0.175605	0.162275	0.192632	0.162796	0.154248
meta_1625	0.278455	0.272511	0.242898	0.237671	0.256906	0.286101	0.330212	0.359162	0.420862	0.345799	0.380968	0.323285
meta_1660	42.0269	21.6667	23.224	23.6415	30.2035	30.114	0.805871	0.726492	0.317597	0.652855	0.422631	0.379375
meta_1667	0.0911088	0.0624083	0.0847513	0.0672006	0.0879006	0.0827887	0.0713198	0.0512071	0.0794568	0.0436408	0.0687237	0.0716757
meta_1675	0.0946381	0.0771068	0.0619959	0.0680621	0.0977661	0.0650744	0.17744	0.26719	0.19309	0.205505	0.180513	0.16767
meta_1685	1.97169	0.0354779	0.0396575	1.84164	0.0265914	0.0519509	2.14234	2.44812	2.36002	2.70029	2.32626	2.02923
meta_1689	3.80745	3.85144	3.52191	3.47088	3.90011	3.67271	3.92749	4.945	4.00514	4.67511	3.87996	3.37876
meta_1697	2.10316	1.82466	2.04337	1.92429	1.92539	2.09281	1.57926	1.84296	1.51968	1.80732	1.50868	1.35855
meta_1700	3.76044	3.51454	3.50061	3.40895	3.48486	3.85953	0.864119	1.72033	0.800105	0.793154	0.814659	0.776164
meta_1703	0.846151	0.630955	0.584048	0.744848	0.627524	0.622646	0.830942	1.00896	0.991572	0.975678	1.01406	0.830177
meta_1705	0.201096	0.191175	0.196373	0.193898	0.285512	0.22937	0.142268	0.180893	0.1692	0.211213	0.221877	0.132323
meta_1707	6.44404	5.97938	5.60224	5.79087	5.87529	6.41991	0.907032	1.0911	0.764887	1.01603	0.679788	0.670981
meta_1708	19.8631	16.8751	16.5628	21.0417	20.9035	21.2537	7.66233	8.2374	5.5265	8.28227	6.04356	5.61207
meta_1716	0.251456	0.204467	0.202254	0.237848	0.251742	0.392938	0.249325	0.287273	0.244539	0.313462	0.262395	0.229848
meta_1719	0.132235	0.106828	0.125134	0.122018	0.115351	0.135036	0.113731	0.108165	0.121291	0.122916	0.101064	0.0620799
meta_1722	0.0898112	0.0625351	0.0405937	0.0421239	0.0412624	0.0315529	0.162058	0.197313	0.199324	0.217502	0.259926	0.189871
meta_1730	0.509589	0.502851	0.485805	0.513583	0.533177	0.600173	0.11511	0.107214	0.0741832	0.118267	0.0820638	0.0839941
meta_1752	0.203217	0.210827	0.173668	0.209694	0.245248	0.207061	0.292874	0.193242	0.260226	0.328172	0.136702	0.140139
meta_1759	0.927788	0.743124	0.672576	0.766864	0.880723	0.785315	0.834981	0.872714	0.78001	0.778664	0.782414	0.66018
meta_1764	3.66492	3.15687	2.92372	5.21933	3.2065	3.85009	3.83383	12.0448	3.98008	11.6466	4.12886	6.08348
meta_1766	3.49205	2.97683	2.09204	2.03516	1.83786	2.4909	2.33288	2.76543	2.15595	2.37541	2.33441	2.0553
meta_1772	1.20035	1.14501	1.06361	0.960519	1.09461	1.19873	1.47841	1.90426	1.64748	1.65105	1.44427	1.34247
meta_1776	0.0452538	0.130557	0.0541855	0.154759	0.0398389	0.162357	0.149355	0.167679	0.156277	0.0144762	0.152729	0.133477
meta_1801	0.100439	0.100137	0.0772279	0.103394	0.0958546	0.0866657	0.0829124	0.105832	0.0815819	0.101788	0.0825881	0.078648
meta_1802	0.841864	0.705185	0.827147	0.798782	0.82205	0.857585	0.138811	0.16853	0.241853	0.169157	0.262583	0.224482
meta_1809	0.932698	0.771838	0.797203	0.942119	0.898225	0.928577	0.868706	1.21227	1.14519	1.46369	0.881155	0.852316
meta_1814	4.14869	3.74591	4.06728	3.76198	3.73025	3.81699	2.65999	3.1574	2.06229	2.68176	2.0644	1.91039
meta_1816	3.05838	1.77645	2.46689	2.70746	2.3296	2.47753	0.883529	1.39564	0.946368	3.49014	2.74822	0.617689
meta_1819	0.412362	0.360648	0.398446	0.385161	0.42047	0.45812	0.403662	0.412819	0.402854	0.44642	0.408118	0.374665
meta_1820	3.61602	2.55824	2.71207	2.98785	3.05859	1.6595	6.07811	5.77773	5.76919	6.27346	5.69022	4.75672
meta_1821	2.26407	2.00203	2.08372	2.17429	2.25694	2.35715	0.074396	1.31746	0.71753	1.13372	0.795249	0.0579216
meta_1824	128.745	95.1381	94.0198	93.091	109.018	106.278	77.7519	101.559	83.9419	94.9541	77.4549	70.2553
meta_1837	2.84906	2.31545	2.23676	3.28193	3.56062	2.62754	0.578917	0.5737	0.422154	0.543144	0.372327	0.321957
meta_1839	0.315447	0.306271	0.27264	0.291683	0.30188	0.305144	0.105079	0.10365	0.0754031	0.116662	0.0881871	0.0828705
meta_1847	0.213497	0.206594	0.221667	0.285922	0.20143	0.237311	0.204953	0.229742	0.175478	0.179656	0.23119	0.190387
meta_1856	0.914187	0.816278	1.1199	0.975361	0.937013	0.98104	0.865589	0.91556	0.663141	1.04358	0.77255	0.715717
meta_1877	1.268	0.831582	0.870046	0.944335	1.15108	1.1035	1.09179	1.42177	1.1225	1.42273	1.05567	0.946717
meta_1878	11.7536	11.1961	13.2489	14.4946	14.9485	16.0041	3.90759	3.84935	0.881572	3.49313	1.22714	1.13227
meta_1879	1.0098	0.85554	0.948264	0.957994	0.984289	1.08594	0.711201	0.744174	0.590604	0.69741	0.659269	0.59948
meta_1899	0.120253	0.173892	0.172344	0.16314	0.124947	0.182132	0.0991066	0.109098	0.29819	0.0274998	0.0871814	0.0801657
meta_1905	0.205236	0.0997185	0.123647	0.114226	0.157079	0.15077	0.199273	0.153228	0.0917252	0.0495933	0.0982882	0.095937
meta_1916	0.0790024	0.387896	0.327584	0.299584	0.4122	0.00958616	0.325544	0.364611	0.434369	0.403991	0.319955	0.371907
meta_1922	7.44852	6.51169	6.30408	6.79064	6.84129	6.78323	7.38559	9.7257	7.34694	8.28843	8.14922	7.59248
meta_1923	105.129	90.8766	80.7473	94.5564	95.0546	96.149	84.6837	101.292	79.738	95.1936	93.0639	75.8073
meta_1936	3.30892	3.3005	4.28336	4.10614	4.29348	4.82727	2.54358	2.62265	0.820733	2.28893	1.20617	1.0969
meta_1938	0.634422	0.778702	0.866759	0.877777	0.870793	0.935312	0.825039	0.942055	0.760565	0.905088	0.730971	0.654848
meta_1942	0.790054	0.504422	0.541059	0.467474	0.609047	0.517845	0.771226	0.79068	0.98044	0.777016	0.848127	0.768721
meta_1950	0.0942143	0.0893649	0.0955885	0.126478	0.0864567	0.0814311	0.104544	0.172607	0.156059	0.124574	0.112974	0.105404
meta_1958	1.72278	1.80783	1.81512	1.84411	1.8294	2.02954	0.284154	0.275163	0.12518	0.300281	0.167153	0.153802
meta_1959	0.913668	0.921965	0.996803	1.02482	0.947316	0.996497	5.40622	6.11214	4.04499	5.06548	0.0979251	4.56706
meta_1962	0.595607	0.55682	0.558218	0.647685	0.623746	0.670844	0.795521	0.293287	0.294072	0.237428	0.551248	0.264549
meta_1964	0.265931	0.32927	0.426638	0.483152	0.342485	0.446063	0.235107	0.295012	0.132987	0.24587	0.200202	0.192644
meta_1978	1.27851	0.940961	1.12339	1.16835	1.69612	1.8251	1.51728	1.30846	1.44261	1.68833	1.09296	1.44278
meta_1985	39.3837	35.374	34.4663	36.9414	37.2893	36.3045	39.3617	46.2227	38.9288	46.7669	43.1046	38.5125
meta_1986	1.61007	1.1227	1.15337	1.15419	1.15715	1.27808	1.08911	6.64123	1.06288	1.20823	1.15985	0.997852
meta_1987	7.44804	7.33753	6.37601	6.95674	6.7749	7.03793	7.83877	7.79885	7.65696	7.91564	7.49103	6.02181
meta_1995	0.161344	1.99337	1.91389	2.19703	2.13398	2.23921	1.19395	2.47555	2.21743	0.958975	0.237536	1.95582
meta_1997	4.78548	3.69162	3.85768	4.46392	4.28857	4.31331	4.08921	4.44072	3.51869	4.53991	3.86034	3.54942
meta_2004	0.193256	0.140561	0.156716	0.16497	0.179652	0.148016	0.18003	0.199345	0.195945	0.190791	0.176065	0.162042
meta_2013	8.21203	6.03888	7.81861	8.01584	7.34659	8.6574	5.33286	5.63834	4.02257	5.01673	4.39823	3.75998
meta_2029	1.0324	0.881176	1.04574	0.975304	1.18838	1.22998	1.9933	1.48699	1.26305	1.33632	1.49267	1.20205
meta_2045	17.006	15.5623	16.5743	16.2187	16.2126	17.8919	16.5422	18.4556	14.4985	18.4369	15.2226	13.8675
meta_2047	2.75227	2.55315	2.49492	2.64036	2.41894	2.79508	2.64734	3.28685	2.58598	3.02461	2.71705	2.56053
meta_2065	4.04213	3.4764	3.71222	3.57398	3.82875	3.85823	2.73824	3.26942	2.37598	2.98627	2.78286	2.53812
meta_2084	0.427836	0.317974	0.514087	0.358118	0.325651	0.417312	0.213613	0.222267	0.195704	0.276369	0.183472	0.170023
meta_2104	0.616072	0.535439	0.491757	0.580661	0.546413	0.58566	0.699367	0.696216	0.65228	0.648196	0.62091	0.570694
meta_2112	0.0784461	0.0605834	0.0496602	0.0437872	0.0414498	0.0341602	0.229183	0.218642	0.231657	0.275344	0.236721	0.229594
meta_2117	0.560544	0.499505	0.604207	0.58092	0.52653	0.705633	0.460245	0.592871	0.430446	0.55614	0.428743	0.420204
meta_2125	0.543185	0.805335	0.753475	0.7592	0.908388	0.774227	0.427587	0.457922	0.516847	0.392518	0.358545	0.330473
meta_2135	0.105293	0.0923654	0.0873727	0.09978	0.0906776	0.0995135	0.129573	0.192111	0.119275	0.137644	0.139018	0.110192
meta_2136	0.14884	0.132046	0.232599	0.130255	0.143508	0.143643	0.299392	0.153739	0.271227	0.316075	0.300641	0.135348
meta_2139	0.417287	0.312128	0.330333	0.346914	0.319429	0.360776	0.657703	0.712042	0.719554	0.694375	0.676208	0.572614
meta_2140	1.1126	1.02789	0.841441	0.910374	0.932301	0.867487	1.1051	1.32898	1.11633	1.19947	1.01912	0.986561
meta_2147	29.7164	26.8264	20.6652	28.9791	32.4485	25.4587	27.9289	29.9604	33.3371	31.9792	29.7279	27.6055
meta_2154	0.456211	0.314158	0.320981	0.373997	0.337085	0.359011	0.368969	0.463273	0.412205	0.396873	0.395023	0.403539
meta_2158	0.711819	0.667582	0.706919	0.717714	0.710829	0.787286	0.254324	0.151458	0.172235	0.24248	0.171144	0.167095
meta_2166	0.155135	0.115561	0.104841	0.0855359	0.0634244	0.0466414	0.259025	0.298202	0.356321	0.265085	0.340105	0.26254
meta_2171	0.0554365	0.0315456	0.0312536	0.287875	0.0968176	0.312598	0.0638472	0.192936	0.062585	0.0737532	0.072231	0.068245
meta_2179	0.24499	0.268762	0.318472	0.408721	0.309815	0.316971	0.15068	0.266727	0.22402	0.250726	0.198675	0.201067
meta_2183	0.132072	0.101058	0.113273	0.120883	0.116502	0.117067	0.595561	0.154811	0.135341	0.155597	0.133888	0.124012
meta_2197	0.10977	0.10384	0.123095	0.107418	0.12798	0.122273	0.0151781	0.0161562	0.0055601	0.0153027	0.00695191	0.00540518
meta_2203	1.06983	0.952709	1.08299	1.06612	1.0166	1.09803	0.515897	0.480879	0.40046	0.432564	0.380046	0.371428
meta_2211	9.22799	2.22945	2.49766	2.5768	2.73322	4.41494	6.34281	6.79405	6.70553	6.77327	6.57983	7.88842
meta_2217	0.195958	0.0302621	0.0988305	0.690216	0.743188	0.226998	0.424719	0.404121	0.362172	0.445337	0.441875	0.293866
meta_2222	0.243446	0.209597	0.211162	0.237908	0.211537	0.231607	0.225487	0.238658	0.201069	0.255394	0.216591	0.199744
meta_2237	0.047933	0.053914	0.0575011	0.0643483	0.0588151	0.0539683	0.0822973	0.0784223	0.0808297	0.077008	0.0922726	0.0681103
meta_2242	0.0919217	0.0668879	0.0385565	0.0465263	0.045077	0.0127447	0.238488	0.209125	0.20035	0.270777	0.193523	0.178924
meta_2245	0.792599	0.642201	0.881305	1.37141	0.669671	1.11195	1.2643	1.36093	1.33639	1.21276	0.57406	1.00947
meta_2255	0.100182	0.0846251	0.108145	0.111462	0.0970606	0.108752	0.173375	0.210498	0.195905	0.15843	0.164801	0.138528
meta_2263	0.117206	0.0975918	0.117419	0.0987806	0.134382	0.123778	0.0702655	0.090753	0.0541004	0.0762306	0.0607077	0.056477
meta_2282	1.44664	1.21564	1.3185	1.35001	1.48027	1.57493	1.0661	1.21652	1.33319	1.13022	1.0321	1.10255
meta_2285	0.105986	0.0479081	0.0489248	0.0962786	0.0437731	0.123524	0.123973	0.120497	0.0881007	0.146332	0.122167	0.0160883
meta_2287	1.50993	1.60256	1.1125	1.70994	1.70218	1.56801	1.19438	1.3253	1.08169	1.30367	1.03671	1.09421
meta_2297	0.453811	0.394288	0.480706	0.453454	0.49561	0.533994	0.314029	0.34086	0.27932	0.325141	0.251731	0.215838
meta_2303	1.29148	1.14934	1.15372	1.03682	1.16087	1.17766	1.31144	1.34991	1.54675	1.51118	1.45738	1.41967
meta_2305	0.308456	0.252263	0.237013	0.298338	0.267721	0.275196	0.285821	0.327006	0.285615	0.28832	0.289745	0.234599
meta_2313	0.148317	0.133695	0.136484	0.157367	0.116871	0.118006	0.109606	0.0908086	0.0801347	0.112597	0.0853175	0.0678896
meta_2322	0.639413	0.56851	0.576356	0.596876	0.562102	0.630698	0.0915488	0.106411	0.0630873	0.136281	0.234332	0.0696775
meta_2333	1.89668	2.10695	2.11014	2.25794	2.27373	2.78029	1.32257	1.14715	0.458242	1.06259	0.651837	0.671529
meta_2339	29.9336	24.7723	33.0599	27.9262	27.6669	38.6842	21.389	21.1664	18.1802	30.5596	26.3911	21.5649
meta_2341	3.51006	2.55884	2.53682	3.01487	2.85715	2.90413	4.04417	4.37418	4.23848	4.46666	4.60192	3.90014
meta_2344	1.53434	1.56968	1.44337	1.54638	1.65183	1.71296	1.69259	1.42023	1.21122	1.90301	1.67807	1.66957
meta_2350	5.65754	4.97378	4.6541	4.9052	5.00271	5.11166	5.42212	5.47084	5.36162	5.59984	5.19273	4.75801
meta_2352	1.69699	1.62851	1.65558	1.75572	1.60354	1.81698	1.77439	3.22003	1.55269	1.83675	1.61624	1.48832
meta_2402	0.0895936	0.100577	0.097727	0.0903399	0.0974936	0.101254	0.136485	0.192754	0.142745	0.168295	0.14685	0.126159
meta_2403	0.0774487	0.0543473	0.0787536	0.0773025	0.0869658	0.0798702	0.0573549	0.0759726	0.0593409	0.0642425	0.0676574	0.0574541
meta_2407	1.91717	1.69429	1.58646	1.69656	1.74997	1.97849	0.490959	0.58677	0.228021	0.488976	0.267027	0.270312
meta_2408	1.10926	0.951036	1.10039	0.849057	1.03185	1.14211	0.153313	0.378721	0.296462	0.373697	0.32182	0.281635
meta_2410	85.0218	63.985	66.9453	67.9318	70.6333	74.2121	85.9177	85.7869	90.6367	91.8749	79.0602	74.5672
meta_2412	6.13978	6.32509	7.14876	7.11945	6.44123	8.83492	2.44817	3.14133	2.82806	2.58774	5.11956	1.81464
meta_2421	1.08484	0.917763	1.08907	1.06047	1.09787	1.02579	1.01928	1.01355	0.882752	1.02821	0.929299	0.83008
meta_2431	3.7676	0.295618	0.367847	3.44666	3.39986	0.446492	0.227372	3.95204	3.58486	3.90459	3.78767	3.31924
meta_2453	1.56118	1.16653	1.6009	1.68149	1.67487	1.55627	1.07855	0.978316	0.898501	1.11895	1.11946	0.786913
meta_2471	18.0804	14.8119	20.6323	11.1965	16.1274	18.8164	26.1445	16.3098	14.5884	26.2925	15.9099	18.7252
meta_2472	1.17945	1.18104	1.24994	1.16157	1.11792	1.27782	1.25864	1.42439	1.17326	1.54239	1.30591	1.13956
meta_2476	143.28	94.6006	89.0626	98.1074	108.316	117.257	144.239	192.158	148.856	169.036	165.144	142.968
meta_2477	0.597101	0.498812	0.549292	0.486208	0.45642	0.514294	0.674691	0.750775	0.624175	0.743433	0.701188	0.624756
meta_2484	1.45596	1.80979	1.1783	1.40973	1.94374	2.08002	1.48011	1.94457	1.66287	1.75302	1.84625	1.28522
meta_2486	0.91519	0.634968	0.739905	0.731695	0.726165	0.738538	0.973861	0.753377	0.692209	0.736694	0.866354	0.796195
meta_2491	0.235495	0.201167	0.217561	0.205854	0.201151	0.240587	0.292717	0.350982	0.337762	0.317522	0.339235	0.23874
meta_2506	1.21155	1.00618	1.01037	1.08703	1.12679	1.13834	1.01742	1.07951	0.996591	1.0875	0.997815	1.21688
meta_2507	0.995257	0.534109	0.512804	0.713587	0.579649	0.902855	0.644131	0.911808	0.565752	0.983858	0.926277	0.584565
meta_2523	1.17557	1.06833	0.916893	1.34558	0.983675	1.1421	1.3626	1.89872	1.29822	1.76643	1.47986	1.4598
meta_2524	3.4317	2.79711	2.84862	3.02955	3.12246	3.23324	1.54059	1.87655	1.6917	1.81396	1.93792	1.49773
meta_2527	1.2559	1.09092	1.11959	1.04981	1.03395	1.11899	1.99649	1.9984	1.63885	1.94835	1.93593	1.56712
meta_2529	1.55776	0.960248	0.911379	0.735559	0.934675	1.07827	0.529015	0.654163	0.474065	0.748545	0.499837	0.472689
meta_2534	4.06991	3.70159	3.7102	4.06509	3.82049	4.09068	4.64356	5.48183	4.57093	5.35519	4.73959	4.01309
meta_2543	0.268601	0.191938	0.111677	0.106685	0.0978044	0.0558322	0.620484	0.644632	0.657708	0.666927	0.615457	0.572673
meta_2547	0.00364492	0.00536541	0.0039714	0.00284462	0.00292135	0.00115608	0.0220924	0.0389165	0.0321963	0.0326807	0.027346	0.0233187
meta_2553	0.338063	0.288204	0.342721	0.268898	0.341576	0.344746	0.216322	0.241283	0.217223	0.2401	0.226554	0.208548
meta_2556	0.766999	0.730917	0.746669	0.757363	0.764163	0.82177	0.68663	0.719247	0.740055	0.747363	0.71373	0.633255
meta_2558	0.86624	0.770459	0.771821	0.778632	0.795751	0.858075	0.819307	0.889957	0.780614	0.915455	0.756307	1.02399
meta_2566	0.114003	0.120966	0.0822283	0.0989794	0.0925663	0.0855831	0.0931982	0.136216	0.108332	0.127802	0.0996684	0.11154
meta_2574	0.160478	0.12894	0.105745	0.126117	0.128113	0.121022	0.126077	0.210516	0.151163	0.217092	0.16526	0.16828
meta_2585	2.2885	1.7565	1.48435	2.04428	2.15285	1.73073	2.1096	1.6519	1.98992	1.54754	2.16224	1.3876
meta_2587	20.5055	18.5125	29.1689	18.6875	20.6144	33.6666	29.3502	29.9589	16.1328	19.7389	16.4473	15.4365
meta_2590	104.455	79.5147	78.9959	81.2625	83.7333	90.1387	118.535	133.805	111.341	137.167	122.772	111.029
meta_2599	0.375182	0.32888	0.356009	0.389008	0.344324	0.367107	0.400577	0.81481	0.343347	0.439971	0.419267	0.334428
meta_2607	1.46421	0.00749672	1.34366	1.34593	1.48195	1.59176	1.19599	1.24689	1.25024	1.22508	1.34974	1.12278
meta_2619	0.141796	0.120045	0.113905	0.11235	0.124189	0.127637	0.252748	0.361802	0.345133	0.386155	0.341031	0.3044
meta_2623	0.0577698	0.0558048	0.0687444	0.0665469	0.0562596	0.182783	0.0664515	0.0761089	0.0722735	0.0617378	0.0453334	0.0529775
meta_2632	0.307172	0.328347	0.336772	0.383314	0.29312	0.344846	0.198407	0.179285	0.127163	0.150824	0.133524	0.179615
meta_2633	0.967163	0.826775	0.865879	0.963328	0.986442	0.857453	0.798221	0.911668	0.862118	0.986968	0.897946	0.793185
meta_2634	1.21658	1.11806	1.10445	1.27046	1.18606	1.40603	1.10393	1.15593	1.10237	1.18227	1.19905	1.01404
meta_2635	1.51628	1.28576	1.55096	1.40033	1.3659	1.49387	0.283286	0.297535	0.251724	0.273567	0.195336	0.209579
meta_2655	0.41957	0.391599	0.435613	0.457142	0.39293	0.469461	0.637799	0.218882	0.20221	0.311128	0.155292	0.236751
meta_2658	0.332358	0.28516	0.294751	0.325796	0.294025	0.245433	0.350773	0.280215	0.273764	0.302737	0.953073	0.229916
meta_2664	0.540359	0.500143	0.407502	0.481071	0.449984	0.492492	0.621766	0.784464	1.09284	0.81154	0.792697	0.646049
meta_2671	0.183921	0.160703	0.16906	0.157062	0.171292	0.175775	0.190641	0.268687	0.187767	0.215993	0.199383	0.178293
meta_2672	0.164705	0.141299	0.135553	0.169719	0.152577	0.173943	0.143792	0.148985	0.13765	0.163856	0.195535	0.151415
meta_2673	0.214407	0.174256	0.206003	0.204339	0.188306	0.188686	0.29808	0.252546	0.264916	0.29214	0.252563	0.225172
meta_2688	0.707966	0.534444	0.330851	0.348609	0.247832	0.147327	2.41181	2.38348	2.57044	2.72749	2.76601	2.44109
meta_2695	0.301861	0.199268	0.167025	0.167885	0.167304	0.243406	0.227795	0.247419	0.226349	0.241575	0.240404	0.30291
meta_2701	1.75532	1.55427	1.5949	1.61267	1.73297	1.76332	0.466218	0.464368	0.379249	0.512685	0.0274637	0.376106
meta_2722	0.152951	0.149373	0.152062	0.151441	0.156915	0.172147	0.144686	0.199576	0.167205	0.174264	0.198502	0.198807
meta_2723	0.160389	0.148986	0.154939	0.160642	0.157945	0.167022	0.160382	0.164559	0.203789	0.176733	0.211475	0.175584
meta_2726	1.03475	0.963632	0.89274	1.09124	0.958545	0.958603	1.46988	0.975409	0.822799	1.12672	0.800562	0.784318
meta_2729	234.539	213.239	156.687	238.059	230.844	186.822	202.963	250.847	243.741	237.78	215.504	211.554
meta_2732	1.64901	1.34755	1.54316	1.5278	1.55952	1.71068	1.41198	0.825423	1.37346	1.51428	1.30017	1.28654
meta_2736	0.878109	0.716724	0.758523	0.755643	0.827993	0.921452	0.69916	0.66669	0.516141	0.705051	0.569261	0.507073
meta_2745	1.07572	1.25257	1.13343	1.4727	1.27391	1.5246	0.392699	0.352391	0.293866	0.31401	0.316158	0.26946
meta_2755	3.62809	2.00184	2.62823	2.60929	2.36175	2.70597	1.94914	2.65965	2.19199	1.91621	1.7955	1.53384
meta_2774	18.332	11.3572	16.5283	17.049	16.7561	18.0787	18.2381	12.7334	16.7612	13.0215	18.2666	11.3044
meta_2778	0.480271	0.737649	0.865426	0.367627	0.454294	0.367293	0.935291	0.991786	0.850484	0.444237	0.404071	0.384978
meta_2795	0.42121	0.341281	0.375361	0.404541	0.35919	0.392564	0.528303	0.595549	0.541868	0.559477	0.640278	0.525535
meta_2796	0.589422	0.438483	0.431253	0.565795	0.504187	0.591401	0.49157	0.520429	0.469626	0.500047	0.499931	0.464777
meta_2828	0.829478	0.496973	0.739799	0.5621	0.554865	0.786439	0.760292	0.873828	0.565363	0.609947	0.579678	0.681643
meta_2829	12.5868	10.9238	10.7329	11.3889	11.7048	12.7138	7.04602	7.89865	6.3711	7.84638	6.70034	6.02808
meta_2838	6.76489	4.81117	4.24052	4.15183	4.36925	3.89139	11.3331	13.9129	14.0402	13.8145	13.6912	11.9391
meta_2839	1.73001	1.40476	1.48871	1.81599	1.24445	1.83143	5.01878	5.69434	7.8923	5.47828	7.20446	5.86752
meta_2840	5.17979	4.01132	3.43956	5.30115	4.53021	4.30444	4.34205	4.15038	4.46919	4.41792	4.5541	3.61729
meta_2841	0.814207	0.666887	0.702379	0.838484	0.782814	0.824439	0.571343	0.660618	0.568821	1.22503	0.530661	0.529907
meta_2845	0.383443	0.337958	0.430306	0.498142	0.43365	0.578913	0.265296	0.27065	0.21492	0.344559	0.202909	0.183456
meta_2847	0.626015	0.545439	0.399052	0.615729	0.531457	0.574019	0.322813	0.319417	0.299378	0.324386	0.252438	0.233103
meta_2848	0.136413	0.127481	0.125811	0.119981	0.14359	0.136407	0.138991	0.155656	0.150506	0.155333	0.146757	0.126734
meta_2866	0.593196	0.465109	0.56057	0.511074	0.577654	0.0338567	0.032707	0.562842	0.0272392	0.57024	0.531358	0.455515
meta_2872	0.115903	0.0947958	0.0951542	0.103816	0.120266	0.116467	0.10553	0.114003	0.104864	0.12244	0.114112	0.0979833
meta_2880	0.351277	0.26011	0.305917	0.2986	0.274633	0.326559	0.422374	0.412721	0.389693	0.488542	0.453916	0.438369
meta_2885	4.40132	6.06769	4.04859	3.88463	3.88685	4.5507	4.09212	4.66351	4.18617	4.4405	3.98975	3.66418
meta_2889	1.23194	0.855283	0.966909	0.972215	0.928765	1.33044	1.06464	0.940948	0.630893	0.653794	0.583758	0.767202
meta_2895	1.06649	1.03539	0.986158	0.969732	1.01319	1.13388	1.1884	1.20238	1.11361	1.23621	1.03253	1.00605
meta_2897	0.210542	0.229677	0.193002	0.203078	0.203516	0.218277	0.188946	0.170627	0.129825	0.193031	0.158723	0.175057
meta_2910	4.35827	3.93551	4.00102	4.1301	4.49234	4.56477	1.56146	1.77234	1.4172	1.79627	1.37989	1.22324
meta_2934	2.58513	2.27043	2.43371	2.39239	2.41185	2.7891	1.96533	2.05501	1.71917	1.95936	1.75601	1.97083
meta_2950	0.312751	0.389566	0.442295	0.417739	0.343221	0.587383	0.157121	0.179757	0.149536	0.179068	0.151835	0.128724
meta_2966	3.55161	3.25023	2.56595	4.94806	3.33463	3.2145	4.21916	4.22248	3.72076	4.13076	3.10698	2.80739
meta_2973	2.19906	2.08025	2.22733	2.32977	2.31774	2.42626	1.48506	1.59089	1.30518	1.5789	1.29403	1.26832
meta_2977	0.767008	0.622469	0.670507	0.659091	0.649029	0.693943	0.738021	0.864597	0.742687	0.782038	0.725924	0.652671
meta_2978	0.534147	0.556233	0.6331	0.616462	0.607509	0.730121	0.343702	0.38591	0.245217	0.348881	0.266587	0.245458
meta_2999	0.366819	0.306796	0.31478	0.323775	0.776611	0.366743	0.216354	0.250902	0.19992	0.210499	0.177891	0.172885
meta_3001	0.104245	0.0323406	0.0400398	0.0351589	0.0501622	0.0544132	0.0459144	0.0626224	0.0843713	0.08346	0.0519534	0.0546624
meta_3018	0.0449801	0.0691445	0.0780601	0.0805645	0.0779777	0.074432	0.0230076	0.0202511	0.0218995	0.0206656	0.0197153	0.015164
meta_3022	5.36506	5.07025	4.77846	5.22945	5.10798	5.60059	5.40108	6.08068	5.726	6.06619	5.79105	5.1759
meta_3023	0.807004	0.868598	0.79115	0.840509	0.794092	0.93706	0.716832	1.0754	0.622154	1.00411	0.838832	0.601559
meta_3024	0.406672	0.316648	0.327162	0.331387	0.351769	0.401191	0.304724	0.309312	0.238621	0.326838	0.295498	0.448713
meta_3032	2.80971	2.64896	2.62761	2.44049	2.66081	2.86017	2.70405	3.1706	2.72644	3.20641	2.76222	2.44395
meta_3043	0.138075	0.0931586	0.0949434	0.109157	0.13681	0.104174	0.149461	0.14506	0.146369	0.143294	0.120362	0.112531
meta_3053	1.19313	2.0305	2.08972	1.92853	1.96769	1.80446	0.173967	0.182827	0.097452	0.210886	0.118981	0.119876
meta_3055	0.298289	0.188746	0.160783	0.27217	0.278267	0.175882	0.256828	0.235778	0.201417	0.108456	0.213949	0.207542
meta_3075	0.161329	0.173534	0.137686	0.175757	0.17768	0.178305	0.142462	0.181588	0.132502	0.181886	0.134514	0.128107
meta_3085	2.1318	1.73347	1.41429	1.35745	1.94064	1.41824	1.42661	1.33102	1.17923	1.67633	1.26324	1.12618
meta_3095	3.75098	2.76025	2.9139	2.94636	2.96835	2.93763	3.03338	3.50723	2.94617	3.33364	3.14554	2.75132
meta_3096	13.4595	11.7179	12.7564	11.8578	13.0851	14.0042	14.9933	13.6658	13.2536	15.4629	13.849	11.0616
meta_3108	4.61348	4.37842	3.15188	4.74381	4.55906	4.78461	0.333651	0.374673	0.179459	0.343767	0.142221	0.184481
meta_3110	0.0910064	1.8969	2.00612	1.96141	2.00119	2.15642	0.219659	0.245344	0.218779	0.234261	0.204393	0.201746
meta_3132	2.26557	1.56228	0.955049	0.926394	0.792325	0.461834	5.54179	5.87466	6.76021	6.64655	6.43493	6.38808
meta_3150	0.575633	0.536837	0.618107	0.633715	0.595928	0.643763	2.00391	2.04464	1.95083	2.01275	1.85517	1.78738
meta_3167	5.3347	4.53049	4.8249	4.75229	4.69075	5.28897	4.98518	5.30802	4.52413	4.86034	4.85819	4.17445
meta_3173	1.12029	14.4241	1.16809	19.4461	1.98942	16.6715	15.7796	16.0163	15.8238	16.9634	16.3952	0.721509
meta_3176	4.20982	4.87402	5.16396	5.24729	5.02656	6.01509	3.7205	3.95427	5.08254	3.75377	2.98731	5.31666
meta_3178	6.28077	5.17916	4.40289	4.86995	4.60569	5.44426	6.52494	7.09125	5.1487	6.68897	5.8195	5.08734
meta_3184	0.0437441	1.83535	0.0303009	1.92942	1.9796	2.19488	0.0734894	0.121572	0.0788184	0.104753	0.108621	0.0937093
meta_3202	0.128894	0.0717852	0.116923	0.117018	0.119017	0.136206	0.0560381	0.115106	0.106179	0.135285	0.104363	0.0964647
meta_3213	0.952521	0.597934	0.833335	0.66721	0.701704	0.749156	0.591547	0.592353	0.494438	0.619517	0.598215	0.436427
meta_3226	18.2792	14.0709	11.1254	8.82058	8.72453	7.52755	144.448	133.88	152.237	128.64	111.706	114.607
meta_3227	6.56169	4.78112	4.36837	3.54811	3.19026	2.84934	25.4082	32.5133	61.5815	32.2455	28.9551	25.2196
meta_3228	1.67578	1.27904	1.17446	0.851982	0.834692	0.826003	12.5422	15.4469	10.8264	14.2549	8.61314	12.1347
meta_3230	0.046712	0.0311546	0.028005	0.0323251	0.0327917	0.451621	0.105505	0.119077	0.0982806	0.1168	0.0990005	0.0862394
meta_3235	19.3353	15.1093	15.9769	16.0182	16.1348	18.0833	19.3321	18.7919	18.1622	19.8231	18.4185	16.1084
meta_3261	0.739907	0.688489	0.583029	0.492814	0.508731	0.495912	3.27746	4.4356	4.25691	3.51834	3.56916	2.31515
meta_3270	1.9399	2.48084	2.51807	1.1424	1.10104	1.07589	0.787525	0.864117	4.45177	0.890315	0.83664	0.687203
meta_3273	1.89907	1.51447	1.62983	1.56135	1.65239	1.80779	1.93427	1.90806	1.8307	1.94794	1.87016	1.63629
meta_3281	3.97564	3.29271	2.78737	2.7752	2.34852	2.09401	19.3989	22.537	22.2033	22.4292	21.4246	19.7062
meta_3291	0.0640897	0.0591232	0.0589296	0.0666414	0.078273	0.0555558	0.0735784	0.0697574	0.0715047	0.0785719	0.07114	0.0666984
meta_3292	0.175791	0.123355	0.211808	0.153595	0.150114	0.161245	0.0928847	0.0710316	0.056999	0.064628	0.054651	0.0543725
meta_3298	2.28868	1.9445	2.0454	2.12979	2.18275	2.12292	2.23035	2.52444	2.15975	2.53142	2.15806	2.00772
meta_3301	1.54376	1.45849	0.597749	1.51283	1.47359	1.39399	1.52385	1.64107	1.51153	1.70107	1.4593	1.27939
meta_3304	0.32503	0.232034	0.246817	0.248972	0.281716	0.246042	0.287145	0.307235	0.291146	0.299238	0.281106	0.276548
meta_3310	1.67482	1.32093	1.27288	1.44729	1.41146	1.47028	1.59989	1.68734	1.59082	1.74436	1.67093	1.44331
meta_3311	0.854757	0.813902	0.769805	0.718289	0.743729	0.720232	2.44211	2.38123	2.06214	2.52521	2.1612	1.84541
meta_3312	326.706	293.093	191.618	260.133	309.444	220.021	270.613	328.225	318.739	322.882	290.773	285.601
meta_3319	3.20326	0.362635	0.639858	0.316657	0.330999	0.348674	0.164268	0.417922	0.381657	0.329877	1.87236	0.372879
meta_3340	1.19182	0.359311	0.382167	0.720379	0.634977	1.20545	0.745011	0.795663	0.692558	0.801245	0.713697	0.674236
meta_3341	0.789236	0.846156	0.861084	0.851696	0.885127	0.978843	0.198229	0.227967	0.218023	0.234692	0.241807	0.216549
meta_3346	0.519335	0.390488	0.452402	0.418315	0.39982	0.475661	0.379965	0.35416	0.280242	0.390027	0.351394	0.373912
meta_3358	21.9513	18.1618	18.6686	19.1213	17.0906	18.4778	29.8044	31.1001	30.3099	30.3109	30.0662	31.7697
meta_3362	0.2576	0.222695	0.250438	0.286739	0.276483	0.297766	0.158549	0.315791	0.127507	0.17184	0.12696	0.261429
meta_3366	11.2214	9.61159	9.48559	9.63811	10.1594	17.3998	12.3772	14.3915	13.0965	14.1278	13.144	11.9424
meta_3367	2.45027	1.68617	0.912102	0.979869	0.971821	0.918212	4.62658	5.52639	5.04731	6.63152	5.26996	4.46062
meta_3384	0.868094	0.67072	0.774768	0.851494	0.780659	0.88087	0.795271	0.923265	0.780217	0.87018	0.845245	0.752526
meta_3403	1.30742	1.13201	1.33109	1.48192	1.41987	1.35429	0.904807	0.986848	0.935627	1.09167	0.996538	0.876137
meta_3407	5.53242	4.86102	5.18932	5.13688	5.12295	5.65385	4.093	4.50553	4.07669	4.92062	4.1559	3.96622
meta_3423	0.0452483	0.053075	0.0423275	0.0454537	0.0566748	0.0422237	0.0554198	0.0637846	0.0650063	0.0681799	0.0675349	0.0570402
meta_3445	0.804931	0.706345	0.679356	0.713905	0.739966	0.739649	0.616126	0.770724	0.947063	0.712962	0.617166	0.588323
meta_3471	0.170823	0.159991	0.163411	0.181596	0.166984	0.189132	0.167412	0.276743	0.212103	0.20296	0.193892	0.160968
meta_3481	0.278959	0.239148	0.244648	0.182476	0.194293	0.236206	0.242971	0.289917	0.249372	0.301526	0.23961	0.248411
meta_3484	9.64165	9.19939	8.0243	9.0149	9.12669	9.05435	6.38332	7.68201	5.82785	7.32928	6.30816	6.569
meta_3493	3.71433	4.58662	3.2424	4.43723	3.80305	4.77337	1.47173	1.54181	1.0896	1.58479	1.25621	1.171
meta_3494	1.47581	1.31821	1.38549	1.38949	1.38359	1.47583	1.41078	1.6187	1.36592	1.65599	1.33292	1.21163
meta_3504	0.108049	0.0932629	0.0971869	0.0799549	0.0960513	0.104984	0.0875076	0.093965	0.076701	0.0927955	0.0771606	0.0993881
meta_3519	0.14991	0.128319	0.104606	0.14262	0.136153	0.145941	0.102162	0.107508	0.0994935	0.110644	0.105233	0.0892678
meta_3524	0.0633647	0.325128	0.047362	0.36115	0.317255	0.38569	0.310128	0.139035	0.0991571	0.105778	0.090439	0.276915
meta_3525	0.402363	0.384255	0.40794	0.442094	0.430803	0.437515	0.41895	0.487762	0.321939	0.436007	0.354963	0.320665
meta_3529	0.163238	0.132134	0.126874	0.150312	0.133574	0.162007	0.14405	0.191571	0.126233	0.148469	0.1218	0.123258
meta_3532	0.380928	0.518581	0.494321	0.516022	0.471238	0.573228	0.196116	0.277847	0.183146	0.196464	0.129883	0.141534
meta_3533	0.316818	0.263806	0.31515	0.296119	0.287352	0.319805	0.24573	0.274721	0.242738	0.291425	0.265561	0.257463
meta_3559	7.47839	5.9357	5.01555	6.98928	6.67591	6.67328	7.12351	7.87691	6.79313	7.70132	6.86401	6.4986
meta_3562	47.1604	43.4422	40.9656	42.896	43.8271	49.1978	47.089	50.9764	41.7418	51.086	42.9421	39.387
meta_3567	62.8279	55.186	55.4446	55.1819	55.962	63.5158	128.869	113.267	123.512	120.146	118.378	105.822
meta_3570	4.99504	4.17823	4.60927	4.67133	5.05986	4.84309	5.17535	5.19648	4.73379	5.28327	4.94654	4.28364
meta_3575	0.0492333	0.0296247	0.0389249	0.0380841	0.035303	0.0431363	0.032579	0.0448677	1.62483	0.0342124	0.034253	0.0345331
meta_3576	0.860979	0.705668	0.798208	0.865008	1.13073	0.85415	0.839591	0.845564	1.12461	0.814112	1.00492	0.711012
meta_3590	0.301699	0.253604	0.168341	0.149261	0.133516	0.556018	0.634094	0.68325	0.739114	0.750513	1.51978	0.696412
meta_3594	0.151482	0.129003	0.142596	0.141466	0.143947	0.151091	0.166426	0.143761	0.140421	0.135891	0.194599	0.133166
meta_3600	0.749369	0.493144	0.509973	0.174898	0.177061	0.324336	0.439765	0.472855	0.381383	0.544931	0.433196	0.362981
meta_3606	0.362736	0.293776	0.370461	0.351379	0.322272	0.391266	0.381244	0.47812	0.407406	0.396117	0.444496	0.385746
meta_3613	0.12172	0.151717	0.148429	0.164054	0.131432	0.170133	0.102407	0.114354	0.0750655	0.101684	0.0810289	0.0756427
meta_3639	0.70712	0.639589	0.651215	0.625359	0.774659	0.7156	0.91602	0.882063	0.932743	0.915467	0.774557	0.990877
meta_3640	0.417063	0.347369	0.362092	0.38432	0.386234	0.465996	0.438439	0.427981	0.716288	0.436772	0.35728	0.398388
meta_3646	1.39721	1.21543	1.20015	1.27628	1.27085	1.34759	1.03336	1.08047	0.966077	1.06871	1.00743	0.907819
meta_3647	1.54032	1.22539	1.2248	1.45483	1.62176	1.51676	1.18228	1.18973	1.0196	1.10716	1.08341	1.06304
meta_3648	2.51124	2.45686	2.38807	2.43418	2.57813	2.7037	4.12297	4.16574	3.58768	4.14266	3.99733	3.49002
meta_3655	1.48906	0.989036	0.900539	0.962064	1.12907	1.1532	0.280774	0.289386	0.21191	0.261639	0.221074	0.213264
meta_3663	0.0835146	0.0547911	0.0682078	0.0799901	0.0687682	0.0730736	0.0713631	0.0815687	0.0888732	0.0886865	0.0813272	0.0941503
meta_3666	1.9425	1.42334	1.3564	1.70803	1.67278	1.68619	1.98651	1.92218	2.05288	1.95642	1.74698	1.6794
meta_3670	0.623287	0.468197	0.438484	0.519439	0.515797	0.580686	0.372977	0.45784	0.421348	0.371967	0.32062	0.309717
meta_3674	0.10886	0.0612679	0.0732439	0.0796716	0.0623553	0.0830367	0.336413	0.422427	0.262009	0.371865	0.300849	0.250532
meta_3689	0.580468	0.497297	0.577106	0.544997	0.655551	0.600613	0.531465	0.588346	0.499848	0.587598	0.516316	0.462791
meta_3701	1.77886	2.35237	2.20931	2.29463	2.25113	2.52098	2.66907	3.24608	2.72562	2.87474	2.6533	2.35815
meta_3708	1.83174	1.56602	1.57474	1.57634	1.53871	1.82801	1.47601	1.57938	1.39359	1.4645	1.45396	1.23068
meta_3710	0.268489	0.63089	0.134352	0.166686	0.213642	0.187604	1.21577	1.21166	0.811916	1.316	1.8326	0.904327
meta_3713	9.87347	10.0919	5.58458	8.21416	2.08106	1.45257	147.842	188.834	229.375	159.221	205.859	139.537
meta_3716	0.732113	0.630409	0.648899	0.631876	0.639518	0.652664	1.79512	2.13295	2.24161	1.96973	2.0035	1.88186
meta_3720	4.36759	3.69436	3.94263	4.09914	4.07305	4.54814	3.49264	3.59942	3.09656	3.83248	3.17819	2.95398
meta_3721	40.9054	34.3941	32.8985	34.5585	35.7494	38.2247	33.6545	34.0279	31.5728	35.0425	33.5156	30.0008
meta_3722	41.7687	34.7823	36.2254	39.9971	37.2872	44.8497	35.174	31.7656	26.5488	33.4554	29.3675	26.7459
meta_3725	1.03615	0.873333	0.938319	1.0322	1.00916	1.05726	0.901133	0.954548	0.793022	0.956595	0.845298	0.746575
meta_3747	2.23015	1.99876	1.74833	0.731494	1.55272	1.70028	16.3479	22.6356	21.9763	17.8008	20.383	15.0203
meta_3751	0.942941	0.91269	0.931546	1.00937	1.02113	1.03903	0.992755	0.992928	0.886487	0.95017	0.895569	0.829625
meta_3776	0.345274	0.319559	0.356544	0.346223	0.343189	0.371861	0.236516	0.288412	0.250603	0.308924	0.249604	0.257512
meta_3780	1.52723	1.28891	1.27808	1.37843	1.26804	1.29369	3.09753	3.34127	4.03887	3.21621	3.93214	2.92291
meta_3793	36.1251	48.6236	50.3869	53.2674	54.0468	64.0528	23.3244	24.2768	11.8834	24.0848	15.3419	14.3528
meta_3799	3.18978	2.91708	2.30098	2.20462	2.29915	2.01707	22.3702	30.6538	25.6819	27.1566	26.8755	21.9286
meta_3800	5.20061	4.43078	4.38882	5.42603	5.10626	5.2407	4.861	4.81881	5.45004	5.11254	5.88526	4.67938
meta_3828	0.754629	0.735511	0.65187	0.621699	0.692074	0.70705	2.76171	3.56221	3.01211	3.21211	2.91699	2.6212
meta_3833	1.48845	1.50512	1.51201	1.74244	1.63922	2.11027	0.244289	0.308085	40.4316	37.5809	35.2312	32.3945
meta_3848	0.94355	0.402372	0.339347	0.414689	0.390988	0.440616	0.408922	0.465896	0.451226	0.527884	0.405417	0.439761
meta_3851	1.45519	1.08009	1.26181	1.34839	1.71773	1.45881	1.36398	1.45361	1.24555	1.72378	1.72161	1.12779
meta_3869	7.43343	6.29522	6.73238	6.75511	6.89876	6.83832	6.60752	8.11992	6.65182	7.65264	6.65368	6.12335
meta_3874	0.0398941	0.0365767	0.0619152	0.0687877	0.0644161	0.0752354	0.272531	0.320933	0.281532	0.270194	0.304402	0.248326
meta_3875	0.448084	0.391901	0.461232	0.422081	0.427902	0.460633	0.493165	0.47257	0.527765	0.525715	0.425937	0.455823
meta_3879	0.324106	0.263287	0.272025	0.324258	0.325194	0.334651	0.218985	0.240619	0.128595	0.198431	0.157803	0.139388
meta_3882	0.506086	0.415029	0.481455	0.514449	0.488801	0.530168	0.594055	0.525354	0.519031	0.545091	0.507848	0.493933
meta_3894	0.612343	0.522243	0.525386	0.958707	0.528831	0.564065	0.684366	0.706682	0.618327	0.771882	0.678995	0.632867
meta_3896	1.03863	1.30958	1.42718	0.805332	0.658482	0.766873	1.00963	0.991777	0.967812	2.01122	1.02894	0.905779
meta_3897	0.295144	0.198429	0.232238	0.259103	0.217943	0.297894	0.264738	0.257269	0.261718	0.269177	0.277124	0.240566
meta_3900	0.141276	0.115234	0.116544	0.11029	0.108662	0.143335	0.055558	0.050154	0.0777086	0.0591964	0.0500955	0.0704053
meta_3901	0.276326	0.246528	0.265533	0.300418	0.192281	0.329373	0.302557	0.321325	0.383107	0.318004	0.305249	0.285667
meta_3903	1.0392	0.672584	0.737883	1.03933	0.814632	0.797528	0.46959	0.538415	0.363308	0.484535	0.413773	0.374225
meta_3909	0.165877	0.149421	0.159136	0.179761	0.15357	0.175939	0.175281	0.177735	0.0227035	0.157329	0.165159	0.17108
meta_3927	0.364344	0.338767	0.317373	0.342566	0.352705	0.354523	0.425201	0.477053	0.398845	0.457484	0.421847	0.378112
meta_3933	0.297701	0.267404	0.251816	0.239426	0.27134	0.290425	0.271369	0.289707	0.257865	0.290884	0.27406	0.276068
meta_3941	4.33844	4.29643	4.16568	4.45219	4.39755	5.09041	1.03397	0.94423	0.701789	1.1408	0.74634	0.653654
meta_3950	0.696596	0.641255	0.70092	0.646729	0.670142	0.609258	0.84531	0.904913	0.839225	0.855543	0.849833	0.760142
meta_3961	0.411027	0.346239	0.366653	0.355246	0.33626	0.377947	0.461194	0.559836	0.453932	0.505479	0.46915	0.433187
meta_3980	0.561574	0.479335	0.342622	0.371261	0.357514	0.420125	0.305481	0.309542	0.552252	0.618857	0.582584	0.239004
meta_3984	0.713245	0.674421	0.653117	0.690883	0.653996	0.730101	0.660559	1.07994	0.810066	0.97751	0.628278	0.471068
meta_3991	2.31617	2.40803	2.21299	2.47332	2.20201	2.99037	2.91609	3.33848	2.75545	3.38975	3.04132	2.67176
meta_3995	0.503361	0.391976	0.452957	0.515848	0.406237	0.376979	1.26639	1.31485	1.46902	1.32298	1.4296	1.37698
meta_4002	22.5511	21.7504	21.3558	22.8599	23.9939	25.5773	3.33356	3.81589	1.27581	3.67985	1.56673	1.6753
meta_4003	20.2797	18.0911	18.0005	20.6351	20.107	20.6266	1.83477	2.53284	0.681657	2.12744	1.97267	1.80171
meta_4024	8.83457	7.89174	7.02117	7.84719	8.14361	7.86236	7.94611	10.4246	7.15559	9.76875	7.97515	7.69204
meta_4027	9.11671	8.33954	8.10475	8.41258	8.49601	8.88731	8.05907	9.62745	7.32541	8.2924	8.03163	7.44346
meta_4028	13.8728	12.1322	12.793	13.867	13.785	16.8512	11.7571	11.6705	10.1036	12.9327	11.1228	12.0701
meta_4051	0.849683	0.772777	0.624852	0.829486	0.89493	0.909088	1.33695	1.28137	1.36444	1.48753	1.27864	1.01038
meta_4061	0.216325	0.186506	0.210376	0.218679	0.215109	0.24727	0.205362	0.367987	0.169546	0.189836	0.18834	0.164453
meta_4071	0.299915	0.334533	0.252904	0.275837	0.261655	0.439468	0.245629	0.322488	0.26595	0.29216	0.26232	0.257409
meta_4084	0.216247	0.208635	0.210738	0.249	0.205791	0.256364	0.21868	0.27908	0.211856	0.230887	0.214125	0.191101
meta_4085	0.187485	0.182715	0.18265	0.191219	0.187836	0.204241	0.0499048	0.0561312	0.0207664	0.0436742	0.0239949	0.0179854
meta_4095	0.0721498	0.0602095	0.058342	0.0522953	0.0649295	0.057672	0.0576997	0.0691001	0.058654	0.0743402	0.0657784	0.0605858
meta_4098	0.199415	0.141862	0.144041	0.178271	0.151048	0.172478	0.15556	0.157557	0.13662	0.156514	0.136866	0.136601
meta_4106	2.49608	2.09429	2.35176	2.08504	1.96706	2.13088	2.64409	2.6203	2.51175	2.89853	2.65276	1.86207
meta_4115	25.8009	34.7932	31.0121	38.7827	33.2919	42.231	8.85721	9.59293	6.78411	9.99012	6.86514	6.63918
meta_4132	0.227365	0.185192	0.185474	0.216237	0.211364	0.243355	0.1727	0.230173	0.189247	0.142273	0.166749	0.163838
meta_4143	0.0595416	0.163431	0.170975	0.190003	0.185368	0.199368	0.200612	0.186527	0.192641	0.190144	0.206571	0.179392
meta_4162	0.358001	0.308147	0.287588	0.271085	0.325552	0.429975	0.160964	0.210771	0.151245	0.188782	0.137557	0.152266
meta_4175	0.0440861	0.101281	0.103082	0.0367735	0.106315	0.110748	0.134702	0.127179	0.148641	0.130169	0.14517	0.123782
meta_4179	7.03722	5.64117	5.3977	6.41273	6.63033	6.48178	4.28532	5.18074	4.13401	4.99618	4.14741	3.93625
meta_4181	0.387499	0.359589	0.300659	0.293276	0.382133	0.339768	0.222467	0.209319	0.209247	0.228433	0.238135	0.22272
meta_4182	6.21686	9.44964	7.51847	12.1919	6.90487	12.1068	5.46612	5.1106	1.04275	5.28385	4.15783	3.51265
meta_4187	0.870496	1.06274	0.820669	1.07776	1.07954	1.17773	0.759275	1.03484	0.710579	0.857822	0.738217	0.669615
meta_4188	0.413174	0.33256	0.347238	0.334087	0.349326	0.379529	0.702404	0.818581	0.658797	0.935132	0.678189	0.596607
meta_4193	21.5809	18.5041	20.2455	20.0279	22.2248	23.0824	20.1874	22.6851	15.7287	23.669	19.246	17.414
meta_4194	5.34474	5.62644	4.54073	5.53428	4.70636	4.84683	7.3547	11.147	7.60817	6.81411	10.219	6.16476
meta_4200	0.532324	0.387383	0.394628	0.581537	0.440242	0.465977	0.687288	0.822711	0.567495	0.667282	0.0684944	0.633658
meta_4213	0.164553	0.166022	0.191334	0.178925	0.185666	0.195955	0.205153	0.204171	0.184609	0.179013	0.2203	0.167013
meta_4215	0.247526	0.253951	0.345308	0.226988	0.214581	0.241073	0.319059	0.369955	0.27072	0.323287	0.272966	0.26771
meta_4220	0.225022	0.202781	0.224775	0.160534	0.209444	0.255681	0.197373	0.176351	0.144919	0.15846	0.134942	0.145594
meta_4227	2.51725	2.24375	2.29883	2.31135	2.33448	2.72279	0.389029	0.637771	0.413494	0.409439	0.199517	0.390986
meta_4231	0.146421	0.145559	0.142629	0.165114	0.143658	0.253085	0.14518	0.159341	0.18207	0.218644	0.193772	0.129143
meta_4236	1.69423	1.33716	1.4404	1.14526	2.12189	2.23849	2.54175	2.69058	2.49604	2.61532	2.44479	2.1257
meta_4237	1.55024	1.03621	0.844165	1.20961	1.24497	1.29704	0.364667	0.408061	0.385221	0.402987	0.31959	0.341053
meta_4277	15.0998	12.9062	18.7153	14.2837	14.4402	13.7364	17.5343	20.0274	11.4232	18.9506	10.8313	9.97438
meta_4278	2.64187	2.84929	2.52377	2.789	2.80395	2.91972	2.37978	2.77927	2.22211	2.64405	2.22659	2.14437
meta_4281	5.33173	5.02939	4.84549	4.96319	5.18077	5.61363	5.10908	5.2671	4.67025	5.39959	4.63045	4.40302
meta_4314	0.262904	0.235304	0.228542	0.229366	0.256415	0.274406	0.0891832	0.111453	0.0968021	0.0885707	0.0849966	0.0756592
meta_4334	0.171064	0.158737	0.15408	0.147722	0.120895	0.179166	0.129161	0.157134	0.124661	0.153635	0.140233	0.122603
meta_4340	7.71347	7.00336	6.75393	7.03682	7.13674	7.50762	9.50573	9.94079	8.98792	10.3541	9.62547	8.56146
meta_4349	0.0327681	0.0235355	0.0153125	0.0119028	0.0202321	0.0168575	0.0173705	0.0268723	0.0140118	0.0454307	0.042412	0.0375434
meta_4350	0.684796	0.789645	0.832483	0.86239	0.66107	0.883237	0.965552	1.05625	0.936497	1.00624	1.32486	0.768391
meta_4352	1.10054	1.29563	1.27277	1.38413	1.27583	1.44153	3.11147	2.35814	1.96005	1.8559	1.05263	1.79887
meta_4353	1.85963	1.46203	1.46984	1.6515	1.59368	1.5539	1.85467	1.89749	1.71846	1.96459	1.74208	1.58723
meta_4354	0.436298	0.496138	0.418356	0.422837	0.407944	0.488715	0.68177	0.820029	0.774108	0.824104	0.936331	0.724675
meta_4355	5.45302	5.88574	5.24141	6.00183	5.89998	6.03578	4.90665	5.41605	4.25011	5.60989	4.16642	4.20424
meta_4360	3.91988	3.36017	3.66217	4.35339	4.17689	4.09094	3.83365	3.86127	3.90779	4.12463	3.8787	3.43704
meta_4377	0.750826	1.07685	0.681329	0.400691	1.07233	1.36621	0.496821	1.09489	0.324856	0.665611	0.586589	0.89237
meta_4384	0.0580657	0.0437996	0.0482082	0.0423038	0.0480916	0.0434494	0.0374021	0.037472	0.0238921	0.0355793	0.0230573	0.028834
meta_4389	0.91683	0.825323	0.850197	0.835929	0.806658	0.880474	0.98762	1.03494	0.966148	1.12216	1.01937	0.92745
meta_4392	6.48245	6.20592	6.33514	6.52421	6.54201	7.27663	5.49552	5.77395	4.87526	6.18614	5.4826	4.71564
meta_4394	0.502663	0.84165	0.439646	0.469377	0.469234	0.496067	4.61119	0.653845	4.44044	0.473084	0.518537	4.50019
meta_4404	0.743046	0.838788	0.860679	0.840058	0.874228	0.894014	0.634924	0.645064	0.891803	0.923305	0.607119	0.622441
meta_4406	2.18345	1.63776	1.24951	1.24131	1.10347	0.974093	10.096	12.9908	10.7941	11.7628	11.1538	10.0409
meta_4410	0.599838	0.68652	0.458434	0.710391	0.626415	0.702151	0.514246	0.329068	0.450425	0.502474	1.54302	0.445059
meta_4423	0.157278	0.13497	0.102645	0.146113	0.176429	0.143966	0.210547	0.618155	0.234475	0.248847	0.573472	0.276966
meta_4428	4.37224	3.69436	3.84766	3.98669	4.05445	4.10368	3.72791	4.27324	3.6161	4.2823	3.6961	3.44007
meta_4441	24.0895	20.9583	20.3064	22.1008	21.6226	23.3609	22.2585	23.3935	21.1652	23.4503	22.7211	19.9916
meta_4443	13.7081	12.4717	12.8494	13.3317	12.4626	13.5418	12.3717	14.6864	11.2381	13.0986	13.4512	10.6762
meta_4453	0.178651	0.144024	0.100643	0.103764	0.630667	0.0794654	0.939737	1.18304	0.811274	1.11109	0.935149	0.820359
meta_4462	0.182366	0.142949	0.177308	0.157514	0.165997	0.177772	0.129676	0.15521	0.137474	0.160631	0.134599	0.108133
meta_4474	0.206389	0.158827	0.153787	0.167495	0.164875	0.166169	0.342122	0.353025	0.277252	0.296063	0.570343	0.320446
meta_4485	9.65647	8.67815	9.1724	9.28693	10.4846	11.704	1.17737	1.32181	0.435724	1.32715	0.584747	0.558752
meta_4486	11.8327	10.8784	10.8242	10.6729	11.7791	12.1483	1.18638	1.55213	0.552764	1.33466	0.739639	0.742486
meta_4503	0.628956	0.554124	0.588046	0.54831	0.561454	0.521339	0.826823	0.918759	0.837397	0.921991	0.912436	0.922753
meta_4506	0.666615	0.492192	0.535943	0.617307	0.533927	0.552889	0.176041	0.255149	0.135556	0.271088	0.0947478	0.157455
meta_4509	0.169915	0.132654	0.132559	0.149548	0.165583	0.16692	0.146321	0.176969	0.12889	0.166907	0.143107	0.13634
meta_4511	1.51568	1.7668	1.7971	1.41178	1.5133	1.49028	1.46973	1.61811	1.27856	1.64324	1.34992	1.30125
meta_4512	9.56673	8.64728	8.43694	9.45783	12.3319	9.36868	8.50827	10.5642	8.14833	11.6425	8.7089	8.10108
meta_4521	0.598734	0.334703	0.377222	0.323882	0.403839	0.451507	0.539072	0.753092	0.598279	0.711158	0.574009	0.541073
meta_4526	4.31594	3.76416	4.36252	4.22758	4.24583	4.77666	3.51129	3.45279	3.19685	3.83614	3.0659	2.92179
meta_4539	0.233978	0.187987	0.255907	0.12802	0.130185	0.18044	1.95369	2.76088	2.24702	2.00585	2.00597	1.93651
meta_4548	0.404099	0.0816767	0.466993	0.377544	0.454682	0.492831	0.337498	0.350395	0.309226	0.40171	0.301628	0.323399
meta_4553	1.7823	1.37686	1.31722	1.4686	1.44254	1.45237	2.86579	3.07045	2.69235	2.98727	3.04295	2.66156
meta_4554	0.350041	0.360841	0.342214	0.376744	0.348685	0.391838	0.196272	0.216756	0.188666	0.217176	0.202461	0.239266
meta_4587	0.807522	0.875118	0.633362	0.66349	0.282539	1.6836	9.16551	10.3182	8.77946	9.31389	8.73586	7.92366
meta_4594	1.00005	1.31933	1.32865	1.48565	1.19425	1.56445	0.463998	0.584101	0.271022	0.389102	0.445337	0.494123
meta_4598	0.527352	1.74913	1.74076	0.392187	1.75606	2.00071	0.475069	0.51624	0.35548	0.501709	0.417698	0.358697
meta_4599	0.420997	0.103612	0.0942184	0.0829766	0.0927363	0.431944	0.177861	0.205286	0.170569	0.184417	0.187911	0.172112
meta_4602	3.37135	2.61956	2.71378	2.84431	3.03045	2.9649	3.60875	3.66493	3.50176	3.70815	3.51165	3.07623
meta_4605	7.48639	5.18178	7.12108	7.09518	4.36417	4.67042	4.05944	9.36137	8.00033	9.32822	8.21417	7.65338
meta_4608	0.917691	0.682863	0.791035	0.878749	0.852275	0.896071	3.16204	1.3341	1.04705	1.29393	1.18146	1.12531
meta_4614	0.947574	1.89201	0.887276	0.875103	0.89879	1.02976	0.805072	0.860158	0.778284	0.90102	0.830263	0.709193
meta_4616	0.236836	0.172825	0.16814	0.176998	0.196551	0.208944	0.27545	0.304221	0.248833	0.307645	0.270948	0.232374
meta_4619	0.0590782	0.045833	0.0603974	0.0494927	0.0544427	0.067132	0.0450819	0.051931	0.0414504	0.0500099	0.0380948	0.0371549
meta_4625	0.183204	0.151574	0.153799	0.192175	0.161186	0.16901	0.209459	0.211815	0.183322	0.223402	0.195063	0.181903
meta_4638	0.0667645	0.0600206	0.0719507	0.0610789	0.0671553	0.083332	0.046917	0.0450849	0.0313468	0.0437614	0.0372054	0.0317311
meta_4642	0.0830575	0.113405	0.12335	0.161598	0.107833	0.168671	0.0252388	0.0294777	0.0200185	0.0780359	0.0708053	0.0643294
meta_4660	0.144472	0.136936	0.155188	0.157237	0.15541	0.166922	0.250074	0.30627	0.236071	0.242198	0.253173	0.219777
meta_4667	24.2695	13.3897	10.7706	12.9011	12.5168	10.0652	49.1765	138.285	132.07	125.401	47.6976	44.8484
meta_4669	0.508143	0.383172	0.296736	0.265667	0.243393	0.203743	3.97274	5.30711	6.92609	4.25289	4.22086	4.27401
meta_4670	2.6452	2.11454	1.65786	1.44661	1.32383	1.00358	33.9524	18.2969	19.6359	16.3649	16.66	15.7769
meta_4671	4.72746	4.59261	3.19999	3.07533	2.89482	2.27275	17.964	20.1366	20.2938	19.9488	16.7035	15.9467
meta_4681	0.734067	1.11152	0.755041	4.41397	0.869202	0.721514	0.644514	0.862773	0.57591	1.4823	0.589551	0.52326
meta_4682	0.573248	0.647196	0.553713	0.503737	0.558572	0.613908	0.471389	0.50045	0.375181	0.468646	0.397518	0.369793
meta_4696	1.06102	0.933909	0.964213	0.956511	0.952233	0.979776	1.1322	1.14421	1.0931	1.14252	1.09323	0.993705
meta_4705	0.749203	0.419215	0.421139	0.399402	0.481829	0.525662	0.486324	0.685835	0.483283	0.535278	0.475702	0.412593
meta_4708	0.146448	0.14861	0.12938	0.149257	0.147969	0.129235	0.112321	0.146881	0.115724	0.140476	0.103537	0.103025
meta_4715	0.365703	0.337981	0.299262	0.413288	0.389295	0.453684	0.365326	0.407602	0.340193	0.323639	0.329404	0.240813
meta_4729	1.68107	1.41458	1.54919	1.52453	1.47958	1.58431	2.20369	1.98396	1.96898	2.07928	1.95859	1.80374
meta_4736	0.498308	0.430304	0.429639	0.345352	0.436205	0.451698	0.520624	0.572594	0.5467	0.63403	0.542	0.503453
meta_4740	6.57831	4.73062	4.88931	6.17533	7.13217	6.50385	0.681	1.56396	0.781731	0.830821	1.43175	0.790443
meta_4743	5.35862	4.54497	4.62151	5.47216	5.40906	5.34338	5.17458	5.4218	5.05195	5.25804	5.2404	5.16646
meta_4744	0.151192	0.153046	0.170404	0.12785	0.134397	0.157182	0.25526	0.171325	0.160172	0.156247	0.18129	0.149705
meta_4745	0.385181	0.31076	0.355195	0.352437	0.366415	0.391724	0.108929	0.141298	0.0795285	0.121961	0.0842991	0.0734707
meta_4754	55.3652	78.8531	81.9225	87.988	76.4794	90.6904	21.8067	24.1531	6.62335	23.473	8.51798	9.7729
meta_4762	0.270122	0.288398	0.236531	0.304019	0.268614	0.299773	0.0784449	0.0657711	0.0568929	0.0859578	0.0587611	0.0569685
meta_4778	33.6983	47.9449	49.1831	54.0859	50.3791	55.9463	19.5961	22.1031	10.3648	20.7357	11.4596	12.2147
meta_4784	1.569	1.31628	1.34319	1.47561	1.4639	1.55861	1.35465	2.12212	1.64768	1.51495	1.24696	1.15949
meta_4792	0.253782	0.204534	0.222455	0.196636	0.215144	0.200861	0.237853	0.242845	0.234432	0.242079	0.232996	0.207186
meta_4800	0.127063	0.0844329	0.123814	0.100405	0.156096	0.117846	0.0240475	0.0374213	0.0162601	0.0327239	0.0304786	0.0210561
meta_4809	0.202441	0.187979	0.138052	0.15967	0.210814	0.208099	0.143418	0.121013	0.128066	0.150052	0.0831945	0.108277
meta_4811	1.5755	1.32253	1.3542	1.33711	1.3387	1.49557	1.19199	1.24852	1.03564	1.28141	1.08547	1.02507
meta_4812	0.523264	0.304384	0.403578	0.324435	0.446979	0.443428	0.381003	0.464193	0.284745	0.440061	0.371266	0.441066
meta_4840	0.386555	0.449116	0.539401	0.758793	0.381	0.758016	0.478912	0.720102	0.661689	0.471996	0.275414	0.237347
meta_4858	0.524747	0.472255	0.482639	0.476	0.49404	0.480576	0.453797	0.577465	0.503714	0.525216	0.717032	0.675949
meta_4868	0.91552	0.818951	0.937129	0.906262	0.867119	0.944793	0.545118	0.642931	0.544554	0.659895	0.569553	0.473508
meta_4874	0.380401	0.281424	0.442593	0.301756	0.325825	0.48633	0.47468	0.222497	0.190354	0.219418	0.149512	0.451558
meta_4883	3.65816	3.02006	2.93541	3.398	3.19545	3.3864	2.41968	2.68208	2.40202	2.8664	2.66253	2.24081
meta_4888	0.487538	0.442785	0.471336	0.460349	0.444049	0.449376	0.674567	0.769788	0.696676	0.776175	0.685839	0.639443
meta_4892	0.871962	0.732554	0.741014	0.816999	0.753749	0.870318	0.090606	0.108492	0.0409928	0.0753541	0.195044	0.0593944
meta_4907	0.244795	0.241922	0.284612	0.24259	0.255715	0.294268	0.0840832	0.0909013	0.0475076	0.0680882	2.42114	2.48128
meta_4915	1.62008	1.52109	1.46773	1.74781	1.54211	1.63147	3.11489	2.76916	2.63452	2.77905	2.91562	3.0667
meta_4927	3.06442	2.44697	2.59758	2.72694	2.9061	3.02019	2.6807	2.90921	2.34006	3.01784	2.49496	2.43963
meta_4929	0.0921315	0.0811886	0.0628222	0.0789213	0.073803	0.107388	0.0758319	0.0798684	0.0723652	0.0871711	0.252777	0.057583
meta_4932	0.779008	0.640315	0.571773	0.854001	0.673224	0.793444	0.735139	0.839333	0.795447	0.872907	0.735651	0.724549
meta_4947	0.130145	0.128064	0.182041	0.213651	0.182653	0.231105	0.407202	0.265531	0.248755	0.236415	0.253056	0.227676
meta_4956	0.715078	0.710734	0.623464	0.613903	0.637137	0.736761	0.145081	0.153399	0.039215	0.158557	0.117306	0.117225
meta_4962	1.57207	1.28019	1.23146	1.39751	1.51911	1.57233	0.895495	1.00271	0.485787	0.861861	0.597476	0.612671
meta_4964	0.676924	0.620257	0.780937	0.748717	0.641648	0.803513	0.692338	0.658347	0.580958	0.657061	0.564425	0.580413
meta_4965	1.0737	0.862217	0.811267	0.98593	0.997743	1.02138	1.61259	1.71717	1.53355	1.75358	1.79252	1.47255
meta_4969	0.146674	0.110742	0.141874	0.165848	0.127307	0.152428	0.125426	0.13947	0.13689	0.127782	0.110262	0.111045
meta_4994	1.91037	2.26202	3.24024	3.36852	1.89743	1.97389	2.09546	2.25317	1.86962	2.5579	2.01062	1.81128
meta_4999	0.297899	0.758745	0.397098	0.340556	0.493945	0.442173	1.50178	1.93826	1.34337	1.4987	1.76042	1.48372
meta_5000	0.782527	0.599538	0.718563	0.717109	0.693627	0.772705	0.821191	0.78664	0.657062	0.843308	0.74312	0.668448
meta_5001	1.76368	1.56216	1.60996	1.67388	1.79689	1.86592	1.55323	1.82199	1.55625	1.69743	1.57287	1.48539
meta_5004	0.329601	0.231413	0.230901	0.180252	0.278926	0.284082	0.143871	0.149295	0.0763911	0.163074	0.0841205	0.112868
meta_5005	1.10278	1.11724	1.1341	1.32023	1.2776	1.44106	0.835087	0.881116	0.419123	0.796482	0.517685	0.462227
meta_5010	0.0919636	0.172446	0.170938	0.20575	0.116789	0.221569	0.25567	0.185284	0.209333	0.343276	0.673942	0.218887
meta_5014	0.0300922	0.0251135	0.0213972	0.0192304	0.0211154	0.0201812	0.109934	0.125987	0.114776	0.133878	0.134	0.115179
meta_5025	0.634449	0.334127	0.71104	0.229842	0.234943	0.660022	0.426005	0.358024	0.320047	0.494478	0.432685	0.333231
meta_5051	0.199864	0.16691	0.193673	0.179755	0.19944	0.201192	0.181286	0.219986	0.166859	0.211785	0.169144	0.177252
meta_5057	8.18025	8.1921	8.13324	7.56634	7.42335	7.55191	10.2783	11.5811	10.6262	12.0896	11.4412	11.2087
meta_5065	1.71974	1.25255	1.22333	1.31044	1.36425	1.33754	1.25248	1.30231	1.21996	1.47747	1.40699	1.13301
meta_5079	0.267586	0.20002	0.219252	0.19529	0.174197	0.204142	0.344086	0.358594	0.405365	0.391738	0.360259	0.360519
meta_5083	0.214308	0.245372	0.251994	0.324429	0.219109	0.34315	0.206615	0.218313	0.0793941	0.188081	0.113859	0.106949
meta_5084	1.83155	1.29516	1.39765	1.40218	1.60745	1.62329	1.86265	2.17443	1.5917	1.83371	1.66915	1.59683
meta_5091	4.0525	3.85751	4.00419	4.34821	4.11473	4.28764	3.73555	4.15422	3.92382	3.79922	3.62266	3.42421
meta_5092	0.329042	0.264627	0.304946	0.298773	0.289586	0.311769	0.261656	0.292733	0.25776	0.308189	0.255276	0.265454
meta_5104	0.913308	0.844487	1.00993	0.876405	0.849099	0.878186	1.14412	1.41355	1.13236	1.26613	1.18823	1.35428
meta_5109	5.88936	5.18835	5.79448	8.27312	5.86801	8.35703	6.5338	4.67813	6.02265	4.4216	4.71795	3.90598
meta_5117	2.03713	1.08443	1.01702	1.00087	1.17312	1.1086	1.73175	2.37693	3.80811	2.35716	3.0882	2.52711
meta_5121	0.328414	0.388245	0.287149	0.319929	0.300928	0.322009	0.219756	0.275039	0.31587	0.266225	0.214288	0.205663
meta_5149	257.207	206.625	199.921	195.826	214.38	240.461	235.387	264.712	228.696	272.572	215.411	206.229
meta_5155	32.3512	30.8317	28.6569	30.5627	29.8192	32.2313	35.7135	39.874	35.307	40.3942	35.3935	32.4834
meta_5156	1.14877	1.10611	0.999905	1.02111	0.933373	1.00756	1.39954	1.69221	1.28664	1.52874	1.38364	1.31471
meta_5160	1.74886	1.44555	1.56047	1.56535	1.61373	1.51325	1.57797	1.9639	1.67041	1.78102	1.5143	1.55375
meta_5190	0.0858389	0.0686735	0.0953204	0.0965746	0.0823967	0.106489	0.0942774	0.0858974	0.0865357	0.0909951	0.07198	0.0794767
meta_5195	2.39635	1.93569	1.78594	1.97259	2.11774	2.17408	1.7853	2.02959	1.70301	2.00111	1.7849	1.60294
meta_5201	0.494802	0.38074	0.303827	0.290661	0.289066	0.222356	0.508206	0.598952	0.628715	0.592897	0.581171	0.573061
meta_5206	0.0503871	0.0468074	0.0460336	0.0512833	0.0508804	0.0522493	0.0458065	0.0563347	0.0496215	0.0634108	0.0509185	0.0496597
meta_5220	0.181069	0.161018	6.80654	0.189147	6.46979	0.162796	0.216922	3.95128	2.1636	3.92703	2.72689	2.47038
meta_5222	0.952453	0.613014	0.601977	0.637417	0.617573	0.657092	1.59961	1.57367	1.7973	2.15456	2.23332	1.52651
meta_5231	6.08418	6.46065	6.85482	7.64743	6.84693	8.34481	3.67441	3.94621	2.15104	3.72815	2.57613	2.34808
meta_5235	1.43778	1.23245	1.36692	1.36836	1.39967	1.56275	1.13074	1.17566	1.06468	1.10869	1.06591	0.973159
meta_5236	0.62869	0.561568	0.701031	0.642075	0.635675	0.670413	0.718246	0.749911	0.560351	0.613512	0.579837	0.628383
meta_5248	0.159034	0.091624	0.0947414	0.0956436	0.0969635	0.115061	0.0729091	0.112264	0.0858331	0.0873569	0.0792159	0.092057
meta_5256	0.0314411	0.0254765	0.0227888	0.0326837	0.0246253	0.04275	0.0542756	0.049319	0.0654494	0.0620687	0.0651437	0.0452415
meta_5258	0.207597	0.255911	0.227985	0.179344	0.196573	0.172703	1.11893	1.06568	1.00128	1.45938	1.4657	0.575001
meta_5268	0.130945	0.121808	0.188442	0.112637	0.0961678	0.21309	0.23692	0.239323	0.242084	0.246658	0.242535	0.192665
meta_5284	34.7489	27.8348	27.4948	29.2255	30.2745	31.6341	24.6952	29.6243	20.8763	27.4869	22.1159	19.455
meta_5293	1.93556	0.612131	1.383	0.453854	1.05937	0.316647	4.18229	4.75429	4.3468	7.96724	7.26576	7.02337
meta_5304	0.138777	1.34422	0.140852	1.41902	1.3366	1.44599	0.19086	0.241103	0.184099	0.209335	0.194951	0.187704
meta_5314	0.72689	0.613568	0.595415	1.83275	0.619495	0.620574	1.85897	0.873216	0.724136	0.879992	0.772105	0.738915
meta_5315	2.42423	2.30827	1.73487	2.14566	1.67707	2.36661	1.71077	1.80784	1.67239	1.64038	1.41224	1.32601
meta_5318	0.840925	0.727874	0.887485	0.751557	0.745548	0.809724	0.775428	0.784141	0.768555	0.79125	0.733333	0.655511
meta_5322	4.58117	5.79434	5.28663	6.57961	5.45831	6.36571	2.86958	3.17767	1.05603	1.72355	2.61132	1.2069
meta_5353	0.425448	0.314204	0.350135	0.466979	0.409393	0.453139	0.334749	0.391266	0.342184	0.342876	0.374454	0.294834
meta_5361	0.303991	0.229443	0.173236	0.234579	0.261838	0.409285	0.289053	0.294864	0.278127	0.33854	0.314178	0.200384
meta_5380	0.198106	0.163456	0.170733	0.181001	0.194129	0.200778	0.179968	0.182088	0.160878	0.15159	0.177873	0.155709
meta_5385	1.12241	0.998257	0.883002	0.938533	1.07421	1.05045	0.899428	0.905395	0.818109	0.896472	0.925925	0.76627
meta_5391	1.3806	1.07177	1.20259	1.19938	1.14996	1.18152	1.3241	1.36024	1.00506	1.35316	1.21346	1.02245
meta_5395	20.2485	17.855	16.4753	19.2201	19.851	19.6505	14.8331	16.425	16.141	16.9404	15.3866	14.7631
meta_5396	1.47597	1.16838	1.19272	1.16322	1.29903	0.840885	1.38574	1.40558	1.38388	1.42659	1.48234	1.2302
meta_5424	0.33647	0.180702	0.347875	0.329048	0.169096	0.338176	0.119741	0.219027	0.145241	0.16196	0.316782	0.142978
meta_5425	1.04508	0.795735	0.90012	0.857504	0.939767	0.970422	0.992357	1.11651	0.968236	0.999949	0.945573	0.891847
meta_5430	56.9864	43.7571	54.1614	54.8467	57.3652	55.6841	29.2406	28.536	23.3254	28.2511	27.9984	23.4166
meta_5438	0.306991	0.223602	0.236503	0.231005	0.250846	0.263806	0.414296	0.415466	0.350813	0.365702	0.410951	0.304211
meta_5440	0.308614	0.246739	0.28569	0.311836	0.314491	0.344373	0.149482	0.159627	0.120968	0.151236	0.14717	0.0187561
meta_5442	0.777663	0.578919	0.535906	0.748912	0.569007	0.709153	0.279212	0.29647	0.238735	0.320884	0.240313	0.234706
meta_5456	0.235585	0.23213	0.249208	0.255699	0.23074	0.282215	0.277711	0.172274	0.178457	0.195515	0.191627	0.154266
meta_5465	9.11787	6.65693	8.24353	8.56988	8.88511	8.79276	5.14096	5.2473	4.24289	5.29226	4.40121	3.6888
meta_5466	137.176	195.976	184.485	214.968	186.981	217.477	74.3261	96.3903	49.948	91.0817	51.3976	54.5573
meta_5475	3.94106	3.42389	3.58501	3.70489	3.78436	3.97463	3.03325	3.24875	3.09426	3.17812	2.91756	2.82347
meta_5478	74.7816	76.1735	65.729	73.4502	81.1102	78.1835	61.9608	71.0846	56.2897	70.971	52.4359	53.9008
meta_5496	0.503321	0.46	0.550448	0.490844	0.438933	0.520408	0.504633	0.469492	0.398381	0.423725	0.5008	0.45227
meta_5500	3.99611	4.34856	4.31542	3.74403	4.28778	4.90187	0.430208	0.420346	0.300825	0.343055	0.204548	0.222355
meta_5505	13.3316	18.5283	18.1694	21.4423	18.7643	22.517	7.18076	9.10332	4.47331	8.408	4.80187	5.01483
meta_5509	0.869996	0.936614	0.607319	0.602879	0.639659	0.885846	0.671902	0.669874	0.560369	0.772683	0.746489	0.511353
meta_5519	0.486568	0.439078	0.4744	0.446878	0.431302	0.483457	0.575806	0.653796	0.582034	0.804119	0.536866	0.51459
meta_5530	0.0651256	0.0518635	0.05923	0.0561577	0.0675793	0.0636194	0.0664421	0.0741807	0.0695572	0.0745593	0.0624763	0.0604994
meta_5536	0.19701	0.228558	0.135892	0.26533	0.633369	0.290445	0.155735	0.276559	0.247066	0.254006	0.198267	0.225043
meta_5539	6.33658	4.90017	3.89857	5.02367	5.14812	5.55455	10.3382	16.0803	11.6267	12.838	11.8478	10.0082
meta_5563	0.163353	0.159825	0.183619	0.174165	0.190363	0.201283	0.180427	0.21082	0.186298	0.236933	0.160753	0.155394
meta_5594	0.13658	0.130746	0.125363	0.128108	0.135988	0.135457	0.115462	0.132237	0.148122	0.179942	0.141882	0.0999473
meta_5615	0.060821	0.0520172	0.0515705	0.0586897	0.0457692	0.0535058	0.0574027	0.0659222	0.0633628	0.0584563	0.0685259	0.0485281
meta_5620	20.7431	19.1375	18.7768	18.6168	18.3845	20.0745	14.5564	15.5514	13.2187	15.6655	14.0148	13.1434
meta_5621	22.0791	19.9115	18.6203	21.0847	20.7278	20.1696	20.4994	23.5525	19.6732	24.2608	22.1719	20.679
meta_5636	7.33107	6.07274	6.12606	6.31101	6.6323	6.80438	6.5174	7.12496	6.50059	7.19923	6.94848	6.00374
meta_5637	5.8042	6.76233	7.21732	5.7529	5.40466	5.95606	6.67857	7.19171	6.36819	7.24178	6.7587	5.92211
meta_5642	0.392201	0.360185	0.478273	0.354465	0.329458	0.384671	0.447297	0.540208	0.339053	0.385766	0.349685	0.301284
meta_5648	0.452727	0.315959	0.327574	0.368454	0.371045	0.413136	0.434266	0.437934	0.441371	0.397816	0.389599	0.353455
meta_5659	0.0562886	0.22879	0.0384348	0.271724	0.25483	0.27511	0.337896	0.442534	0.380129	0.3874	0.439109	0.323296
meta_5678	0.938701	1.3518	1.36597	1.41089	1.24131	1.79248	0.104403	0.120491	0.0370196	0.120355	0.0411159	0.0452842
meta_5679	0.336968	0.301441	0.337621	0.295538	0.331361	0.346134	0.475552	0.541646	0.321521	0.511351	0.363157	0.357014
meta_5692	0.129013	0.0835666	0.0749319	0.0695773	0.400493	0.0787418	0.121482	0.10792	0.1085	0.112192	0.105851	0.103742
meta_5696	0.0587845	0.0401151	0.0474771	0.0604923	0.0594479	0.0492442	0.0534414	0.0507357	0.0512629	0.0455014	0.0392686	0.0892915
meta_5702	0.25311	0.202418	0.241084	0.16241	0.209275	0.229933	0.196794	0.225916	0.190283	0.201285	0.210427	0.122482
meta_5706	5.65233	5.8435	4.67517	4.4839	4.68615	4.92132	5.21956	5.59582	6.07495	6.44054	5.49938	5.33879
meta_5707	2.43612	2.23586	2.55586	2.204	2.34693	2.19877	2.26531	5.62073	2.06936	2.38399	2.35845	1.93101
meta_5709	1.31679	1.12393	1.0958	1.20458	1.22711	1.26368	1.1277	1.20682	1.00145	1.2428	1.04125	0.949166
meta_5715	2.58792	2.15508	2.30515	2.14482	2.41915	2.75443	0.409011	0.391603	0.144116	0.342237	0.217878	0.197046
meta_5719	1.39255	1.15487	1.16285	1.23265	1.24205	1.33314	1.56347	1.62288	1.77751	1.84982	1.3419	1.52754
meta_5742	1.30464	1.01438	1.0762	1.18636	1.15202	1.31167	1.02666	1.04099	0.942435	0.970052	1.00778	0.850121
meta_5744	0.294376	0.219727	0.115251	0.144552	1.71725	1.06616	2.71902	3.66566	3.73165	2.82735	2.8197	2.66225
meta_5747	1.68369	2.07796	1.89962	1.91078	1.7936	2.26145	0.364133	0.349776	0.283875	0.298017	0.318862	0.0261153
meta_5750	0.745974	0.654833	0.650861	0.660243	0.765112	0.759381	0.699207	0.699394	0.65303	0.766983	0.638309	0.611995
meta_5774	0.131415	0.127517	0.13852	0.10617	0.115104	0.140962	0.0452279	0.0462488	0.0281947	0.0528431	0.0264633	0.0274946
meta_5786	23.366	21.3727	21.3153	23.0699	22.4084	24.0702	30.5943	32.553	29.103	33.4716	31.9197	28.2782
meta_5793	1.69945	1.54649	1.56888	1.5458	1.52137	1.60512	1.66706	1.83672	1.75138	1.9281	1.69306	1.71092
meta_5797	31.4615	22.5408	31.3455	27.8339	31.3736	32.4396	27.3942	24.5201	22.0891	23.6841	21.0424	19.0976
meta_5809	136.796	107.761	91.0453	82.3379	117.689	157.099	136.972	130.657	91.6164	153.318	127.894	61.5706
meta_5826	0.687354	0.705012	0.742204	0.849533	0.718256	0.803826	0.567318	0.669703	0.477661	0.701278	0.690897	0.516647
meta_5832	5.08516	5.19524	4.96805	5.04528	4.6788	5.08971	0.292822	0.637499	0.0550918	0.670391	0.536966	0.509141
meta_5837	8.60849	7.0485	7.03765	7.64866	7.62588	7.98682	5.85265	5.61911	5.6846	5.68352	5.91493	5.18741
meta_5846	0.263895	0.0862524	0.254445	0.276396	0.213046	0.247293	0.224729	0.221557	0.135109	0.21175	0.14422	0.144492
meta_5849	0.120294	0.0958786	0.13213	0.129498	0.168397	0.164835	0.267362	0.357735	0.218605	0.31932	0.248925	0.268205
meta_5861	8.90413	7.51498	7.31254	8.00994	8.22473	8.78994	8.44963	9.20256	7.41842	8.69614	8.189	7.14489
meta_5867	0.242484	0.206687	1.11208	1.08592	0.798914	1.12328	0.330301	0.394948	0.294249	0.23743	0.164706	0.453695
meta_5869	0.418874	0.432135	0.421122	0.436201	0.390364	0.781662	0.112134	0.121244	0.118199	0.125779	0.111217	0.0923479
meta_5872	0.802953	0.759204	0.748928	0.865014	0.902391	0.996351	0.546566	0.542602	0.320791	0.542529	0.392451	0.354642
meta_5877	1.35388	1.09962	1.15932	1.23955	1.22683	1.41693	1.00484	1.09639	0.988255	1.11715	1.08166	0.930929
meta_5878	14.2608	12.5845	12.1497	12.6703	12.5579	12.9929	16.2237	18.1256	15.9837	17.9226	16.3188	14.7437
meta_5883	2.38933	1.89324	1.70845	1.99161	2.20978	2.01079	1.98246	2.4929	2.1219	2.34092	2.06024	1.9804
meta_5903	33.902	26.9218	27.0893	36.5936	40.6241	34.9584	6.39967	7.71049	4.0154	7.36586	4.62063	5.68719
meta_5907	1.92517	1.9014	1.96646	2.41984	1.79713	1.91758	2.99182	3.20103	3.13936	3.15406	3.13565	2.84584
meta_5952	114.658	80.1121	131.09	143.527	136.133	147.536	66.1785	74.2647	43.786	83.6527	50.8005	43.7807
meta_5959	10.0622	9.07976	4.17717	9.62849	9.08492	4.68167	5.12366	6.5967	5.47822	10.7801	5.12166	9.143
meta_5960	5.09019	4.27488	4.4603	5.10146	4.77568	4.70124	4.1746	4.01835	4.25577	4.34267	4.5905	3.4979
meta_5968	0.393654	0.34895	0.398838	0.425129	0.427881	0.445567	0.37666	0.383083	0.344525	0.411142	0.391164	0.324788
meta_5979	0.051035	0.059197	0.0528652	0.0511099	0.0460898	0.0504795	0.0437178	0.0478428	0.0393701	0.0446459	0.0437795	0.0386105
meta_5983	0.0858329	0.0785394	0.0779753	0.0813313	0.0809685	0.0853759	0.113599	0.122034	0.110949	0.118143	0.109006	0.0926695
meta_5990	0.204623	0.213279	0.202038	0.282489	0.286641	0.279183	0.193805	0.17921	0.15859	0.192954	0.125071	0.116686
meta_5999	2.09927	1.74536	1.64532	1.96951	2.57219	1.80419	2.43284	2.26099	1.91843	2.15052	1.80603	1.87304
meta_6008	23.0031	16.9286	17.5282	18.7207	20.4372	22.2145	12.9666	14.1668	12.1603	13.1751	11.0292	9.65219
meta_6012	3.63027	3.20353	7.43368	3.30725	3.43307	3.90891	3.07467	3.32612	3.01119	3.15463	2.82685	2.70358
meta_6016	9.35093	10.2885	9.66842	10.8587	6.69398	11.0393	4.04362	4.82417	3.63295	4.8416	3.77789	3.81779
meta_6023	0.829486	0.677947	0.696023	0.836268	0.815941	0.786631	0.85219	0.839724	0.820531	0.811096	0.754513	0.704672
meta_6026	0.946277	0.723955	0.508481	0.850592	0.90017	0.822605	1.47467	1.40815	1.65169	1.44898	1.31879	1.23141
meta_6035	0.0250943	0.0366924	0.0330766	0.0391363	0.0454161	0.0306979	0.0462248	0.0509581	0.0457054	0.049771	0.0543731	0.0423924
meta_6048	0.617499	0.717531	0.501939	0.525287	0.474146	0.530929	0.511293	0.611404	0.664237	0.511991	0.475549	0.444437
meta_6049	0.401211	0.331485	0.328638	0.357409	0.317368	0.371829	0.443539	0.51431	0.396876	0.452274	0.426335	0.405811
meta_6070	1.37813	0.938791	0.602765	1.00348	1.21054	1.11024	1.17799	1.09008	1.52082	1.18028	1.19778	0.980019
meta_6073	0.168026	0.184869	0.208073	0.216992	0.199672	0.221533	0.043227	0.0560075	0.0248658	0.039389	0.0226144	0.0269283
meta_6074	0.22662	0.184437	0.269858	0.199022	0.182157	0.197963	0.19423	0.291575	0.196414	0.222317	0.23953	0.169578
meta_6085	1.33421	1.17624	1.2273	1.15652	1.14768	1.28714	1.74836	1.43164	1.03179	1.3711	1.32217	1.0943
meta_6086	11.3841	10.0491	10.0649	11.1282	11.041	11.4195	15.3196	17.4241	14.5547	17.1897	15.8749	14.589
meta_6090	42.3271	41.1131	49.8499	49.7533	40.6839	46.8492	22.1092	20.8113	18.6819	20.8852	21.0948	17.819
meta_6091	18.5094	7.01982	6.61721	15.0653	7.86357	7.67504	5.15719	11.4592	5.41618	11.7522	10.1143	4.82852
meta_6092	1.10256	0.855033	0.838434	0.763815	0.806939	0.702331	1.67699	1.96803	2.28773	1.97875	2.00082	1.92918
meta_6102	0.875702	0.569923	0.521151	0.805711	0.746342	0.747666	0.657853	0.658702	0.745304	0.700724	0.704684	0.589249
meta_6111	0.0989869	0.102134	0.0502125	1.35678	0.0422152	1.34414	0.367385	0.608875	0.719513	0.579298	0.463443	0.517815
meta_6133	7.20007	6.40649	6.69329	6.93602	6.56586	7.47627	3.5724	4.32193	2.79772	4.22711	3.02989	2.75287
meta_6134	0.56543	0.481337	0.473325	0.489831	0.544748	0.558004	0.481672	0.488331	0.489	0.470252	0.442754	0.474388
meta_6135	6.93321	6.15657	6.51652	6.43221	6.7927	7.3013	0.314646	0.303188	0.143945	0.310831	0.168502	0.163173
meta_6155	1.61985	0.765549	1.19168	1.12583	1.33318	1.09865	1.33147	1.494	1.5699	1.68677	1.42045	1.38682
meta_6156	0.379725	0.385704	0.383455	0.383878	0.39025	0.40971	0.341119	0.48354	0.496078	0.439824	0.325359	0.342762
meta_6158	0.568763	0.439205	0.444887	0.547725	0.54439	0.56665	0.681234	0.679365	0.690911	0.666149	0.596511	0.545156
meta_6160	3.65255	4.08464	3.91467	3.5412	4.05366	4.57039	0.326039	0.385642	0.248605	0.322612	0.216583	0.182104
meta_6186	0.901735	0.952123	0.60475	0.780622	0.772474	0.723394	0.659304	0.949955	0.837526	0.760515	0.638177	0.720309
meta_6192	0.0127175	0.0340172	0.0360071	0.0317091	0.038117	0.0406925	0.0356161	0.0406917	0.0291378	0.0403674	0.0300101	0.0316186
meta_6209	0.68339	0.585942	0.59619	0.627569	0.662654	0.635873	0.620584	0.633715	0.366035	0.630596	0.45602	0.493036
meta_6224	3.16696	2.8876	2.99123	3.12864	3.30179	3.41684	1.96303	2.46695	1.88885	2.18496	1.86581	1.6058
meta_6233	0.759089	0.50464	0.552623	0.531493	0.561984	0.568544	0.672357	0.696527	0.605431	0.619637	0.599419	0.47062
meta_6237	7.60841	6.7834	6.28617	7.18985	6.75185	7.19512	6.60701	8.15809	6.58736	7.85708	6.79719	6.3222
meta_6256	0.0405598	0.0266384	0.0164683	0.0302308	0.0334908	0.0288882	0.043495	0.0402428	0.0592079	0.0377013	0.0325241	0.0391421
meta_6267	2.26921	1.96003	2.12897	0.512324	2.28335	2.32977	2.0908	2.49083	2.61678	2.32783	2.14744	1.81794
meta_6271	3.78384	2.92483	2.66007	3.4797	3.72632	3.76752	2.97851	3.54292	2.95819	3.03155	2.84244	2.18531
meta_6283	28.2206	15.4628	15.157	16.3157	18.7752	19.5325	37.3476	50.6786	39.9375	44.5697	42.4686	35.2137
meta_6287	343.575	276.332	266.778	289.266	319.878	291.345	55.8539	56.6785	10.9551	51.2441	16.7623	19.5747
meta_6291	0.35983	0.272855	0.236662	0.336443	0.329036	0.345688	0.226917	0.246721	0.24852	0.27378	0.220787	0.219929
meta_6300	0.396736	0.369286	0.314697	0.35196	0.387834	0.400286	0.340795	0.383523	0.31693	0.325321	0.363884	0.299557
meta_6301	10.0135	9.45966	9.67394	9.75047	9.00703	10.8421	10.4673	11.4697	10.2459	11.7084	10.4311	9.73456
meta_6312	4.89551	4.423	4.282	4.64561	4.64735	5.88494	5.45507	5.85217	5.43582	6.21875	5.28213	5.26173
meta_6322	0.11133	0.09445	0.0961716	0.117008	0.114768	0.114334	0.1464	0.188617	0.158746	0.152487	0.137899	0.128786
meta_6323	43.4186	35.8107	34.4832	34.9104	36.7946	39.3877	6.72746	6.88681	1.36517	6.36386	2.03508	2.47214
meta_6331	0.127566	0.147185	0.0474463	0.279297	0.155512	0.212726	0.250758	0.184107	0.217916	0.191554	0.143669	0.140123
meta_6339	0.397459	0.27672	0.325511	0.317452	0.311685	0.32905	0.264035	0.259168	0.243759	0.272553	0.248222	0.228306
meta_6346	16.6458	16.5817	14.5779	18.7218	17.8247	17.0308	2.30325	2.51119	1.98703	2.53357	1.06747	1.12324
meta_6353	0.990958	0.86062	1.28117	1.1996	0.858877	0.950673	1.07861	1.16306	1.38038	1.15993	1.22751	1.33417
meta_6363	1.00858	1.20883	1.34583	1.26982	1.22487	1.793	0.657327	0.864392	0.391237	0.775161	0.473564	0.480148
meta_6375	0.0314363	0.0273913	0.033809	0.0319197	0.0259469	0.0284703	0.0457196	0.053125	0.0509303	0.0508878	0.0438759	0.0401232
meta_6376	0.570491	0.524943	0.594506	0.540363	0.512158	0.652366	0.471087	0.529046	0.392592	0.506939	0.403012	0.365508
meta_6384	1.4584	1.17064	1.12451	1.36372	1.11586	1.32881	8.99513	9.16273	8.28731	9.05594	9.74953	8.15298
meta_6385	1.9528	1.57516	0.988616	1.75443	1.60203	1.83869	2.32895	2.19346	1.94304	2.27481	2.00955	1.79816
meta_6391	10.3133	8.54762	8.70268	9.13667	9.63991	9.57342	8.03016	8.91782	6.89432	8.728	7.53993	6.8297
meta_6392	3.62359	3.06188	3.33472	3.4282	3.19714	3.89098	3.3865	3.60244	2.93794	3.62569	3.21066	2.84032
meta_6393	1.60075	1.37676	0.940095	1.41496	1.56175	1.7494	1.00317	2.77276	3.90738	4.28038	0.853443	2.8431
meta_6400	1.61302	1.30529	1.58511	1.49404	1.59976	1.78024	1.36358	1.27997	1.1612	1.29126	1.1833	1.08785
meta_6435	0.822323	0.649597	0.251246	0.70961	0.664071	0.59229	19.6206	27.4086	25.4519	22.7002	18.5603	18.3153
meta_6450	0.297296	0.319809	0.308418	0.302563	0.246026	0.335747	0.430185	0.398235	0.469824	0.582471	0.362769	0.346812
meta_6452	0.191003	0.161902	0.210148	0.189808	0.18353	0.191026	0.137135	0.165327	0.141392	0.145189	0.135012	0.129593
meta_6475	0.384811	1.40724	0.295547	0.476481	1.59588	1.81236	4.01323	3.74274	3.27465	3.24235	3.86766	2.44241
meta_6480	1.36494	1.10785	1.17075	1.19487	1.29395	1.43176	1.22337	1.27677	1.07277	1.13307	1.06558	0.906601
meta_6485	22.1948	9.00623	8.66605	8.69244	9.38074	9.47563	8.79658	9.69681	21.3428	10.0618	21.4722	19.6502
meta_6486	46.8555	52.5474	40.7292	45.905	44.6252	45.9618	44.4775	52.5586	44.9163	56.8791	43.8043	41.9006
meta_6494	0.743508	0.57492	0.526514	0.813917	0.714467	0.652978	0.654483	0.709939	0.65448	0.716595	0.656537	0.607542
meta_6498	0.799594	0.584576	0.592879	0.672151	0.61242	0.629411	0.6582	0.62853	0.554467	0.641564	0.565613	0.480621
meta_6519	2.92605	2.47916	2.17915	2.44956	2.44015	2.54786	4.17437	4.6071	4.15177	4.59059	4.03981	3.77403
meta_6543	0.0663617	0.0564043	0.0769675	0.0416953	0.0518018	0.0549962	0.084482	0.0925199	0.125946	0.0907433	0.0869981	0.0899715
meta_6546	0.118672	0.074929	0.0878893	0.0761861	0.0854365	0.0984901	0.132138	0.226494	0.097318	0.133874	0.135951	0.123156
meta_6549	0.123253	0.136753	0.0903073	0.19072	0.114018	0.113006	0.0957792	0.109305	0.0905997	0.247364	0.109541	0.0924105
meta_6562	1.22457	1.36128	1.34045	1.51031	1.20265	1.69486	0.893751	0.87535	0.536468	0.797924	0.587888	0.534114
meta_6563	2.08713	5.23797	5.60657	5.30997	3.42922	3.97176	2.8058	3.10903	1.3408	1.94057	2.46337	2.24038
meta_6567	0.120975	0.102352	0.138185	0.14699	0.132946	0.168398	0.0557501	0.0723116	0.0350925	0.0608381	0.110172	0.0950662
meta_6596	0.333453	0.278874	0.26968	0.304915	0.269365	0.300934	0.437326	0.481247	0.340984	0.393183	0.382502	0.363088
meta_6597	1.92883	1.80039	1.89352	1.75294	1.87441	1.87967	1.61119	1.97294	1.45373	1.87867	1.57221	1.34883
meta_6610	0.391537	0.195353	0.0720178	0.0467296	1.32334	0.0589121	0.0713335	0.0643995	0.542855	0.0869782	0.258804	0.332616
meta_6611	2.26688	1.49796	1.07351	2.31967	1.92858	1.95725	0.416616	0.443606	0.769399	0.549306	0.501828	0.520308
meta_6619	0.0840904	0.0990593	0.102788	0.0987155	0.107159	0.114616	0.0698724	0.0651365	0.0445054	0.0760879	0.04941	0.0469119
meta_6620	1.9234	1.55808	1.49972	1.52678	1.76467	2.10703	1.27114	1.42696	1.32776	1.3586	1.0541	1.02391
meta_6622	0.0470887	0.106535	0.107927	0.0944685	0.122285	0.118851	0.138484	0.142398	0.131432	0.144517	0.132206	0.124391
meta_6624	1.07979	1.25365	0.993301	1.20637	1.11776	1.15263	1.2079	1.31492	1.01358	1.29487	1.09188	0.982327
meta_6640	18.2444	15.5917	7.83577	16.7859	9.40756	10.7304	10.803	18.5837	9.65519	17.9112	10.7456	15.1209
meta_6642	4.65119	3.33929	3.89064	4.01839	3.547	4.59089	0.259218	3.00169	2.8988	3.17154	2.93666	2.50474
meta_6651	0.269746	0.213777	0.253977	0.26003	0.263298	0.29204	0.160967	0.203917	0.07688	0.149882	0.108397	0.102618
meta_6653	7.24534	5.46903	5.1828	6.29739	6.64922	6.56563	7.9966	7.85	8.63877	7.98412	7.38001	6.57924
meta_6661	0.34936	0.250359	0.192963	0.197526	0.165996	0.123081	0.667063	0.519927	0.279606	0.545564	0.361405	0.296664
meta_6668	0.819643	0.65215	0.719557	0.830277	0.833442	0.866563	0.548285	0.636323	0.622848	0.613608	0.50655	0.531899
meta_6672	0.0565922	0.0773174	0.101323	0.113967	0.0575675	0.116888	0.0679071	0.125439	0.104972	0.121124	0.114217	0.0513468
meta_6676	0.784273	0.668024	0.661808	0.827033	0.697486	0.72233	0.653944	0.769588	0.649384	0.783874	0.624485	0.621563
meta_6687	0.287814	0.132508	0.123609	0.140345	0.126487	0.152878	0.126671	0.141549	0.105178	0.133043	0.117552	0.101378
meta_6700	1.24937	0.869265	0.764277	1.06954	1.0677	1.03899	2.71893	3.67924	2.11997	2.79483	2.58545	2.38468
meta_6703	0.999042	1.04655	1.03623	1.04013	1.03963	1.14446	0.701918	0.765142	0.605539	0.742266	0.606815	0.596779
meta_6713	0.822889	0.693799	0.549331	0.924243	0.737386	0.716101	0.867248	0.929769	1.00626	0.808564	0.732267	0.757215
meta_6716	0.206102	0.203622	0.193635	0.234327	0.213848	0.240377	0.206054	0.216925	0.191428	0.357016	0.215157	0.162248
meta_6724	0.549989	0.404547	0.405295	0.600977	0.684054	0.599368	0.359479	0.34594	0.231174	0.361708	0.264249	0.215053
meta_6729	0.40694	0.304686	0.195461	0.216681	0.167259	0.100149	0.972891	1.02464	1.10077	1.14923	1.03581	1.04756
meta_6732	0.753605	0.505403	0.418964	0.679291	0.59199	0.632094	0.560376	0.779425	0.783613	0.666192	0.629673	0.605622
meta_6737	0.758175	0.530149	0.480629	0.77685	0.812712	0.633955	0.832253	0.837978	0.989977	0.883259	0.898519	1.04569
meta_6738	0.172321	0.177319	0.171822	0.129303	0.191314	0.248682	0.239452	0.269232	0.228041	0.27051	0.222415	0.210799
meta_6739	1.30293	0.984759	1.07496	1.16584	1.25404	1.36016	1.56873	1.59127	1.49801	1.48589	1.51259	1.36606
meta_6745	8.95363	8.10182	8.42574	8.94322	9.11223	9.56119	2.16097	2.49242	0.940394	2.43431	1.20308	1.22884
meta_6756	0.00395646	0.00287398	0.00220049	0.00190084	0.00217403	0.0012115	0.0645349	0.087884	0.0572134	0.0819579	0.069319	0.0652778
meta_6780	1.67447	1.3079	1.32807	1.21216	1.53036	1.2788	2.11507	2.41531	2.68525	2.44795	2.41871	2.24834
meta_6790	0.391915	0.267837	0.247374	0.318242	0.323252	0.331187	0.344748	0.342067	0.340526	0.351385	0.355832	0.34826
meta_6803	22.5591	16.4174	12.6685	20.2506	19.6986	17.3903	8.20006	9.02596	9.62924	9.43012	7.2481	8.25082
meta_6832	1.06284	0.923609	0.929969	0.899901	0.953209	1.09431	0.0925237	0.100316	0.067079	0.101728	0.0701688	0.0552988
meta_6837	0.0262541	0.0229982	0.018573	0.0228711	0.0208478	0.0242751	0.0996966	0.111519	0.0953695	0.126796	0.0971603	0.0955835
meta_6841	0.052549	0.0328625	0.0495207	0.0478418	0.0448535	0.0466298	0.0516992	0.0601314	0.0630692	0.0808491	0.0630966	0.0672133
meta_6842	0.524493	0.421938	0.419725	0.420196	0.446031	0.45164	0.582593	0.612644	0.527296	0.668597	0.61054	0.521577
meta_6845	3.18704	2.65704	2.92454	2.83034	2.94349	3.08871	3.50204	3.56318	3.5504	3.79386	3.75071	3.20893
meta_6846	0.671822	0.513063	0.474716	0.420449	0.490505	0.541791	1.10641	1.35413	1.13261	1.14576	1.74096	1.20323
meta_6857	0.328398	0.245708	0.25131	0.290829	0.263925	0.298002	0.327087	0.368765	0.287011	0.301238	0.308968	0.270988
meta_6882	0.0542786	0.0274926	0.0447409	0.0489474	0.871122	0.0340853	0.0616004	0.0837362	0.0741183	0.0847853	0.0615791	0.0600328
meta_6889	0.603476	0.541264	0.636752	0.527388	0.653566	0.697104	0.649455	0.836206	0.6133	0.678453	0.564017	0.536149
meta_6892	81.3819	59.7872	61.5003	72.424	73.4897	74.7274	61.8776	73.8169	66.9542	67.2472	68.5412	54.1727
meta_6900	40.1573	67.3762	46.4563	46.3247	41.965	82.7467	27.6868	27.6399	23.5721	27.5889	28.7642	23.1692
meta_6904	0.626978	0.584688	0.541006	0.600169	0.599376	0.589108	0.538385	0.59249	0.473801	0.610108	0.496519	0.482874
meta_6907	5.55902	5.29807	5.77729	5.26016	5.91503	6.48546	0.298806	0.326834	0.11004	0.33901	0.126888	0.129598
meta_6913	0.0432173	0.0414982	0.0356706	0.0355539	0.0415419	0.0333953	0.040987	0.0352502	0.0331911	0.042139	0.0395756	0.037746
meta_6918	0.214172	0.224401	0.218399	0.24519	0.238466	0.281659	0.352303	0.368982	0.299128	0.0248185	0.308636	0.319919
meta_6919	11.0532	8.35791	8.61946	10.022	9.84061	10.388	9.10426	10.4311	8.87419	9.42329	9.23725	7.25387
meta_6926	0.641922	0.547048	0.695988	0.682464	0.77229	0.893849	0.604873	0.533258	0.551107	0.540448	0.484234	0.971371
meta_6929	1.241	0.758539	0.759222	0.794254	0.812151	0.857732	1.31557	1.20424	0.710444	0.833255	0.731354	0.683334
meta_6930	0.660713	3.00579	2.88486	0.604799	3.09224	3.3584	0.597465	3.0496	0.529246	1.20077	2.235	2.0439
meta_6936	0.912922	0.58857	0.647711	0.811655	0.844654	0.845732	1.256	0.952779	0.81616	0.845453	1.27357	0.806905
meta_6938	0.117394	0.129974	0.118465	0.110116	0.0972762	0.119973	0.0833641	0.150326	0.122049	0.11837	0.105535	0.084386
meta_6940	0.485369	0.323432	0.263843	0.374975	0.396681	0.379669	0.445865	0.402688	0.42257	0.516914	0.374546	0.391141
meta_6950	8.52571	8.36852	10.2954	7.56784	8.60582	11.4249	0.889737	0.926254	0.584683	0.757807	0.435674	0.408465
meta_6951	0.435705	0.440873	0.553773	0.503217	0.492176	0.551302	0.565127	0.815312	0.546154	0.662442	0.638297	0.520258
meta_6952	3.34335	2.38498	2.70452	2.86575	2.96046	3.14361	2.53141	2.421	2.16844	2.47685	2.40009	2.33457
meta_6953	2.12092	1.96291	1.97495	2.05082	1.97544	2.07139	1.61758	1.65634	1.43758	1.74278	1.48238	1.32367
meta_6963	0.940387	1.1196	1.055	1.19582	1.12578	1.19523	0.280448	0.338551	0.316305	0.599337	1.01271	0.486689
meta_6966	1.77565	1.52071	1.58586	1.76124	1.79566	1.81629	1.6604	1.8091	1.61896	1.72217	1.66274	1.55128
meta_6973	0.206574	0.173159	0.309254	0.199013	0.179455	0.196989	0.104895	0.129295	0.0957008	0.133811	0.0931108	0.0915599
meta_6993	0.366067	0.309058	0.337886	0.311415	0.334878	0.323414	0.385635	0.394232	0.345073	0.398937	0.355533	0.351899
meta_7000	2.15702	2.15442	2.21281	1.9706	1.75074	2.21307	2.14929	2.19955	1.92001	2.32703	2.12025	1.92573
meta_7004	2.67396	2.17469	2.1542	2.30739	2.31675	2.41414	2.41476	2.73158	2.27845	2.74789	2.38345	2.48459
meta_7007	0.599774	0.575192	0.549031	0.640796	0.626645	0.664897	0.536395	0.604117	0.469403	0.612928	0.492392	0.492805
meta_7008	1.70704	1.66877	1.43246	1.91837	1.59991	1.69904	1.64235	1.72713	1.68842	1.88324	1.61453	1.69061
meta_7010	11.4519	11.3009	11.2401	11.9746	11.6925	14.4746	10.1966	11.3592	8.67536	11.1544	9.10928	8.44813
meta_7011	10.1939	10.9084	10.6482	10.9249	11.2754	12.5802	7.96071	8.56614	5.88187	9.24993	7.0334	6.57705
meta_7013	0.12297	0.183147	0.159658	0.188976	0.188205	0.161562	0.0304324	0.0111903	0.0160445	0.0195174	0.00970933	0.010624
meta_7021	0.129843	0.110581	0.123169	0.131963	0.125679	0.136733	0.0245513	0.0203632	0.0193382	0.0154732	0.0159399	0.0152653
meta_7026	0.228655	0.25224	0.27179	0.292071	0.238593	0.312124	0.172047	0.10418	0.117668	0.0747887	0.136037	0.127617
meta_7045	0.358507	0.642923	0.638725	0.698429	0.645156	0.707988	0.510618	0.519591	0.431014	0.556611	0.470591	0.368765
meta_7051	0.884782	0.795069	0.778589	0.806857	0.839751	0.87931	0.973755	1.04874	0.945648	1.06635	0.997217	0.878155
meta_7057	0.121352	0.106832	0.0893052	0.120325	0.112301	0.102084	0.126898	0.148944	0.134472	0.116135	0.163116	0.125722
meta_7068	0.539767	0.396985	0.446101	0.536325	0.49524	0.469002	0.359732	0.363803	0.286309	0.39007	0.314341	0.294283
meta_7069	3.50253	3.0345	3.27548	3.1904	3.05713	3.51851	9.03838	6.41044	5.72097	6.10951	6.24339	5.31969
meta_7073	2.35497	2.10188	2.17263	2.16297	2.11486	2.28489	2.1646	2.46059	2.04926	2.33319	1.99759	1.94191
meta_7074	4.49792	3.75598	3.91946	4.11627	3.19203	4.21278	4.07791	4.77938	3.73977	4.40676	4.18568	3.65888
meta_7080	1.38379	0.901096	1.20609	1.21256	1.25799	1.17523	1.32109	1.3937	1.23764	1.29696	1.31115	1.20284
meta_7100	0.116743	0.0723486	0.085716	0.0953612	0.0964763	0.0948377	0.18792	0.238234	0.206185	0.226585	0.214123	0.168399
meta_7105	0.0961743	0.173027	0.24185	0.204513	0.209414	0.252992	0.270512	0.321929	0.199641	0.222518	0.332397	0.205186
meta_7106	4.42336	2.85737	2.55695	4.01082	4.14499	3.94832	4.21793	3.85924	4.15268	3.75311	3.64502	3.43786
meta_7109	2.13842	1.90769	2.40759	2.36436	1.91508	2.6342	0.449323	0.500207	0.367876	0.475648	0.41386	0.366521
meta_7112	0.290373	0.230001	0.225156	0.304291	0.306675	0.199136	0.2831	0.292318	0.323548	0.329759	0.302417	0.279939
meta_7113	0.2368	0.201766	0.179961	0.227988	0.229846	0.272159	0.273059	0.305765	0.402948	0.766629	0.023523	0.228098
meta_7125	27.2056	21.6905	23.2232	24.4139	24.8813	24.1973	3.05589	3.4711	0.800073	3.26311	1.08328	1.24677
meta_7141	0.781742	0.724526	0.690724	0.756809	0.73655	0.767115	0.3157	0.337078	0.573631	0.521567	0.616313	0.604973
meta_7148	2.61126	2.09422	2.63789	2.23746	1.95468	2.34607	2.61741	3.01717	2.53414	2.81606	2.75294	2.43232
meta_7180	2.08768	0.94452	0.914002	0.980935	1.03252	1.02432	1.02962	1.21655	0.986969	1.16999	1.08434	1.77412
meta_7181	1.09729	1.02636	0.948773	0.967315	0.8197	1.44888	1.61697	1.72633	1.67291	1.82485	1.67282	1.58355
meta_7185	0.631411	0.577615	0.529394	0.66604	0.600162	0.661425	0.802421	0.932276	0.199245	1.01016	0.6116	0.508277
meta_7191	0.973859	0.775012	0.856505	0.757898	0.764125	0.81512	0.225033	0.215454	0.118317	0.232354	0.0850899	0.0897611
meta_7193	0.10439	0.119586	0.121145	0.125403	0.121335	0.128792	0.0154198	0.0226253	0.0764356	0.0181487	0.0887696	0.0093706
meta_7208	5.89216	5.05016	4.96579	5.07134	4.98007	5.34479	6.24494	6.63827	6.38381	6.86355	6.14151	5.67725
meta_7209	149.219	134.911	133.205	137.972	117.51	152.016	130.499	160.559	109.632	129.462	139.907	120.806
meta_7211	209.775	221.362	150.729	191.263	199.248	212.033	25.8478	25.9462	19.7626	25.0514	20.5201	19.1919
meta_7219	0.888648	0.621169	0.767537	0.770381	0.859778	0.835515	0.841294	0.874375	0.857004	0.777377	0.75451	0.67552
meta_7227	0.0596117	0.0426791	0.0294652	0.0291644	0.0271772	0.0168707	0.243554	0.280105	0.279466	0.291778	0.304925	0.277438
meta_7228	0.0772188	0.0497965	0.0506117	0.0398205	0.0327238	0.0301284	0.113695	0.104845	0.0522506	0.122493	0.0828955	0.0678073
meta_7233	1.12607	0.804037	0.886656	1.03623	1.07811	0.932047	0.986953	1.33519	1.14025	1.07325	0.985578	0.946897
meta_7237	0.124591	0.124777	0.0646116	0.124046	0.0501478	0.13238	0.0733876	0.14416	0.0773521	0.148236	0.129907	0.0725668
meta_7240	20.2956	18.9223	18.6935	16.3007	18.8417	17.3011	16.8579	19.8538	14.667	16.521	15.0423	17.5669
meta_7262	0.874262	0.0812041	0.0641723	0.0880212	0.0999628	0.0977857	0.919175	1.16268	0.81546	1.13047	0.917726	0.801059
meta_7266	21.2686	18.2018	18.1996	19.7016	19.8998	20.644	29.5526	29.3837	27.2751	29.0713	28.9673	24.4889
meta_7273	0.376392	0.354546	0.394235	0.324589	0.434445	0.44738	0.362896	0.34935	0.299896	0.333972	0.317906	0.271053
meta_7279	0.184235	0.167426	0.182005	0.17414	0.159474	0.15864	0.181477	0.349396	0.182344	0.212953	0.202709	0.174264
meta_7289	0.484737	0.399039	0.443922	0.431246	0.51861	0.455425	0.649621	0.5046	0.449012	0.732206	0.662874	0.414172
meta_7291	0.514685	0.471626	0.487795	0.393531	0.451033	0.444745	0.523415	0.538612	0.633034	0.650817	0.575751	0.542091
meta_7298	0.470061	0.300831	0.268066	0.33487	0.355544	0.300512	2.20725	2.18187	2.74812	2.13945	1.90181	1.87472
meta_7305	0.377677	0.269028	0.255559	0.347524	0.272064	0.289199	0.238424	0.294051	0.294229	0.291374	0.220424	0.229864
meta_7306	2.2769	1.98182	1.98149	2.02922	2.10579	2.21063	2.90044	3.13573	2.79779	3.08724	2.93414	2.5895
meta_7311	0.17404	0.15249	0.13487	0.158156	0.159675	0.169995	0.272798	0.27194	0.305347	0.254772	0.304872	0.279865
meta_7336	2.29011	2.08941	2.01671	2.11578	2.14498	2.13563	2.35523	3.24813	2.34147	2.91886	2.29979	2.66545
meta_7346	0.142121	0.174891	0.205229	0.201101	0.167624	0.22985	0.0170237	0.0228456	0.028939	0.0107504	0.0243434	0.0129323
meta_7360	0.0784939	0.0683563	0.0645328	0.0754578	0.0643575	0.0818893	0.138108	0.143959	0.143883	0.154313	0.138722	0.125395
meta_7362	2.97923	2.25276	1.89905	3.20878	3.34543	3.21144	2.06599	1.81681	1.69656	1.70151	1.33705	1.26113
meta_7370	0.286641	0.213818	0.121635	0.131802	0.107754	0.0586125	0.640454	0.710905	0.699723	0.724628	0.679343	0.672687
meta_7381	1.42992	1.00376	1.05919	1.15551	1.2804	1.19017	1.10821	1.15056	1.33245	1.24365	1.13297	0.968944
meta_7411	1.28177	0.730983	0.876873	1.76368	1.25	1.25419	1.5582	1.7345	1.24162	1.71745	1.08041	1.39697
meta_7413	0.707535	0.68295	0.65309	0.643829	0.545276	0.966128	0.678847	0.684059	0.557182	0.634906	0.584507	0.5304
meta_7429	0.814397	0.653945	0.557737	0.891879	0.871784	0.859598	0.830762	0.765072	0.792277	0.693632	0.532209	0.616512
meta_7430	1.9688	1.45578	1.21563	2.13662	1.36674	1.94945	1.80558	1.67387	2.22341	1.96846	1.73454	1.40107
meta_7437	0.8545	0.737956	0.785145	0.901899	0.779995	0.93747	0.34832	0.314228	0.215429	0.323717	0.21072	0.200336
meta_7448	2.74081	1.64906	1.27009	1.5067	1.57211	1.62656	1.32564	2.48191	1.24816	1.52158	1.16869	1.19341
meta_7451	1.12864	0.563922	0.550777	0.607722	0.546668	0.589624	0.604568	0.67812	0.539167	0.640714	0.542318	0.477848
meta_7452	2.6833	1.39267	2.20103	1.7258	1.83195	1.64703	2.33776	1.72462	1.41429	1.88914	2.3262	1.37035
meta_7455	65.874	61.492	65.1859	63.9417	66.7087	74.9484	9.82842	10.6743	1.85435	9.6412	3.04923	2.84213
meta_7474	0.164028	0.148673	0.149217	0.157401	0.13351	0.159241	0.112824	0.127426	0.107698	0.125855	0.110428	0.103074
meta_7475	2.27811	2.15261	2.15524	2.1403	2.26041	2.50073	1.80333	2.01407	1.52969	1.81982	1.65751	1.48407
meta_7494	0.256511	0.17518	0.211191	0.214699	0.229208	0.242301	0.226564	0.201343	0.199207	0.208631	0.190353	0.175074
meta_7502	0.317065	0.2765	0.367878	0.476956	0.354254	0.383964	0.289622	0.308622	0.424534	0.346053	0.256231	0.294434
meta_7519	1.20678	0.989766	0.940604	0.990932	1.09313	1.02738	1.24542	1.38139	1.13546	1.35015	1.27204	1.12341
meta_7520	0.291483	0.318614	0.270145	0.262137	0.291187	0.289613	0.401973	0.349787	0.358273	0.554725	0.298582	0.311262
meta_7524	1.31351	1.19412	1.116	1.2897	1.26135	1.30633	1.21395	1.35239	0.817901	1.26753	1.07901	1.00017
meta_7525	14.4574	12.8261	14.6409	13.5569	15.6093	14.618	12.6225	12.9416	10.6397	13.3958	10.8751	10.8176
meta_7530	0.662282	0.581204	0.556699	0.582993	0.584388	0.656734	2.27434	2.52749	1.96768	2.42501	2.41272	1.97597
meta_7531	0.394683	0.364284	0.358354	0.351998	0.371067	0.376818	1.79059	1.97256	1.51312	1.90588	1.81445	1.61426
meta_7540	1.01057	1.33774	1.04319	0.851288	0.904735	1.0817	1.34986	1.59031	1.92277	1.42374	1.60245	1.8344
meta_7542	0.20773	0.190174	0.144294	0.193796	0.221085	0.234746	0.251587	0.220896	0.210822	0.247509	0.214102	0.222896
meta_7606	3.50557	3.49623	3.49514	3.71623	3.77608	4.05155	0.875418	1.00256	0.739289	0.975654	0.724169	0.665958
meta_7609	1.32986	1.16215	0.982276	1.0609	1.07593	1.37022	1.44178	1.43357	1.30938	1.42516	1.48579	1.37003
meta_7610	0.674191	0.498241	1.08316	0.506895	0.597646	0.635589	0.797231	0.944346	0.712195	0.966168	0.878625	0.775625
meta_7648	0.171683	0.0844481	0.143616	0.143861	0.168402	0.112531	0.141951	0.139331	0.124645	0.183552	0.123892	0.154872
meta_7662	0.485827	0.353744	0.428637	0.582095	0.44003	0.476987	0.38705	0.414778	0.38281	0.359224	0.430395	0.347382
meta_7663	0.149043	0.122572	0.119714	0.110894	0.13226	0.126524	0.150417	0.148906	0.127448	0.0997793	0.11173	0.129077
meta_7681	0.564709	0.481874	0.478222	0.429658	0.454327	0.558916	0.407275	0.318672	0.422946	0.472986	0.424617	0.415754
meta_7698	1.22297	1.25496	1.2335	1.2137	1.13114	3.33501	2.83252	1.06844	0.933673	1.13957	0.894392	0.898851
meta_7700	0.441901	0.2879	0.33906	0.411876	0.406323	0.380546	0.244352	0.249783	0.225	0.340306	0.217414	0.21229
meta_7702	6.39056	6.4553	5.84585	6.13826	6.20348	6.80919	5.80219	6.6121	5.37373	6.53508	5.52713	4.88198
meta_7708	0.732221	1.04158	1.09023	2.7307	1.04816	1.17074	2.44521	2.97981	0.987466	1.17873	2.47192	0.946468
meta_7715	0.0523176	0.0408033	0.0447724	0.0550539	0.0443451	0.0447561	0.0467281	0.0603845	0.031674	0.0471844	0.0376836	0.0343904
meta_7734	0.655986	0.598643	0.52885	0.537781	0.484508	0.50324	0.960251	0.927499	1.0647	0.919654	1.04863	0.863425
meta_7735	73.1615	58.468	46.2429	75.599	68.2221	68.2409	101.916	101.559	109.436	108.459	91.8089	93.4194
meta_7740	1.57816	1.1999	1.17991	1.27448	1.16205	1.42968	0.395625	0.424738	0.301859	0.417082	0.328023	0.299192
meta_7750	1.02059	0.815029	0.997843	0.908998	0.98428	1.0186	0.731447	0.722041	0.689576	0.718066	0.697803	0.622779
meta_7752	12.2404	9.00971	7.8948	12.251	11.1518	10.9025	17.1866	15.7326	17.1691	16.9738	14.7264	14.3344
meta_7756	5.64525	5.12218	5.08478	7.06889	5.2172	5.60744	7.72544	6.09405	6.60172	8.52471	9.30276	8.5549
meta_7769	11.2703	9.43048	8.97894	9.92787	10.0212	9.7287	11.2753	12.8158	10.9285	12.2035	11.0737	9.56637
meta_7770	200.534	191.332	187.252	190.392	189.259	203.954	179.425	192.365	178.203	201.965	178.017	165.007
meta_7773	6.15611	5.36191	5.37933	5.73404	5.86625	5.87665	6.58878	7.52714	6.59355	6.8434	6.41276	5.87731
meta_7775	0.536417	0.198189	0.231067	0.218701	0.215511	0.610327	0.302174	0.32116	0.279129	0.307103	0.273162	0.25337
meta_7783	0.219972	0.179179	0.188821	0.172252	0.198284	0.189214	0.206998	0.253416	0.24074	0.243357	0.237996	0.229658
meta_7791	9.80186	7.3269	5.66083	8.64582	8.37065	8.31203	8.21452	9.06759	10.4067	9.42759	8.68924	8.57676
meta_7792	0.399217	0.378679	0.40829	0.421427	0.402536	0.439444	0.352676	0.388154	0.700908	0.36524	0.364313	0.344919
meta_7794	10.9185	0.287594	7.04108	8.9862	8.61542	9.62518	1.99865	2.49548	12.3817	2.22663	2.71179	1.93444
meta_7798	0.999404	0.882362	0.904066	0.945044	0.943288	1.01238	1.04126	1.12351	1.05003	1.19289	1.07935	0.944863
meta_7814	0.115719	0.0771037	0.110259	0.101514	0.0704583	0.172895	0.157143	0.181686	0.141964	0.186381	0.0711464	0.0610405
meta_7828	0.114099	0.094338	0.0837854	0.0786518	0.0551267	0.0755759	0.0350132	0.0680773	0.0635533	0.0512261	0.0338481	0.0429043
meta_7838	0.964721	0.850399	0.826345	0.888655	0.895529	0.974645	0.4934	0.506314	0.40686	0.443089	0.473304	0.405264
meta_7845	0.991161	0.856468	0.935729	0.884786	0.88092	1.01681	0.458008	0.407769	0.313335	0.4423	0.394814	0.381884
meta_7851	0.735449	1.33473	0.643048	0.710837	0.736487	0.722909	0.679327	0.762035	0.617083	0.758178	0.785992	0.612019
meta_7866	0.245457	0.213446	0.227427	0.23922	0.225377	0.291075	0.0916831	0.106939	0.0851498	0.103872	0.0994503	0.0893483
meta_7875	0.600216	0.389189	0.440093	0.546642	0.574418	0.478838	0.33897	0.390517	0.362177	0.369975	0.380598	0.316295
meta_7890	0.408791	0.370385	0.413666	0.37857	0.427614	0.426606	0.227676	0.177332	0.143743	0.168355	0.132438	0.117451
meta_7891	0.335229	0.24047	0.175392	0.166476	0.141726	0.133929	0.803518	0.844521	0.859923	0.89353	0.813902	0.797681
meta_7892	0.110366	0.0939526	0.10649	0.101752	0.0507718	0.115076	0.277491	0.287979	0.253475	0.320954	0.299729	0.294977
meta_7893	0.417926	0.321565	0.40827	0.361655	0.359727	0.411738	0.216389	0.249503	0.181289	0.23576	0.176107	0.180248
meta_7894	0.711682	0.686142	0.906211	0.694564	0.708866	0.785916	0.734826	0.607658	0.539241	0.682544	0.701474	0.545907
meta_7895	10.8843	4.6108	8.74338	8.12947	8.08848	8.1593	14.2902	13.9766	13.3017	13.813	14.0836	11.5371
meta_7896	4.46622	4.75453	5.75575	5.01734	4.74682	6.77647	1.38031	1.56305	2.4317	1.47849	1.07968	2.32098
meta_7904	0.3023	0.268285	0.27745	0.270875	0.267747	0.313079	0.127756	0.147378	0.121993	0.139736	0.124233	0.105029
meta_7910	0.129152	0.0842463	0.0962749	0.119093	0.128265	0.165196	0.069079	0.0796116	0.0857848	0.102036	0.0953743	0.0778577
meta_7929	0.823285	0.622483	0.620574	0.657335	0.734649	0.707083	0.842245	0.913068	0.77484	0.989211	0.839423	0.684441
meta_7932	2.19174	2.15777	2.14008	2.36893	2.12298	2.44874	1.76848	1.94215	1.61363	1.93314	1.78371	1.53525
meta_7934	0.583771	0.512769	0.52179	0.421441	0.580431	0.407119	0.507064	0.512816	0.655064	0.473063	0.464491	0.383352
meta_7935	1.25732	1.10735	1.01541	1.65356	1.60895	1.25044	1.577	1.19969	1.45263	1.52798	1.32342	1.40259
meta_7938	4.28421	3.6146	3.66716	3.76949	3.81363	4.0254	3.46734	3.61535	3.05357	3.71224	3.19715	2.98324
meta_7941	0.0854917	0.0692887	0.070504	0.0679341	0.0692284	0.0816009	0.078837	0.0746546	0.0642351	0.0646866	0.0709917	0.0682975
meta_7942	0.442982	0.187478	0.231544	0.310336	0.240551	0.519254	0.654406	0.634092	0.661191	0.769447	0.623339	0.557859
meta_7948	0.106111	0.0886162	0.0614802	0.0898202	0.0936018	0.075047	0.415625	0.414833	0.556029	0.433992	0.37147	0.354805
meta_7955	8.14769	10.22	10.388	11.0933	10.3776	11.1074	1.1092	1.60202	0.472836	1.62225	0.492715	0.448195
meta_7956	6.46218	5.80047	6.63886	7.14027	7.22418	8.56833	1.65681	1.62083	0.924713	1.74264	0.915623	0.881554
meta_7963	0.397882	0.301161	0.370024	0.394341	0.375764	0.380513	0.335928	0.349312	0.306309	0.329925	0.346229	0.291605
meta_7976	0.112915	0.0768459	0.0689153	0.0561318	0.0458599	0.961608	0.205566	0.209275	0.206099	0.191852	0.254151	0.178973
meta_7982	0.711271	0.62996	0.729859	0.677865	0.687841	0.730107	0.374073	0.371704	0.341394	0.364741	0.311687	0.285465
meta_7983	0.621746	0.550996	0.812463	3.05176	0.447448	3.23025	0.953024	1.506	1.53732	1.1481	0.951244	1.20208
meta_7984	1.37174	1.20854	1.18673	1.21132	1.17604	1.30665	1.46436	1.64802	3.58065	1.7034	3.73388	1.34019
meta_8006	0.237956	0.182142	0.183266	0.206038	0.199612	0.216319	0.0271813	0.0604855	0.0260977	0.0376186	0.216617	0.195563
meta_8012	14.8803	13.5982	13.5906	14.693	14.7995	15.5515	2.10106	2.44112	1.45031	1.83878	1.20209	1.27748
meta_8016	0.129155	0.0823584	0.0988649	0.0744017	0.122255	0.131931	0.11007	0.0961863	0.107768	0.10815	0.0942452	0.0806313
meta_8032	0.46133	0.333443	0.253361	0.245118	0.200673	0.1396	0.960818	0.961436	1.01316	0.936583	1.18331	0.903924
meta_8039	1.08449	0.917639	0.862018	2.43055	2.41441	2.50501	1.02393	1.11215	0.968078	1.03348	0.977354	0.899157
meta_8057	4.25364	4.22428	4.46828	4.52087	4.285	4.47962	1.4969	2.36332	1.53971	2.07496	1.38868	1.4849
meta_8058	15.8636	14.664	17.0692	16.544	16.7461	20.0206	4.84258	6.36714	1.75871	5.0224	1.96175	1.96695
meta_8061	1.68346	1.08247	0.864645	1.02069	1.03396	1.12938	1.03421	1.10266	0.801399	0.992079	1.3361	0.927891
meta_8062	0.661135	0.548439	0.635151	0.671196	0.627659	0.700558	0.559902	0.624589	0.529752	0.567485	0.593414	0.504535
meta_8077	0.830939	0.662275	0.546309	0.748585	0.726249	0.723549	0.661661	0.738825	0.573009	0.653875	0.592796	0.546036
meta_8081	0.326769	0.234538	0.246827	0.292761	0.312007	0.34592	0.287697	0.288299	0.255108	0.2908	0.280846	0.212808
meta_8086	1.0246	0.889312	0.902487	1.01011	1.01878	0.921993	0.989722	1.0696	0.991352	1.27078	1.14871	1.00961
meta_8092	0.410541	0.331257	0.32597	0.333256	0.331632	0.425759	0.320729	0.311012	0.323911	0.377523	0.327546	0.280819
meta_8114	2.49641	2.3156	2.48933	2.69847	2.65625	2.56733	2.35345	2.78142	2.1252	2.62539	2.81719	2.0013
meta_8118	580.762	446.312	380.255	537.162	537.602	520.796	566.569	535.916	625.897	554.442	507.18	479.153
meta_8119	0.911028	0.888009	0.859632	0.869944	0.81838	0.961183	1.28323	1.19342	1.25785	1.40351	0.818259	0.814882
meta_8121	4.5933	5.48038	3.37087	3.63941	5.45618	7.33959	2.50158	2.85406	1.95914	4.18802	1.96128	1.96274
meta_8135	0.0512967	0.0751565	0.0664504	0.0611138	0.0593802	0.0948577	0.0375236	0.0762054	0.0328788	0.0301975	0.0617583	0.0294667
meta_8148	0.198031	0.182708	0.166524	0.17753	0.179771	0.194099	0.380698	0.445367	0.388271	0.415902	0.414861	0.365317
meta_8149	0.318533	0.310542	0.309553	0.28452	0.281002	0.335351	0.475694	0.549532	0.577027	0.535278	0.584362	0.550657
meta_8168	0.363333	0.532502	0.29171	0.27139	0.327395	0.336805	0.259179	0.127288	0.0537618	0.0587121	0.210751	0.217478
meta_8175	0.350713	0.295235	0.316131	0.318233	0.321384	0.326624	0.158122	0.166957	0.291006	0.162414	0.151316	0.16526
meta_8177	5.23025	4.01954	3.5023	5.27586	5.03337	5.1125	7.0008	11.77	11.7257	11.2387	11.8375	11.2919
meta_8187	0.414612	0.312526	0.419583	1.7107	1.48061	3.2124	0.349495	2.24567	2.52274	0.364153	0.534219	0.382605
meta_8201	0.0485938	0.38314	0.36468	0.377128	0.376616	0.415273	0.139998	0.129921	0.136014	0.131085	0.143131	0.100971
meta_8227	0.14431	0.107625	0.0985767	0.132717	0.137586	0.153533	0.128759	0.118352	0.149448	0.133411	0.116725	0.11166
meta_8237	1.19732	0.836402	0.763378	0.91774	0.885013	1.22412	1.08874	1.64694	1.14898	1.09739	1.21728	0.954722
meta_8241	0.82705	0.723982	0.660011	0.742611	0.747356	0.75982	0.816861	0.8554	0.728437	0.844595	0.748451	0.729783
meta_8248	0.179205	0.157705	0.186106	0.231496	0.194588	0.214164	0.110469	0.123736	0.102695	0.51762	0.421545	0.401737
meta_8251	0.923331	1.00131	1.12735	1.01449	1.10565	1.3049	0.689603	0.580394	0.318335	0.587859	0.426514	0.342148
meta_8261	0.40486	0.342708	0.282358	0.358231	0.380612	0.381091	0.310564	0.424997	0.321442	0.376837	0.30787	0.31346
meta_8263	2.08151	1.83964	1.39609	2.21819	1.26964	1.44234	2.6082	2.64371	2.19319	2.60437	2.62187	2.2914
meta_8271	0.92064	0.805141	0.778894	0.859072	0.794635	0.854089	0.854551	0.971736	0.850068	0.988316	0.865971	0.791796
meta_8272	0.871912	0.723841	0.635404	0.819717	0.737982	0.607293	0.945711	0.972809	0.904882	1.00382	0.742751	0.835698
meta_8280	2.81284	2.53451	2.66133	2.54443	2.54255	2.99313	0.813405	0.850536	0.817466	0.812553	0.659089	0.632119
meta_8286	0.0784021	0.0686558	0.0771439	0.0854992	0.0899796	0.0905839	0.0317463	0.034433	0.023341	0.0333251	0.0230587	0.0248663
meta_8294	0.302592	0.229424	0.17653	0.185195	0.177428	0.235762	0.822825	0.818869	0.846096	0.885107	0.921226	0.82707
meta_8303	0.543794	0.486515	0.508894	0.539081	0.534478	0.573588	0.588081	0.542006	0.726656	0.518835	0.529917	0.478951
meta_8308	3.44645	3.52416	2.98566	3.44122	3.47669	3.34312	2.95149	3.59697	3.08622	3.57566	3.17694	2.9522
meta_8329	0.548437	0.414671	0.421684	0.484247	0.48192	0.499875	0.502508	0.465571	0.385475	0.474195	0.41473	0.362938
meta_8332	0.507818	0.432993	0.459647	0.50824	0.462526	0.488071	0.58959	0.600932	0.619117	0.613812	0.614268	0.538215
meta_8348	6.51431	5.75903	5.91662	6.09592	6.25045	6.43289	6.34689	5.38435	4.76383	6.9209	4.98298	4.26602
meta_8361	17.1557	16.1466	16.8353	18.987	19.2382	20.0954	2.61863	2.82189	1.1226	2.69482	1.25924	1.27087
meta_8382	6.2557	6.52984	6.70689	6.58361	5.98068	6.85077	4.87871	5.44918	4.79686	5.73285	4.84674	4.75029
meta_8385	0.839131	0.723348	0.725064	0.650503	0.721421	0.809347	0.790316	0.862303	0.688887	0.80994	0.820611	0.704336
meta_8387	4.19261	3.52632	3.49071	3.4451	3.40433	3.82467	5.88832	5.05024	4.72457	4.93941	4.96461	4.35323
meta_8389	0.244854	0.162795	0.176094	0.191983	0.232251	0.268969	0.189405	0.178764	0.191194	0.199477	0.187519	0.214729
meta_8393	0.337614	0.25355	0.213885	0.312657	0.248557	0.241679	0.265872	0.37005	0.273269	0.421779	0.265265	0.233856
meta_8404	0.574453	0.485161	0.277428	0.300135	0.24137	0.123967	1.36476	1.49532	1.60619	1.62222	1.6172	1.54137
meta_8405	0.543247	0.414158	0.263673	0.23312	0.175207	0.0952531	1.70763	1.80831	1.72188	2.06175	1.82871	1.88657
meta_8407	0.602883	0.541932	0.611974	0.611484	0.631322	0.80263	0.162015	0.137585	0.0376544	0.30249	0.200329	0.196745
meta_8416	3.87888	5.57871	4.52198	4.79496	4.71152	4.86496	3.57058	3.93672	1.95889	3.13287	2.45388	2.42767
meta_8424	0.735827	0.464214	0.476919	0.556812	0.526904	0.557974	0.67716	0.602991	0.424248	0.672916	0.517257	0.470076
meta_8437	0.0637032	0.0346306	0.0195524	0.0300881	0.0356367	0.0283209	0.12481	0.131435	0.140145	0.131864	0.154006	0.109455
meta_8441	0.603285	0.442464	0.442283	0.498545	0.510331	0.556937	0.448388	0.564935	0.554133	0.623963	0.608067	0.476331
meta_8443	4.19727	4.15495	3.61945	4.7154	4.55747	4.4579	3.13523	3.66015	2.29968	3.64979	2.72977	2.52464
meta_8450	0.779702	0.831258	0.7239	0.747215	0.734098	0.947666	0.89805	1.07732	0.898375	1.04786	1.00606	0.901258
meta_8456	0.00906072	0.00715688	0.00516938	0.00555986	0.00426101	0.00530742	0.19735	0.215229	0.139178	0.185287	0.173927	0.169721
meta_8465	0.0366166	0.0298411	0.0302829	0.0285778	0.0246777	0.0251325	0.0524737	0.0535874	0.0539386	0.0527554	0.0620535	0.0458834
meta_8469	1.59239	1.02614	0.674946	0.666065	0.674169	2.75173	0.888147	0.975201	0.855002	0.720269	0.647318	0.613388
meta_8474	1.47451	1.29933	1.31431	1.28614	1.2981	1.93505	0.655923	0.755665	0.709366	0.79229	0.617868	0.585974
meta_8477	1.36949	0.961666	1.0794	1.21264	1.12333	1.12226	1.28537	1.16848	0.573872	1.35896	0.79683	0.66326
meta_8491	0.127267	0.139041	0.11608	0.0568762	0.0626217	0.0467113	0.391073	0.421593	0.206006	0.439197	0.54511	0.410299
meta_8492	0.161452	0.128335	0.162214	0.129651	0.115904	0.129919	0.11981	0.136026	0.15336	0.126363	0.160821	0.143529
meta_8512	0.0794303	0.0627809	0.0492925	0.0404348	0.0343823	0.0200754	0.129382	0.126881	0.121525	0.127532	0.112357	0.132676
meta_8520	0.908803	0.751406	0.925911	0.878845	1.03631	0.971193	0.336222	0.290246	0.310612	0.49857	0.334726	0.312995
meta_8527	0.116681	0.219334	0.259938	0.277557	0.254089	0.301472	0.325057	0.222027	0.230888	0.327473	0.13375	0.247864
meta_8545	0.853981	0.739485	0.804262	0.717092	0.615717	0.620829	1.06267	1.26867	1.12384	1.14852	1.20723	1.17332
meta_8575	144.579	102.617	92.6514	127.863	124.21	128.151	232.837	220.415	268.214	229.888	217.063	206.595
meta_8578	0.454973	0.473756	0.17122	0.569176	0.501557	0.805559	7.72131	6.41887	4.51915	7.84263	4.56699	0.512877
meta_8598	1.45738	1.13966	1.09068	1.31405	1.31199	0.835461	1.0969	1.21978	0.975908	1.16486	1.0317	0.895293
meta_8599	24.8201	17.4731	16.161	21.8609	20.7889	22.1728	38.3719	37.0952	44.0495	39.559	36.6034	35.2465
meta_8603	2.08297	1.54552	1.51642	2.0591	1.8864	2.12242	1.91349	2.22864	2.12861	2.2082	1.89902	1.63371
meta_8605	52.4108	47.8226	47.6809	51.938	52.3553	56.9143	19.4071	22.7372	15.7104	22.8142	16.0011	4.10858
meta_8606	18.34	17.9363	19.4022	19.216	19.3912	21.2113	4.42656	5.51012	2.44388	4.53606	2.75434	2.92822
meta_8612	1.33959	1.25426	1.2425	1.20244	1.20537	1.28954	1.10947	1.42584	1.10652	1.31722	1.29688	1.15288
meta_8614	0.627477	0.37971	0.432971	0.466696	0.461528	0.548816	0.563637	0.394936	0.562889	0.381378	0.390688	0.474869
meta_8622	0.254773	0.245922	0.209866	0.276194	0.259971	0.242738	0.238721	0.240266	0.188696	0.252641	0.210727	0.207306
meta_8623	0.0591348	0.0430222	0.0340952	0.0267743	0.0297712	0.0115693	0.13631	0.128473	0.153089	0.126683	0.186486	0.134114
meta_8628	3.26594	2.38485	2.05264	2.9088	2.71973	2.87692	3.13286	3.10043	3.84442	4.22832	3.19855	3.03159
meta_8634	0.217689	0.196618	0.208002	0.166112	0.200135	0.223899	2.50732	2.94897	4.13054	2.48623	2.0437	2.23418
meta_8641	0.260122	0.314271	0.240746	0.266324	0.250174	0.339072	0.276487	0.266877	0.201884	0.280564	0.284663	0.227088
meta_8643	1.14189	0.886405	0.978982	1.04093	1.13343	1.08974	0.365872	0.391307	0.143471	0.38071	0.176196	0.193137
meta_8653	2.67719	1.80044	2.05786	1.99566	2.11326	2.21108	2.46636	2.98675	2.72889	2.751	2.50501	2.18407
meta_8668	1.0441	0.746214	0.810939	0.928242	0.99262	0.979979	1.02751	1.03518	1.02232	1.09407	0.969769	0.948642
meta_8669	0.0892861	0.0761481	0.131684	0.11509	0.117356	0.11494	0.0887155	0.0985722	0.0789416	0.0939629	0.0866013	0.0810548
meta_8673	0.202981	0.148699	0.177785	0.189511	0.165027	0.249599	0.198825	0.236269	0.228562	0.234473	0.244326	0.240515
meta_8682	0.133175	0.0989459	0.074408	0.0636107	0.0541934	0.0350903	0.28271	0.299461	0.29175	0.284228	0.26581	0.239825
meta_8686	0.158925	0.14218	0.143858	0.157226	0.141658	0.150275	0.16771	0.176085	0.146936	0.172841	0.172668	0.140728
meta_8687	1.62451	2.9081	1.37602	2.61705	1.44476	3.38308	1.37928	1.5069	1.2784	1.41118	1.41969	1.15272
meta_8688	0.939903	0.703582	0.727668	0.745633	0.80047	0.740915	1.40076	1.54253	1.54403	1.4829	1.66346	1.40314
meta_8694	0.232293	0.171166	0.129411	0.176218	0.118999	0.146495	0.618794	0.872854	0.791763	0.75651	0.702852	0.661165
meta_8699	3.1256	2.06558	2.35477	2.4077	2.24862	2.61062	2.62681	3.12309	2.79539	2.86475	2.89091	2.59195
meta_8700	0.807653	0.575888	0.621827	0.618441	0.618777	0.699204	0.780557	0.950524	0.716331	0.960778	0.8115	0.676458
meta_8703	1.09627	1.09594	0.935936	1.04771	1.10353	1.14736	0.988947	1.13602	0.935315	1.15166	0.953775	0.951835
meta_8714	0.0172296	0.176805	0.19916	0.228885	0.218993	0.289998	0.0361084	0.0399709	0.0362838	0.035154	0.0320398	0.0490994
meta_8742	1.68702	1.52556	1.44953	1.42666	1.67318	1.92676	1.51934	1.38993	1.26416	1.36457	1.35762	1.17027
meta_8744	7.0581	6.0517	6.77319	7.20906	7.46152	8.25254	5.52557	5.01503	3.28435	5.41664	3.44715	2.95189
meta_8745	0.518386	0.479972	0.503528	0.787642	2.24753	1.34534	0.897714	0.320351	0.51233	0.670938	0.583839	0.374962
meta_8746	36.8619	35.4815	36.6296	40.4772	42.128	47.4762	12.0599	12.1272	11.7043	12.1364	4.75313	13.5524
meta_8748	28.5376	27.233	32.0506	32.6373	35.1515	41.0583	9.89402	10.7582	6.78201	9.94115	7.87602	6.70415
meta_8779	0.681501	0.599717	0.560147	0.615336	0.632418	0.565927	0.766118	0.916009	0.680278	0.863308	0.794256	0.732982
meta_8780	0.129311	0.107945	0.0925973	0.0753836	0.0811315	0.0683165	0.176823	0.180751	0.172422	0.194751	0.162902	0.150657
meta_8799	1.17915	0.817341	0.514442	0.492046	0.387385	0.20679	4.25198	4.25714	4.69027	4.9002	5.07322	4.37931
meta_8801	1.56283	1.54278	1.70485	1.60003	1.63692	1.83738	0.383458	0.402371	0.0986439	0.258211	0.237116	0.212892
meta_8810	1.0869	1.10871	1.11711	1.21071	1.62547	1.30603	0.70215	0.812464	0.557403	0.813028	0.611148	0.572323
meta_8835	5.48921	6.07507	5.32283	5.61874	5.86485	6.0909	6.59311	5.73863	6.64049	6.08066	6.59793	4.80109
meta_8845	1.08807	0.932501	0.826449	0.76919	0.687791	0.80955	1.33634	1.50399	0.634314	1.53785	0.746038	0.724377
meta_8858	1.25609	0.987621	1.03508	1.25294	1.20377	1.32853	1.06432	1.14892	1.05469	1.04092	1.03563	0.921773
meta_8867	0.190442	0.152681	0.199814	0.18492	0.186682	0.190771	0.173879	0.185794	0.152665	0.18172	0.168473	0.176132
meta_8876	5.67444	4.48491	2.53601	2.57986	2.1089	1.22869	17.5725	19.0774	21.423	20.2492	20.253	20.3229
meta_8897	0.0683555	0.0600843	0.0433792	0.0379595	0.0306639	0.0372993	0.238546	0.244612	0.220693	0.26074	0.240433	0.243837
meta_8907	1.45293	0.507005	0.412885	0.388786	0.405773	0.365149	0.716982	0.891612	0.897645	0.835429	0.838249	0.841786
meta_8910	0.900859	0.881058	0.746622	1.03854	0.802361	1.01599	0.0948797	0.111302	0.468462	0.104565	0.432932	0.425423
meta_8917	0.212784	0.169304	0.156647	0.190691	0.183062	0.214747	0.162549	0.17809	0.154615	0.191937	0.149093	0.111513
meta_8918	2.76612	2.01953	1.8086	2.60562	2.36831	2.42576	2.28675	2.70451	2.69314	2.56245	2.21557	2.05726
meta_8924	0.982408	0.902402	0.853414	0.889844	0.908512	0.950002	0.219905	0.285736	0.203549	0.807042	0.2252	0.219835
meta_8930	0.327111	0.22588	0.214848	0.265738	0.269768	0.319463	0.456175	0.361228	0.439493	0.412365	0.418784	0.364245
meta_8952	0.0597089	0.0357515	0.0333563	0.0444072	0.0217646	0.0446314	0.0584365	0.056979	0.0565001	0.0558267	0.046837	0.0477997
meta_8953	74.8359	51.8935	35.9823	70.863	64.928	59.5076	64.8441	71.0163	84.5118	72.4235	57.9356	62.2957
meta_8955	2131.25	1391.91	1410.63	1939.39	1892.12	1847.93	2004.39	2128.32	2123.94	2157.17	1866.23	1588.97
meta_8956	0.931886	0.919497	0.862462	0.917091	0.84588	0.917816	1.26964	1.23924	0.55257	0.815307	0.626679	0.602007
meta_8991	0.643258	0.551293	0.441501	0.479712	0.397495	0.394354	0.336187	0.506027	0.479869	0.343198	0.517789	0.464181
meta_9001	0.00588054	0.00302876	0.00591247	0.00456565	0.00242489	0.00410012	0.0457281	0.0412621	0.055269	0.0405973	0.0368235	0.0378686
meta_9013	3.87334	2.7428	1.7772	1.86466	1.49498	0.850465	7.70596	7.88178	8.23279	7.592	7.43974	6.99875
meta_9017	4.92666	4.28394	3.92571	4.69173	5.12708	4.50274	15.3406	9.90425	11.2513	10.3608	10.1683	8.60471
meta_9027	0.110753	0.103553	0.111799	0.14098	0.117629	0.114011	0.170501	0.0950284	0.0918161	0.0748061	0.122099	0.100636
meta_9046	0.727184	0.590613	0.675139	0.748985	0.781024	0.721439	0.674526	0.733333	0.73226	0.760164	0.653728	0.589104
meta_9049	0.520062	0.415459	0.446919	0.45196	0.433444	0.491148	0.616957	0.702966	0.384137	0.467341	0.470667	0.432361
meta_9057	0.143661	0.128711	0.131385	0.112752	0.132101	0.125461	0.148982	0.139884	0.176677	0.175665	0.166488	0.150114
meta_9073	0.643793	0.524532	0.528689	0.635466	0.576621	0.603529	0.483843	0.514947	0.429644	0.525511	0.474619	0.47727
meta_9078	0.504004	0.461268	0.419382	0.435206	0.519967	0.542932	1.08505	0.85931	0.630468	0.842187	0.670488	0.576274
meta_9088	0.987334	0.891961	0.873955	0.934228	0.983713	1.05044	1.1616	1.26118	1.11218	1.25615	1.11137	1.04044
meta_9094	1.80113	1.74659	0.723133	0.804744	0.782363	0.793611	1.64765	0.903447	0.733648	1.68769	0.771919	0.741406
meta_9116	0.0566503	0.0757934	0.0329251	0.0249975	0.0355348	0.0289023	0.695803	1.45643	0.893224	0.695083	0.688097	0.46529
meta_9117	0.223601	0.185637	0.146806	0.133439	0.158106	0.10519	0.636249	0.508107	0.363274	0.618327	0.343018	0.336226
meta_9125	0.495615	0.413007	0.435431	0.459302	0.459647	0.486033	0.332432	0.303065	0.289935	0.321705	0.303876	0.239751
meta_9147	19.4952	19.9753	19.3764	19.0009	19.5069	20.3677	3.5797	2.99075	1.76396	3.03157	1.71851	1.68749
meta_9151	0.306025	0.313717	0.362722	0.381797	0.292769	0.381909	0.207533	0.180332	0.415471	0.428204	0.503294	0.401957
meta_9168	8.20856	3.6034	3.99944	4.21655	8.50185	4.84662	1.37111	1.42557	1.01277	1.46352	1.00031	0.967357
meta_9172	0.909122	0.683106	0.572187	0.839902	0.705298	0.772587	0.995293	1.17264	0.921875	1.23456	0.981463	0.85519
meta_9177	0.903959	0.661482	0.595906	0.602775	0.549119	0.53052	1.27246	1.41255	1.32942	1.46669	1.3039	1.21205
meta_9180	0.747097	1.01419	0.805884	0.95747	0.8118	0.94372	1.58119	1.81801	1.10676	1.93047	1.30267	1.28454
meta_9200	0.531853	0.584814	0.531164	0.557612	0.645272	0.632844	0.557947	0.543767	0.487907	0.577772	0.534275	0.441695
meta_9240	0.224775	0.165508	0.170503	0.160548	0.193397	0.228135	0.206348	0.22354	0.185783	0.195248	0.187343	0.158545
meta_9242	0.666016	0.521431	0.604511	0.559205	0.589133	0.66548	0.517328	0.535738	0.398291	0.547241	0.40547	0.391216
meta_9243	0.410857	0.422859	0.342487	0.412601	0.332254	0.370737	1.57868	1.25716	0.629453	1.37893	0.421135	0.387265
meta_9248	0.237446	0.218534	0.212465	0.204252	0.20452	0.210171	0.263892	0.263495	0.249054	0.260046	0.216095	0.226583
meta_9255	0.0603299	0.0494139	0.0354015	0.0622141	0.0427967	0.0447987	0.0534075	0.0699034	0.212222	0.0581101	0.0528049	0.0378407
meta_9268	0.626854	0.546435	0.54249	0.568071	0.579184	0.58769	0.71644	0.707166	0.86498	0.736267	0.664038	0.590582
meta_9272	0.378672	0.397497	0.320103	0.316579	0.343687	0.367207	0.474671	0.437666	0.397575	0.357113	0.317551	0.376125
meta_9295	9.01016	8.8674	8.05351	7.98697	8.81815	8.38817	8.70849	10.0042	8.90244	10.5764	8.75238	8.54303
meta_9296	6.47764	7.13876	5.3627	6.09299	6.22229	5.90864	6.65922	8.59336	6.66385	8.41365	6.61504	6.57944
meta_9297	5.10575	4.50551	4.45559	4.5139	4.64206	4.71756	2.73187	3.24793	2.62691	4.2738	2.60078	3.3659
meta_9317	0.98594	0.766067	0.734556	0.825438	0.831146	0.880718	1.09865	0.830673	1.12311	1.08325	0.729649	0.92089
meta_9326	2.66378	2.62321	2.55886	2.71874	2.63586	3.35481	0.393383	0.405433	0.245269	0.344455	0.36298	0.15507
meta_9341	0.0926143	0.0569591	0.0747575	0.0663409	0.0528005	0.0696239	0.138772	0.178674	0.170197	0.203602	0.183411	0.143543
meta_9343	1.6288	1.28713	0.740409	0.654144	0.49254	0.288175	4.63696	5.50106	4.94747	5.97171	5.5273	5.54129
meta_9346	1.48106	0.371613	1.13834	1.6104	1.47749	0.278855	1.50832	1.39625	1.46901	0.552496	1.38673	1.18298
meta_9369	3.29267	2.79918	2.72254	2.75555	2.77267	3.07699	3.19497	3.5223	2.94148	3.44108	3.18519	2.87964
meta_9370	0.121516	0.108068	0.125995	0.477351	0.388241	0.119204	0.518315	0.593087	0.487852	0.502467	0.639182	0.441138
meta_9379	1.86436	2.00753	1.11216	1.81135	2.11761	3.29848	12.6427	7.74953	13.3178	14.183	10.129	9.72076
meta_9402	0.260676	0.239649	0.210109	0.234029	0.243006	0.331956	0.305247	0.341642	0.299031	0.327276	0.322333	0.262584
meta_9416	0.546459	0.401694	0.282642	0.291767	0.229826	0.139024	0.909556	0.919852	0.96133	0.893805	0.80914	0.758246
meta_9423	1.89932	1.4689	1.65496	1.61907	1.30875	1.88842	1.75331	1.57546	1.53884	1.48673	1.04286	1.62088
meta_9424	1.58918	2.13486	2.49577	2.18204	1.97264	2.67334	0.102498	0.237698	0.124153	0.239772	0.161911	0.150896
meta_9426	1.68598	1.94248	2.00048	2.12963	1.98389	2.37828	0.232853	0.216164	0.124992	0.217846	0.0328003	0.130036
meta_9427	7.45967	4.92028	2.64435	3.86717	4.91908	6.68959	6.39621	3.99984	3.65683	3.92059	3.27355	3.09608
meta_9428	0.571939	0.507179	0.498998	0.501863	0.522344	0.370983	1.73659	2.02333	1.29601	1.84546	1.42702	1.2752
meta_9429	1.45006	1.26093	1.28116	1.36914	1.30638	1.36638	1.3315	1.54808	1.36162	1.47676	1.33374	1.34319
meta_9435	0.240553	0.0833283	0.195174	0.0791771	0.103346	0.11623	0.0627271	0.112001	0.190639	0.119014	0.0697854	0.045563
meta_9452	0.131626	0.139866	0.134445	0.126468	0.13685	0.148567	0.0831268	0.0948438	0.0549213	0.105229	0.0666051	0.0604627
meta_9470	1.05247	0.769449	0.503612	0.436032	0.357001	0.205782	2.32723	2.73719	2.33945	2.62662	2.49158	2.35338
meta_9479	0.341452	0.235869	0.261503	0.262613	0.287075	0.303301	0.395091	0.445075	0.380224	0.457176	0.381636	0.487735
meta_9502	2.76733	2.97265	2.63138	3.90154	3.10891	4.09142	0.927806	1.21757	0.708966	1.21827	0.727959	0.773773
meta_9528	0.349309	0.266707	0.315152	0.377329	0.343481	0.374926	0.300098	0.318916	0.338634	0.306014	0.300378	0.286986
meta_9531	2.10903	2.36364	2.05195	2.39209	2.33603	2.55077	0.135691	0.14054	0.156081	0.204607	0.11647	0.123323
meta_9553	1.39332	1.12273	1.03989	1.36382	1.12096	1.33582	1.15404	1.39656	1.18851	1.37337	1.24694	1.10695
meta_9557	1.6613	1.51992	1.53208	1.41742	1.41053	1.49607	2.16935	2.26912	1.98645	2.26768	2.15057	2.01185
meta_9570	0.105669	0.079026	0.0773007	0.101941	0.10218	0.0849506	0.093805	0.065062	0.105407	0.107299	0.0617136	0.05728
meta_9573	0.142794	0.109749	0.131987	0.127593	0.121378	0.150964	0.0439984	0.0431517	0.0288597	0.0435345	0.0268097	0.0242739
meta_9574	0.171521	0.154778	0.135803	0.136936	0.141589	0.113861	0.122135	0.123338	0.101939	0.110915	0.0877668	0.0871746
meta_9582	0.191456	0.0472432	0.263309	0.310181	0.044181	0.386701	0.321752	0.233813	0.192522	0.157987	0.185968	0.153757
meta_9585	0.308028	0.233292	0.256717	0.249334	0.249319	0.281784	0.396296	0.48483	0.451769	0.527227	0.481477	0.42969
meta_9610	0.187044	0.134546	0.134784	0.143073	0.117802	0.155035	0.149005	0.13412	0.12566	0.141428	0.13952	0.118463
meta_9611	0.215435	0.169379	0.141904	0.14235	0.147559	0.12822	0.337191	0.350439	0.395661	0.393837	0.38584	0.361923
meta_9613	0.129562	0.137277	0.107704	0.131982	0.110278	0.127719	0.0941831	0.126969	0.123582	0.0881487	0.120908	0.111296
meta_9628	0.165723	0.182195	0.215124	0.257179	0.267878	0.276612	0.275324	0.281478	0.223432	0.259279	0.253987	0.218447
meta_9649	0.439304	0.318879	0.36378	0.327853	0.633161	0.338603	0.148556	0.154612	0.119932	0.163836	0.139515	0.124849
meta_9686	0.280329	0.245411	0.242665	0.308003	0.259334	0.32652	0.273072	0.283143	0.225478	0.230187	0.260787	0.244682
meta_9697	3.386	2.48921	1.99005	2.929	2.76169	2.9598	2.82595	3.02279	3.02307	3.00072	2.52307	2.3753
meta_9699	7.63413	5.35331	3.0701	3.17794	2.24874	1.11751	25.172	26.449	27.4984	29.6587	29.6635	26.9102
meta_9718	0.0711406	0.0649304	0.0702984	0.0623779	0.0699021	0.101502	0.0717645	0.0617796	0.0625593	0.0800698	0.0779615	0.0525028
meta_9731	1947.72	1570.46	1444.03	1841.8	1878.96	1817.88	1829.35	1752.33	1926.16	1894.78	1640.08	1525.83
meta_9745	0.343737	0.242022	0.347369	0.269763	0.291287	0.338319	0.358818	0.476182	0.450316	0.340567	0.413888	0.371183
meta_9759	0.550365	0.470945	0.595186	0.53936	0.545183	0.667143	0.563181	0.534649	0.476094	0.565915	0.570027	0.551506
meta_9763	0.317648	0.207645	0.223404	0.26047	0.262094	0.271956	0.0557502	0.0666626	0.0180406	0.0384141	0.0210576	0.035853
meta_9781	0.0567802	0.0549324	0.058754	0.0580943	0.0588598	0.0653259	0.0321537	0.0530433	0.0214832	0.0452146	0.0187506	0.0243185
meta_9783	0.151288	0.151095	0.110672	0.128738	0.122117	0.10246	0.507848	0.38741	0.224915	0.435844	0.142198	0.139787
meta_9786	0.60441	0.476371	0.519319	0.553355	0.495548	0.571643	0.556789	0.552772	0.54349	0.53605	0.548753	0.461523
meta_9833	3.39589	1.98896	1.21589	1.26065	0.968287	0.529837	13.2347	12.7588	14.5389	14.2815	15.2552	12.9689
meta_9834	0.365788	0.393458	0.427257	0.45551	0.411516	0.469932	0.0587773	0.0633441	0.101846	0.0641006	0.0930445	0.0942382
meta_9835	0.29251	0.318165	0.371548	0.328103	0.307025	0.459209	0.0309737	0.710857	0.532401	0.827936	0.550469	0.502043
meta_9840	0.792246	0.568919	0.807454	0.753813	0.636176	0.775012	0.544873	0.737248	0.709647	0.554042	0.723237	0.544982
meta_9843	1.22354	0.954406	0.955451	0.90809	0.848604	1.46612	1.94366	2.16005	1.8865	2.14976	2.02041	1.89231
meta_9845	0.211272	0.284774	0.282466	0.297177	0.274721	0.311345	0.255262	0.259658	0.167654	0.226748	0.240075	0.187669
meta_9873	0.090825	0.0934522	0.0851277	0.105685	0.106122	0.106298	0.0212233	0.0298781	0.0107733	0.0244171	0.0142218	0.0134368
meta_9874	0.039319	0.0288287	0.0361201	0.0349143	0.0399018	0.0584593	0.014179	0.011682	0.0147997	0.00724759	0.0143559	0.0114556
meta_9875	0.122465	0.0873396	0.0610827	0.0519243	0.0466278	0.0307586	0.260068	0.300147	0.250504	0.29186	0.271903	0.266442
meta_9878	0.0836234	0.0673973	0.0483755	0.0597932	0.0281187	0.0436616	0.330069	0.258154	0.331939	0.312994	0.341242	0.312671
meta_9894	1.66213	1.67591	1.67717	1.71054	1.71141	1.95141	0.959141	1.03857	0.870501	0.958047	0.918488	0.789916
meta_9895	10.4651	10.2926	11.0797	11.2818	11.2432	12.9604	0.753073	0.76491	0.563727	0.663032	0.481893	0.411043
meta_9917	2.04458	3.10832	1.70682	1.81197	1.74529	2.80212	3.74184	2.47363	3.57634	4.15984	3.79283	3.36054
meta_9918	1.99251	1.28899	1.3023	1.27602	1.49713	1.50692	2.00981	2.24481	2.39932	2.1583	1.86963	2.26532
meta_9937	0.936112	0.871419	1.03137	0.142174	0.887157	1.06924	0.924517	0.872832	0.580275	0.928394	0.835069	0.665412
meta_9940	0.141569	0.102021	0.143441	0.159897	0.140517	0.167882	0.113813	0.135455	0.133092	0.128907	0.135596	0.0920972
meta_9941	1.07464	0.740802	0.734614	0.881911	0.805811	0.767011	1.25838	1.54506	1.08229	1.55854	1.22004	1.18206
meta_9947	0.578234	0.873035	0.864788	0.873598	0.844816	0.950722	0.130418	0.15297	0.0948023	0.141259	0.117224	0.056544
meta_9963	0.152058	0.100764	0.0673331	0.0608979	0.0488475	0.0294723	0.376242	0.385613	0.445706	0.405687	0.453416	0.468929
meta_9979	0.160478	0.138119	0.142148	0.12993	0.145082	0.148865	0.161527	0.174995	0.18749	0.181589	0.169861	0.176334
meta_9991	4.02212	2.98802	3.18983	3.57496	3.49868	3.85048	3.22833	3.68712	3.44455	3.38633	3.42199	2.70698
meta_10011	0.735233	0.642079	0.62505	0.673579	0.643956	0.616014	0.699045	0.738927	0.61824	0.775731	0.637453	0.575016
meta_10013	0.847478	0.771902	0.733834	0.780544	1.01742	0.864141	0.712557	0.803123	0.678957	0.948477	0.636735	0.656369
meta_10016	0.0570547	0.0266959	0.0555398	0.0536842	0.0298646	0.0405922	0.116396	0.183466	0.142816	0.136895	0.136354	0.113664
meta_10025	0.0734489	0.0545043	0.0517599	0.0502528	0.0443016	0.0365616	0.0635204	0.071715	0.0563539	0.0649334	0.0584025	0.0524
meta_10029	0.730737	0.582317	0.559604	0.624479	0.68969	0.777348	0.632512	0.710273	0.588277	0.548627	0.587678	0.463678
meta_10030	0.586628	0.475868	0.346037	0.689697	0.683578	0.463739	0.482657	0.446846	0.521312	0.46355	0.429508	0.529855
meta_10035	0.64061	0.496724	0.825539	0.653061	0.627515	0.863257	0.723975	0.706679	0.796052	1.08716	0.758327	0.63005
meta_10042	0.0824999	0.0854322	0.103058	0.117563	0.08882	0.143513	0.0187864	0.031657	0.00946392	0.0268234	0.014976	0.0142172
meta_10065	0.585636	0.63735	0.605014	0.624505	0.582679	0.651761	0.840144	0.814643	0.670088	1.05352	0.734802	0.656942
meta_10085	3.08489	2.184	2.15349	2.52132	2.61051	2.57179	3.0613	3.25661	2.7107	3.35242	2.53587	2.3908
meta_10090	3.15183	2.07553	2.28797	2.46406	2.66466	2.88092	0.0761544	2.95942	0.078643	3.34295	0.0917661	2.36761
meta_10095	0.213726	0.103734	0.135552	0.162565	0.13867	0.102351	0.0918373	0.058373	0.114571	0.0732646	0.0600811	0.0719078
meta_10120	12.4122	8.32883	7.83386	10.54	10.0053	10.2346	11.4892	12.1906	13.6713	11.486	11.0463	9.67121
meta_10121	1.38377	1.24877	1.23747	1.40478	1.23825	1.51123	1.23921	1.35717	1.08367	1.24959	1.13384	1.10077
meta_10122	3.46385	2.56454	2.43082	6.01184	2.91757	3.38662	3.40067	3.35949	3.62522	3.28347	3.01906	2.81708
meta_10128	0.200431	0.213204	0.242513	0.217196	0.201694	0.172685	0.978556	1.40845	0.356171	1.13531	1.23385	0.894385
meta_10138	0.117971	0.0693766	0.0848678	0.0741042	0.0642346	0.0652334	0.0599231	0.0746008	0.0573177	0.0680009	0.0658791	0.0452013
meta_10157	0.836907	0.694594	0.779942	0.711021	0.754901	0.79399	0.186645	0.217294	0.152567	0.194772	0.142772	0.120932
meta_10171	0.974237	0.770937	0.810386	0.767701	0.725769	0.754273	1.27226	1.49307	1.21388	1.41992	1.279	1.25404
meta_10202	0.267505	0.166651	0.122408	0.116065	0.109067	0.0605713	1.07009	1.02271	1.25022	1.08737	1.22361	1.06864
meta_10214	0.323652	0.221568	0.200298	0.462549	0.298338	0.478135	0.367429	0.326397	0.524499	0.426582	0.420658	0.307621
meta_10217	0.124707	0.103957	0.117504	0.104212	0.114074	0.130878	0.0821616	0.11239	0.113395	0.104712	0.0877413	0.0807204
meta_10227	0.545774	0.408728	0.448312	0.501141	0.484427	0.460824	0.460381	0.497882	0.447918	0.453067	0.476771	0.36922
meta_10243	0.265639	0.300097	0.257403	0.27754	0.287439	0.317243	0.0894732	0.0910817	0.0422234	0.0917983	0.0542154	0.0570058
meta_10248	4.6211	3.93158	4.17773	4.27895	4.57417	5.05126	4.62901	4.91056	4.22879	4.92082	4.55526	3.81376
meta_10249	1.205	1.19748	1.38465	1.33006	1.34586	1.48349	0.250617	0.279848	0.246592	0.264086	0.20838	0.203845
meta_10252	0.766656	0.681226	0.684068	0.717844	0.754719	0.79671	0.69586	0.701441	0.63363	0.694842	0.704427	0.638291
meta_10298	0.0925326	0.0879996	0.0915034	0.0812361	0.0846392	0.0895229	0.118629	0.114146	0.0642931	0.133204	0.0870207	0.0705339
meta_10312	1.9261	2.1801	2.02888	2.10752	1.98028	2.29844	2.09122	2.36731	1.8431	2.29586	1.9132	1.8183
meta_10314	8.47909	8.5042	4.80084	3.91958	8.06301	8.13811	5.22518	12.1152	9.96158	11.0957	9.79788	5.82389
meta_10315	7.69855	7.09857	6.97861	7.23243	7.29053	7.42952	7.51226	8.35842	7.07297	8.37654	7.14181	6.63186
meta_10316	8.48937	8.18582	8.46495	8.94587	9.17996	10.1863	4.46236	4.97349	3.10322	4.94947	3.10165	3.38816
meta_10331	0.155614	0.150814	0.123966	0.101308	0.0814379	0.112973	0.496769	0.594098	0.663339	0.581558	0.519425	0.479279
meta_10332	0.241078	0.17137	0.222421	0.268245	0.233901	0.286392	0.225114	0.244539	0.218763	0.202999	0.235748	0.198831
meta_10334	0.556564	0.48706	0.503867	0.520665	0.48776	0.518221	0.302572	0.310939	0.244747	0.32144	0.26437	0.237862
meta_10361	0.423996	0.307043	0.207131	0.170228	0.14684	0.0844847	1.28163	1.37963	1.55897	1.47651	1.63253	1.5452
meta_10376	0.794326	0.454866	0.536123	0.663105	0.640047	0.604406	0.0288513	0.0348409	0.00753756	0.0220146	0.00873215	0.01514
meta_10388	4.38786	3.11009	2.71168	4.03345	3.81973	3.96466	4.56334	4.1076	4.93933	4.22093	4.06423	3.77976
meta_10389	14.6012	10.4937	11.2925	12.9987	12.279	13.6485	11.7088	13.1687	11.905	11.6982	12.0775	9.62228
meta_10392	0.206606	0.195298	0.197524	0.189342	0.205135	0.192481	0.192411	0.226716	0.18112	0.206615	0.187043	0.172359
meta_10395	0.747458	0.631829	1.18444	0.564629	0.351193	0.615604	18.7942	18.4209	14.5751	17.146	15.2314	15.3403
meta_10402	0.264067	0.146268	0.145312	0.194218	0.0487387	0.177362	0.112428	0.138442	0.190165	0.109379	0.108988	0.128576
meta_10416	1.0024	0.93051	1.02519	1.05137	1.03714	1.20315	0.142117	0.1809	0.148142	0.170893	0.128787	0.111634
meta_10427	0.568197	0.454293	0.480798	0.542773	0.540367	0.564302	0.785516	0.790273	0.744501	0.776534	0.773058	0.693267
meta_10428	0.231442	0.21444	0.243592	0.242418	0.191641	0.228787	0.356198	0.498974	0.35524	0.358553	0.359564	0.277188
meta_10433	0.31588	0.686634	0.304556	0.327342	0.70161	0.35056	0.162442	0.168695	0.140704	0.186444	0.138075	0.139514
meta_10437	0.896556	1.07168	1.05802	1.00012	0.943234	1.12942	0.922602	1.02574	0.770002	1.00945	0.889773	0.772134
meta_10452	0.703236	0.586172	0.781183	0.710458	0.727481	0.84373	0.66837	0.599179	0.651956	0.618281	0.538252	0.497773
meta_10455	0.114415	0.109203	0.124542	0.130336	0.131348	0.158873	0.0926938	0.108297	0.0841313	0.115662	0.0982257	0.0995143
meta_10462	0.198897	0.170116	0.105649	0.0954963	0.11115	0.0559844	0.582432	0.586058	0.647853	0.585479	0.629187	0.604172
meta_10463	0.212462	0.148929	0.110481	0.0965281	0.0759527	0.0396983	0.587683	0.607874	0.72919	0.666629	0.766585	0.665746
meta_10464	0.688981	0.515362	0.566812	0.596692	0.567278	0.66862	0.35917	0.379506	0.330323	0.401883	0.34178	0.31675
meta_10465	0.291221	0.214567	0.234826	0.238894	0.274631	0.257939	0.311132	0.301903	0.272265	0.354538	0.268069	0.210658
meta_10466	0.430682	0.392093	0.471664	0.408911	0.421196	0.537585	0.365841	0.389612	0.344611	0.360549	0.375119	0.351401
meta_10495	0.404017	0.232648	0.241734	0.306228	0.293567	0.30421	1.33335	1.06712	2.23006	1.0811	1.05417	0.963662
meta_10510	1.13366	0.985093	0.960888	1.20343	1.24395	1.23909	0.891137	0.828247	0.577072	0.718013	0.787827	0.54756
meta_10548	0.491442	0.387078	0.400089	0.461171	0.424059	0.470047	0.0639721	0.0687479	0.0766652	0.065313	0.046523	0.0442858
meta_10550	4.73422	5.25534	4.43028	6.57712	7.03056	8.58059	1.11808	1.22409	0.629331	1.19196	0.688907	0.702941
meta_10575	1.1862	0.762096	0.880768	0.873749	0.994785	1.18928	1.09379	1.42209	1.06505	1.21993	1.38813	1.14456
meta_10593	1.49496	1.00466	1.21487	1.14903	1.28956	1.38013	1.12641	1.25176	0.978415	1.1974	1.14879	0.917161
meta_10595	0.158652	0.279356	0.340554	0.129642	0.329342	0.26033	0.271303	0.302275	0.221033	0.299397	0.269548	0.207767
meta_10601	0.471619	0.546996	0.471895	0.538556	0.684486	0.52642	0.899426	1.02794	0.670381	1.00843	0.825231	0.735737
meta_10604	3.01072	3.01772	2.89311	3.25304	3.27103	3.22411	3.21808	3.79322	3.44863	4.21178	3.10654	3.29988
meta_10619	0.106886	0.102307	0.0878824	0.104788	0.0981519	0.0966931	0.37981	0.378265	0.386314	0.381812	0.41832	0.368998
meta_10637	0.350388	0.280533	0.279877	0.289741	0.282221	0.27383	0.44511	0.472898	0.427248	0.476074	0.455386	0.419173
meta_10640	0.109451	0.0656413	0.0691753	0.074208	0.0523423	0.0665144	0.0965838	0.118155	0.0671638	0.105113	0.0798566	0.0834127
meta_10642	0.410929	0.344498	0.33818	0.374898	0.323433	0.363849	0.368487	0.437814	0.377802	0.419128	0.441825	0.412047
meta_10654	0.240115	0.201336	0.128122	0.133897	0.0710943	0.0746076	0.696059	0.672256	0.805959	0.736693	0.828581	0.685379
meta_10660	0.403316	0.387105	0.406954	0.46707	0.402174	0.43005	0.410877	0.464326	0.346495	0.642997	0.369209	0.326123
meta_10669	0.186593	0.211449	0.153706	0.19912	0.161898	0.191046	1.19286	1.29232	1.61816	1.12467	1.06382	1.02121
meta_10673	0.190857	0.147427	0.150435	0.199018	0.196496	0.161659	0.24729	0.224642	0.233754	0.215029	0.180417	0.16319
meta_10679	1.90806	1.51807	1.70073	1.81772	1.85013	1.86149	3.09202	3.27922	3.39357	3.23023	3.6365	2.70661
meta_10687	0.253233	0.205027	0.199466	0.204481	0.20145	0.190935	0.512755	0.82089	0.535288	0.521397	0.551262	0.757232
meta_10700	0.0338481	0.0144636	0.039316	0.0353775	0.0300461	0.0456977	0.0396833	0.0424128	0.0588125	0.0406697	0.0438319	0.0318538
meta_10712	2.00649	1.52432	1.71696	1.95526	1.82693	1.99943	1.61305	1.73069	1.68726	1.59273	1.71832	1.392
meta_10713	2.12745	1.60944	1.49031	2.01433	1.89132	2.07321	2.91079	2.54322	3.02236	2.85652	2.57277	2.53063
meta_10723	0.0926815	0.0923057	0.0925228	0.104133	0.0990741	0.118248	0.0442942	0.0481378	0.0344545	0.0447598	0.0383966	0.0349437
meta_10735	0.662222	0.605429	0.577404	0.619995	0.605251	0.624799	0.58467	0.669384	0.522276	0.682684	0.549732	0.567984
meta_10741	0.569964	0.340558	0.291084	0.413693	0.468555	0.426426	0.534661	0.468125	0.567536	0.511656	0.441742	0.404963
meta_10749	0.254295	0.191483	0.157178	0.151855	0.0760041	0.0763103	0.694503	0.670409	0.736402	0.746604	0.797274	0.699053
meta_10753	0.369061	0.402265	0.280336	0.327497	0.350607	0.359584	0.31548	0.384328	0.342026	0.346055	0.375327	0.291907
meta_10754	63.7834	49.2804	50.9303	55.0275	57.7506	63.0198	52.4852	56.1429	52.8494	51.7014	54.2655	44.0325
meta_10775	0.884754	0.801893	0.858522	0.870113	0.914937	0.960828	0.581684	0.680922	0.540381	0.664205	0.497782	0.533468
meta_10781	0.243875	0.178912	0.21645	0.223662	0.201169	0.232673	0.530737	0.124702	0.0665672	0.0986657	0.101812	0.0506456
meta_10782	0.283226	0.178357	0.221363	0.233418	0.238996	0.248549	0.169883	0.0182507	0.100395	0.178336	0.107722	0.155244
meta_10798	0.0353265	0.0243898	0.0191112	0.0203418	0.0686349	0.0721607	0.0956307	0.113235	0.121842	0.122545	0.12881	0.114468
meta_10802	2.65402	2.56729	2.94898	2.9476	2.49532	3.27527	0.70176	0.7475	0.473496	0.831121	0.4528	0.477915
meta_10803	1.5529	1.74216	1.76982	1.81199	1.65082	1.82701	0.496831	0.629878	0.474924	0.413852	0.340838	0.341598
meta_10821	0.184452	0.180646	0.178684	0.19599	0.179732	0.205393	0.149608	0.123395	0.114786	0.157667	0.118177	0.115475
meta_10822	0.569678	0.409189	0.413778	0.65742	0.573728	0.50322	0.743652	0.669705	0.902508	0.677881	0.729291	0.587046
meta_10835	0.0336298	0.0273459	0.0246012	0.0197242	0.0134093	0.00958885	0.0380266	0.0384441	0.037413	0.0381519	0.0332926	0.0321294
meta_10838	7.63137	6.62897	6.60315	7.29727	7.63291	7.48786	6.52875	7.46002	6.10749	7.96134	7.1086	5.85439
meta_10840	0.168242	0.172984	0.156631	0.170933	0.16614	0.168666	0.156675	0.171512	0.156608	0.196888	0.159665	0.14984
meta_10865	0.228417	0.155381	0.146047	0.175315	0.170085	0.19596	0.0965082	0.12788	0.0752166	0.136626	0.0594813	0.062853
meta_10866	0.0480948	0.0372607	0.0363855	0.0453246	0.0497317	0.050062	0.168877	0.189368	0.162182	0.188053	0.138881	0.119096
meta_10868	0.508159	0.38478	0.230098	0.298413	0.272699	0.311062	0.275276	0.393846	0.250164	0.238925	0.23649	0.194941
meta_10877	0.583243	0.493365	0.485406	0.526293	0.550071	0.564673	0.494025	0.551206	0.456493	0.566472	0.528151	0.428581
meta_10884	0.979859	1.25754	0.882214	0.917092	0.951045	1.21811	0.263669	0.297203	0.0477628	0.260041	0.236715	0.226929
meta_10886	0.218448	0.203973	0.212283	0.317362	0.170284	0.27432	0.201373	0.270042	0.183833	0.208394	0.195608	0.175017
meta_10920	0.467059	0.357641	0.384803	0.446441	0.417427	0.461572	0.628978	0.480996	0.463602	0.556055	0.413386	0.402668
meta_10932	0.458901	0.435245	0.336825	0.385062	0.356597	0.304056	0.548595	0.604153	0.489063	0.606982	0.572104	0.500529
meta_10944	0.0564618	0.0384093	0.0376666	0.047954	0.0557397	0.0562809	0.0395121	0.0406243	0.0371314	0.0389548	0.0407081	0.0331788
meta_10956	0.169587	0.16584	0.149433	0.283907	0.114258	0.156168	0.165901	0.19016	0.155817	0.200821	0.237204	0.164188
meta_10959	0.408555	0.277323	0.276351	0.31398	0.300586	0.308489	0.726125	0.695653	0.715971	0.721996	0.721085	0.574093
meta_10978	1.45307	1.09031	0.916365	1.43377	1.19145	1.43337	0.879255	0.873974	0.994362	0.675359	0.579732	0.742174
meta_11022	2.50664	2.1207	2.1348	2.5018	2.51933	2.53506	2.06607	1.98949	1.87934	2.24833	1.90692	1.67511
meta_11027	0.699876	0.524579	0.557364	0.634656	0.669771	0.6779	0.624582	0.684705	0.693101	0.715623	0.644087	0.566702
meta_11033	0.366366	0.163911	0.191719	0.264691	0.2108	0.206076	0.272702	0.182701	0.391378	0.286913	0.206891	0.280929
meta_11034	0.0453676	0.033942	0.0380371	0.0466793	0.039713	0.0547406	0.0333116	0.0463027	0.0341841	0.0355543	0.0372639	0.0290324
meta_11044	0.245783	0.124545	0.114723	0.120713	0.143208	0.167418	0.133179	0.101953	0.20476	0.104065	0.117133	0.13233
meta_11056	0.233824	0.219281	0.118856	0.110591	0.120166	0.152731	8.09966	10.3834	7.8082	8.14636	8.33896	6.48866
meta_11059	21.4209	17.5593	17.9272	18.746	20.4827	21.7367	19.0321	19.8096	17.4306	18.6826	18.7912	15.3599
meta_11060	0.424541	0.399139	0.429494	0.447395	0.402056	0.3936	0.25168	0.343649	0.259456	0.270896	0.25881	0.2229
meta_11062	0.84543	0.60798	0.611303	0.566679	0.651	0.699719	1.02639	1.11984	0.920165	1.11322	0.992701	0.865938
meta_11084	0.408632	0.452769	0.390912	0.380093	0.391574	0.399513	0.533573	0.65594	0.49131	0.538954	0.538003	0.509749
meta_11088	0.435798	0.423046	0.425845	0.393086	0.437266	0.509465	0.139443	0.148946	0.0519776	0.14235	0.0694628	0.0617015
meta_11097	0.429518	0.419281	0.401364	0.397412	0.412722	0.458424	0.40648	0.233339	0.21416	0.213303	0.154843	0.157844
meta_11120	0.375393	0.314525	0.353092	0.41185	0.354157	0.382773	0.258026	0.307027	0.386634	0.260202	0.224614	0.204727
meta_11135	0.32922	0.299826	0.651309	0.301334	0.681159	0.357765	0.148971	0.188536	0.141071	0.186842	0.131146	0.127362
meta_11136	0.508195	0.645025	0.431339	0.298861	0.195993	0.180695	19.6586	26.2189	12.9942	12.2985	21.4089	20.803
meta_11142	0.615438	0.708837	0.453032	0.650422	0.672159	1.10143	4.99424	3.96037	4.94493	5.08736	3.45759	3.75192
meta_11146	0.494091	0.414213	0.41878	0.463991	0.570185	0.679212	0.581654	0.59224	0.555934	0.764918	0.549365	0.513388
meta_11157	0.644386	0.540564	0.560388	0.566983	0.648307	0.650806	0.452001	0.434742	0.340121	0.486976	0.394269	0.342182
meta_11188	0.829603	0.568605	0.670325	0.704256	0.676452	0.696001	0.613769	0.70096	0.520769	0.6258	0.591404	0.432734
meta_11216	0.613292	0.442527	0.397242	0.423322	0.549871	0.554843	0.398701	0.30787	0.362021	0.440678	0.349484	0.312693
meta_11228	1.15017	0.896652	0.89048	0.858291	0.851655	0.936652	0.937366	0.923817	0.772419	0.856623	0.852325	0.790054
meta_11229	0.454564	0.276243	0.345795	0.386986	0.415018	0.367045	0.332742	0.405486	0.349483	0.393348	0.544702	0.329334
meta_11231	1.07408	0.631945	0.464422	0.829402	0.533181	0.889169	0.525369	0.718901	0.783033	0.769906	0.590495	0.596116
meta_11232	0.0935705	0.0875036	0.0832576	0.0889617	0.077243	0.0898747	0.202732	0.236426	0.212345	0.21786	0.216665	0.195128
meta_11240	0.174237	0.131168	0.16547	0.100208	0.120756	0.122993	0.192716	0.232315	0.115004	0.403455	0.148525	0.129376
meta_11245	0.44807	0.412263	0.423021	0.545559	0.439064	0.447398	0.202621	0.224067	0.187689	0.206172	0.21017	0.182177
meta_11277	0.270344	0.190108	0.206364	0.226262	0.243575	0.25191	0.294674	0.342579	0.28532	0.30064	0.288345	0.232009
meta_11279	2.99891	2.17493	2.33052	2.66679	2.85862	2.93049	3.15894	2.43612	2.36243	2.66744	2.22489	2.1435
meta_11300	0.059213	0.0474793	0.0694752	0.0543643	0.0542315	0.0487635	0.0516811	0.101587	0.0561917	0.0572885	0.0447583	0.038205
meta_11307	0.0878855	0.0738505	0.0825439	0.0686077	0.0751526	0.0774178	0.0931668	0.0841579	0.0996537	0.104277	0.0945535	0.0842002
meta_11313	1.07302	0.94913	0.967516	1.02769	1.0315	1.19514	1.08095	1.16738	1.03775	1.15782	1.12545	0.991366
meta_11342	0.24274	0.196292	0.196937	0.214647	0.218652	0.231725	0.236252	0.243365	0.250711	0.25899	0.237351	0.176698
meta_11345	0.300326	0.218588	0.252405	0.245482	0.270624	0.272967	0.420975	0.382219	0.341001	0.39442	0.40718	0.343974
meta_11358	0.46021	0.404156	0.439073	0.456307	0.463319	0.53376	0.428957	0.482407	0.400592	0.476142	0.474163	0.395212
meta_11362	0.0430393	0.0156282	0.0236481	0.028243	0.0438432	0.0442433	0.171184	0.271008	0.190355	0.134253	0.160098	0.122562
meta_11388	2.63705	2.09629	1.87132	2.70232	2.36389	2.55829	2.62875	2.42639	2.7883	2.62922	2.08365	2.10696
meta_11391	0.239147	0.147671	0.210867	0.214448	0.220904	0.230407	0.204995	0.160385	0.201369	0.17223	0.148691	0.158336
meta_11405	0.0749477	0.0290952	0.0783003	0.0744886	0.0744239	0.0899972	0.20342	0.208951	0.176822	0.235183	0.192868	0.171937
meta_11408	0.990731	0.831423	0.870978	0.899997	0.877734	0.933807	0.210174	0.197245	0.143074	0.225607	0.151051	0.142703
meta_11411	9.86904	6.67743	7.21207	6.8358	7.53312	8.68565	11.2208	13.1601	10.8809	12.7649	11.9604	10.3934
meta_11425	0.462002	0.38277	0.365022	0.410596	0.422491	0.457644	0.115299	0.167984	0.0712577	0.188927	0.0695865	0.0626114
meta_11426	0.865124	0.797667	0.788207	0.839555	0.864105	0.974462	0.149118	0.18797	0.0796032	0.174881	0.0871339	0.0753283
meta_11432	0.373383	0.317356	0.339159	0.365556	0.347464	0.365013	0.387972	0.40354	0.383019	0.36486	0.351345	0.319172
meta_11472	0.143277	0.107412	0.123208	0.233388	0.140951	0.157495	0.107597	0.145214	0.163096	0.187699	0.128687	0.104589
meta_11475	4.49025	4.10834	4.34069	4.264	4.46134	4.86717	3.75432	3.97931	3.38332	4.08843	3.60166	3.42903
meta_11484	0.400462	0.325487	0.340528	0.346488	0.342713	0.383094	0.242592	0.252879	0.214748	0.273047	0.237325	0.202133
meta_11486	0.242424	0.244737	0.235145	0.19058	0.232007	0.247856	0.217565	0.226161	0.196613	0.224094	0.220156	0.214654
meta_11497	0.0392414	0.0333501	0.0366315	0.037307	0.0350514	0.0403047	0.0150865	0.0218781	0.00973558	0.0197915	0.0136135	0.0136614
meta_11500	0.498399	0.337263	0.459433	0.482563	0.437659	0.538828	0.42289	0.455482	0.409052	0.413825	0.432227	0.336401
meta_11502	0.301121	0.246642	0.178311	0.277745	0.253044	0.256506	1.27324	1.64905	1.63132	1.43622	1.45229	1.31564
meta_11505	0.462894	0.341039	0.371174	0.366433	0.38377	0.369283	0.369986	0.396433	0.349721	0.372841	0.389175	0.3355
meta_11520	8.91515	7.99194	7.63966	8.5293	7.91188	8.31537	8.47096	9.00024	8.44753	9.50871	8.95788	7.98472
meta_11528	0.049267	0.0372559	0.0292922	0.0461914	0.0441024	0.0427223	0.0380198	0.0427895	0.0477631	0.0417432	0.0366797	0.0344374
meta_11538	0.0767219	0.0642173	0.0714135	0.0721596	0.0848985	0.0308326	0.127492	0.103693	0.0842943	0.132865	0.0995278	0.117615
meta_11540	4.56042	4.56188	4.60971	4.53427	4.60574	5.06887	1.71777	1.84026	1.50238	1.75791	1.52091	1.33676
meta_11541	2.70019	2.53412	2.45586	2.65296	2.70575	2.985	2.65739	2.61205	2.29532	2.43426	2.37165	2.03048
meta_11544	2.52259	2.5281	2.38808	2.72454	2.87584	3.11978	1.10882	1.05851	0.749344	1.06711	0.792062	0.748849
meta_11546	1.55505	1.23629	1.26895	1.34822	1.45803	1.41011	1.53249	1.51962	1.23997	1.37452	1.49266	1.11722
meta_11548	3.38169	1.27345	1.44667	1.87226	1.92675	1.80742	2.01604	1.96063	3.75881	1.99228	2.83423	1.8369
meta_11567	1.45931	1.26922	1.28958	1.40642	1.39826	1.54168	1.04785	1.12431	0.985052	1.06897	0.924498	0.887554
meta_11568	2.19589	2.26591	2.07457	2.31059	2.09881	2.30076	2.26187	2.5208	1.91037	2.53608	2.06676	1.90074
meta_11586	2.60789	2.26375	2.26312	2.39718	2.41306	2.74676	2.77348	2.61273	2.40967	2.72392	2.46062	2.15049
meta_11622	17.5325	14.5959	14.6899	17.7407	17.6803	17.164	17.4105	17.0371	15.4636	16.1609	18.4412	13.1429
meta_11626	1.3535	1.08675	1.24835	1.288	1.28844	1.59727	1.0868	1.1491	1.16612	1.12434	1.0614	0.921453
meta_11630	5.51432	4.18988	4.04027	4.03185	4.17378	5.1014	6.07413	6.6321	5.56643	6.18169	5.85797	5.08011
meta_11648	0.294109	0.461597	0.30794	0.321816	0.329607	0.393331	0.267082	0.255103	0.229469	0.230671	0.181729	0.180212
meta_11650	0.0263784	0.0178985	0.0147979	0.0136098	0.0113936	0.00848543	0.0396736	0.04998	0.0399411	0.0435164	0.0394773	0.0409097
meta_11652	2.75891	3.79408	1.72451	3.06106	2.92834	1.25271	6.64057	6.21892	5.81726	6.11257	5.82938	4.96654
meta_11653	2.86252	1.92906	2.05761	2.02124	1.93746	1.65632	4.76699	4.41818	4.47615	3.45302	3.3432	2.56913
meta_11656	8.577	5.94299	4.69525	5.3418	5.04201	3.82256	22.4846	22.2348	22.4254	22.1797	24.057	19.3295
meta_11688	0.0198572	0.0173909	0.015921	0.0183147	0.0187433	0.0250863	0.104606	0.10821	0.113599	0.124061	0.0865032	0.0913136
meta_11692	0.480211	0.445118	0.435555	0.509615	0.444171	0.560417	0.262017	0.294366	0.211086	0.302955	0.218838	0.190486
meta_11723	0.0719236	0.0855368	0.101113	0.0512792	0.0910263	0.110458	0.187458	0.429139	0.258595	0.286977	0.168358	0.15764
meta_11741	0.760844	0.72154	0.772132	0.739218	0.772861	0.854863	0.616528	0.675562	0.59425	0.711816	0.621519	0.596886
meta_11744	1.23011	1.26321	1.23452	1.41216	1.33629	1.42522	0.829701	1.31006	0.715826	1.35234	0.710268	0.706306
meta_11751	0.272713	0.196137	0.136765	0.133964	0.0949811	0.0559915	0.547089	0.636405	0.663742	0.648536	0.70439	0.619327
meta_11776	0.0552703	0.0410921	0.0289118	0.0395288	0.0246917	0.0144902	0.154986	0.163	0.172372	0.175679	0.178182	0.15714
meta_11782	0.311189	0.242285	0.286308	0.291871	0.346982	0.338661	0.280412	0.302231	0.288524	0.28593	0.29378	0.24192
meta_11785	0.569802	0.651904	0.58141	0.595962	0.543626	0.667499	0.739808	0.779977	0.567222	0.692024	0.639845	0.539809
meta_11795	0.337863	0.313478	0.324967	0.346776	0.331562	0.404803	0.166424	0.167787	0.125721	0.219744	0.134606	0.145834
meta_11796	0.0952708	0.0711188	0.0546317	0.0757921	0.0947322	0.0456369	0.29594	0.297337	0.28017	0.371212	0.244513	0.274778
meta_11797	5.33005	5.14888	5.77498	5.3954	5.44745	5.87593	2.93013	3.39709	2.84029	2.99399	3.03191	2.67332
meta_11798	0.654252	0.524529	0.576682	0.654971	0.656098	0.749789	0.54928	0.565177	0.524755	0.590369	0.579421	0.472317
meta_11833	0.123949	0.0862411	0.074203	0.0586355	0.0585998	0.0359931	0.235417	0.30484	0.27696	0.279586	0.287625	0.243204
meta_11842	0.10624	0.0239938	0.0769676	0.0873292	0.0944259	0.101822	1.12833	1.71977	1.13632	1.26936	0.971246	0.910087
meta_11843	0.103263	0.102559	0.0946231	0.0927177	0.101866	0.1193	0.0869219	0.101186	0.0969356	0.0913348	0.111029	0.0952331
meta_11850	3.53176	3.09032	3.09718	3.51843	3.26462	3.53679	3.3146	3.50044	3.45051	3.92372	3.41432	3.26104
meta_11851	0.987514	0.924983	0.968385	1.03294	0.978778	1.14551	0.808931	0.839379	0.708654	0.903495	0.721262	0.696826
meta_11865	0.0348064	0.0255752	0.0212614	0.0167089	0.0180728	0.0153446	0.0976422	0.092123	0.102541	0.103428	0.104265	0.0956668
meta_11867	1.39138	1.29493	1.28868	1.42216	1.45905	1.48054	1.29486	1.29967	1.18103	1.24721	1.2257	1.01205
meta_11870	1.65705	1.32986	1.59821	1.67362	1.83029	2.02709	0.987749	1.16657	0.914785	1.12077	0.91746	0.819529
meta_11878	0.736267	0.528246	0.571019	0.538849	0.559246	0.715405	0.926553	1.07893	0.880666	0.999317	1.28291	0.80416
meta_11891	0.494128	0.392639	0.315405	0.510533	0.453999	0.489458	0.600544	0.434077	0.493528	0.60922	0.478868	0.427536
meta_11899	0.107671	0.136218	0.0790381	0.0753481	0.0843202	0.0733636	0.0865168	0.046588	0.0639465	0.0513359	0.142008	0.0648239
meta_11905	0.684457	0.508939	0.563022	0.627226	0.456446	0.518376	1.07513	1.12867	1.11307	1.20725	1.1227	0.933951
meta_11933	0.0871229	0.0773614	0.0840989	0.0727963	0.0822166	0.0822395	0.0930284	0.0946875	0.113038	0.107801	0.102058	0.0928255
meta_11936	0.568703	0.438764	0.428772	0.48694	0.472226	0.49584	0.53628	0.559144	0.475577	0.552637	0.620412	0.476344
meta_11940	1.80245	0.895141	0.94685	0.811302	1.10032	1.09409	1.39802	1.98687	1.70875	1.79828	1.42819	1.46728
meta_11942	0.0746542	0.0962821	0.066841	0.120451	0.0716779	0.12019	0.111945	0.120282	0.0919905	0.0997832	0.103793	0.0951255
meta_11949	0.0730672	0.0502067	0.0366339	0.0319465	0.0370578	0.0277823	0.10994	0.114679	0.12265	0.133946	0.133432	0.108442
meta_11950	0.671668	0.446882	0.287623	0.276962	0.20467	0.116296	1.6021	2.04463	2.45462	2.07487	2.41025	2.34301
meta_11955	0.0816244	0.0597772	0.085691	0.082385	0.0776475	0.0766579	0.0982594	0.0883788	0.115855	0.0920248	0.0807698	0.0723184
meta_11964	0.678162	0.58286	0.626274	0.667172	0.653554	0.751879	0.486081	0.45426	0.626029	0.422665	0.6659	0.338368
meta_11965	0.721644	0.633469	0.695227	0.762609	0.673635	0.818459	0.271944	0.282248	0.217481	0.2687	0.241351	0.181353
meta_11968	0.0215417	0.163914	0.216462	0.229333	0.295659	0.230778	0.193182	0.256094	0.202749	0.182124	0.237109	0.179677
meta_11983	0.0842493	0.0760479	0.0646137	0.0710501	0.0662361	0.0782043	0.394707	0.4392	0.524281	0.377388	0.438378	0.361792
meta_12010	0.110088	0.13364	0.13899	0.128557	0.122558	0.153484	0.0840392	0.0891236	0.0793702	0.075241	0.0768165	0.0754861
meta_12027	0.24981	0.204131	0.221121	0.22403	0.18324	0.238213	0.19348	0.210138	0.173912	0.190751	0.205998	0.166302
meta_12028	0.186692	0.402388	0.182762	0.146494	0.204442	0.216167	2.26979	1.5347	2.11703	1.8972	1.5699	1.51318
meta_12033	0.330149	0.196647	0.142384	0.11602	0.0895412	0.0488949	0.82166	1.01204	1.17253	0.967848	1.16366	1.03542
meta_12035	28.4668	25.8538	22.8576	26.0871	26.4611	28.6878	6.32404	6.45681	5.14375	6.38913	5.58625	4.61687
meta_12036	1.0915	0.737015	0.723944	1.0788	1.15524	1.10192	0.284267	0.273781	0.226588	0.299929	0.307928	0.219959
meta_12037	6.64439	6.06174	6.15455	6.74828	6.7467	7.24584	5.30391	5.12871	4.51014	5.30802	4.82524	4.18439
meta_12040	10.4172	3.75639	3.44529	4.14248	8.54761	3.86827	3.82097	10.3568	9.75558	10.4776	8.52455	3.33996
meta_12053	0.462242	0.407508	0.362709	0.448988	0.395881	0.410236	0.47403	0.533101	0.432237	0.502326	0.479348	0.435085
meta_12056	2.66658	2.59751	2.68412	2.43403	2.54092	2.90534	1.59067	1.85266	1.10108	1.68441	1.12622	1.14791
meta_12065	0.210893	0.155656	0.167802	0.178751	0.183096	0.198527	0.205625	0.190994	0.182916	0.222524	0.182629	0.162026
meta_12066	0.171791	0.154582	0.104578	0.127504	0.148246	0.140232	0.893397	0.844642	0.848532	0.720755	0.665983	0.603838
meta_12069	0.00669819	0.0034785	0.00765927	0.00672405	0.00622374	0.00646934	0.0341463	0.0579463	0.0445775	0.0450872	0.0415538	0.0286427
meta_12075	0.306757	0.293673	0.363617	0.290358	0.289487	0.435287	0.329229	0.239655	0.135121	0.273994	0.247384	0.213578
meta_12081	2.69647	2.38987	2.48489	2.62813	3.88913	3.07513	0.856625	0.785127	0.780052	0.830524	0.663454	0.627034
meta_12102	0.125376	0.084233	0.0710851	0.110858	0.100561	0.12661	0.0646618	0.0464012	0.0777932	0.0589962	0.0622093	0.0470542
meta_12124	0.640385	0.496142	0.532858	0.586095	0.5242	0.600528	0.506096	0.495084	0.489967	0.566471	0.448728	0.446917
meta_12125	0.173875	0.167344	0.180298	0.18068	0.177244	0.191979	0.177367	0.165458	0.158797	0.194192	0.153873	0.153762
meta_12126	0.0409381	0.0312201	0.0285672	0.0346738	0.0373017	0.0390043	0.0316155	0.0649602	0.0486624	0.060518	0.0446184	0.0471371
meta_12139	0.0480144	0.0389978	0.0358085	0.0378442	0.0321439	0.022854	0.0614679	0.0652832	0.0508536	0.0732499	0.0599247	0.0535919
meta_12150	0.344623	0.269174	0.279829	0.304724	0.309462	0.332173	0.475731	0.496964	0.376641	0.522674	0.366565	0.38589
meta_12151	0.25824	0.22228	0.206297	0.206784	0.250963	0.314574	0.192095	0.199518	0.141685	0.220237	0.143958	0.155643
meta_12182	0.0421497	0.0406672	0.045585	0.0593198	0.0488873	0.0467941	0.0688402	0.0430604	0.0267632	0.0436692	0.0378539	0.0289364
meta_12188	0.135431	0.0891863	0.0685118	0.0595041	0.0538047	0.043303	0.231072	0.242317	0.239957	0.264432	0.271172	0.22306
meta_12189	0.121015	0.0825799	0.0798503	0.0714099	0.0535064	0.0457867	0.22913	0.234495	0.225295	0.251575	0.263013	0.217107
meta_12190	0.240993	0.222668	0.201895	0.209263	0.22819	0.271037	0.105692	0.122542	0.102525	0.119766	0.0893264	0.0820186
meta_12202	0.197994	0.178166	0.177977	0.196505	0.186241	0.208257	0.124513	0.117887	0.129098	0.130722	0.124083	0.109542
meta_12227	0.594765	0.465722	0.655418	0.553967	0.493606	0.520436	0.525924	0.622759	0.574777	0.636276	0.671648	0.520117
meta_12230	0.320834	0.272884	0.252932	0.325043	0.286479	0.343531	0.307564	0.365191	0.273722	0.347611	0.3718	0.269064
meta_12232	0.248199	0.179224	0.189956	0.20478	0.230006	0.237166	0.295003	0.236027	0.253901	0.250324	0.239442	0.208847
meta_12240	0.603714	0.460006	0.290293	0.233173	0.180951	0.119756	1.65754	1.95437	2.25866	2.13002	2.04575	2.19792
meta_12259	0.0562337	0.0456828	0.0439147	0.0552645	0.0435934	0.0635916	0.247911	0.277965	0.275149	0.290026	0.29748	0.233934
meta_12260	0.0563907	0.0307551	0.0407893	0.055994	0.0217341	0.0218202	0.137063	0.231451	0.147988	0.195156	0.152399	0.132246
meta_12267	0.557617	0.26461	0.355189	0.277721	0.332905	0.56132	0.631845	0.30382	0.193657	0.363375	0.602704	0.267285
meta_12278	0.332778	0.291852	0.269401	0.395497	0.385039	0.392159	0.273669	0.348874	0.26564	0.369292	0.358128	0.222807
meta_12285	0.0515625	0.0244401	0.0175681	0.0134843	0.0129831	0.00882398	0.0994656	0.124844	0.144337	0.123367	0.152032	0.128349
meta_12290	2.83734	2.52755	3.033	2.97288	2.67089	2.9168	2.92244	2.90892	2.72152	2.92686	2.72522	2.51405
meta_12293	1.21537	0.609852	0.847518	0.593428	0.850352	0.831132	0.562002	0.746194	0.632577	0.65116	0.466212	0.508677
meta_12312	0.226055	0.186018	0.135395	0.148369	0.205807	0.218477	0.157483	0.26497	0.151253	0.14621	0.17658	0.210314
meta_12322	0.272671	0.220468	0.17112	0.104693	0.0939326	0.0568583	0.684383	0.868961	0.909518	0.864343	0.887029	0.871429
meta_12323	0.168554	0.14474	0.157491	0.193686	0.189182	0.224561	0.0835598	0.0901584	0.0765473	0.0981477	0.0734804	0.0765971
meta_12324	0.0685937	0.071941	0.0448126	0.0410903	0.0541361	0.0473161	0.286821	0.264838	0.289363	0.341155	0.318025	0.281261
meta_12326	0.537938	0.438198	0.415206	0.44677	0.476953	0.469281	0.119073	0.111493	0.0862441	0.111528	0.0987074	0.0670016
meta_12327	1.33415	0.885638	0.927221	1.14975	1.16785	1.25577	0.0797213	0.0774716	0.0507748	0.0872566	0.0511199	0.0402587
meta_12358	0.38215	0.333988	0.346122	0.379856	0.378733	0.399124	0.35289	0.537295	0.353957	0.38613	0.50373	0.44473
meta_12370	0.0381942	0.0750516	0.0338348	0.0349835	0.0453835	0.0457152	0.331645	0.349671	0.274532	0.284562	0.242692	0.204616
meta_12378	0.205842	0.0157094	0.211794	0.205814	0.229695	0.244197	0.034105	0.0378433	0.0401849	0.0407127	0.0382227	0.034799
meta_12381	0.348141	0.355402	0.344064	0.343012	0.328249	0.384396	0.191573	0.20815	0.191395	0.217651	0.192391	0.182221
meta_12393	0.102614	0.0522838	0.0805695	0.0836141	0.0600845	0.0578078	0.0820177	0.0930311	0.119397	0.0723396	0.0563736	0.0684243
meta_12419	0.169598	0.0980854	0.0728427	0.0591617	0.0426206	0.0239593	0.327703	0.358472	0.425661	0.4252	0.450292	0.424247
meta_12421	0.372601	0.23579	0.287433	0.278717	0.281562	0.298687	0.0495189	0.0521419	0.038789	0.0489334	0.0416616	0.0403331
meta_12434	0.286247	0.177475	0.16845	0.156691	0.16565	0.159401	0.328027	0.427256	0.392514	0.372158	0.421193	0.292901
meta_12440	0.414548	0.297542	0.223396	0.201186	0.149895	0.0995856	0.962358	0.908281	0.993319	1.04272	0.993804	0.834197
meta_12445	0.369132	0.368016	0.387344	0.383012	0.38277	0.456097	0.145253	0.164655	0.137632	0.151534	0.141212	0.119549
meta_12448	0.147734	0.079288	0.0796395	0.124804	0.121978	0.0337221	0.782091	1.23004	0.740814	0.893858	0.620398	0.711787
meta_12483	0.0426692	0.0271595	0.0264131	0.0212059	0.0206892	0.014052	0.0703601	0.0740431	0.0731943	0.0804779	0.0836078	0.0737297
meta_12489	3.81571	3.4395	3.53879	3.7047	3.81071	4.31549	3.78373	3.86881	3.4201	3.73167	3.63291	3.20604
meta_12490	0.82503	0.561693	1.47935	0.717253	0.776702	2.01709	1.59186	0.720337	0.725866	0.67963	0.698633	0.603205
meta_12492	0.255425	0.237412	0.208159	0.270475	0.275024	0.288377	0.0427268	0.0447594	0.0343175	0.0430768	0.0386878	0.0330078
meta_12519	0.153711	0.0941733	0.0806087	0.0655934	0.0583557	0.0370654	0.327052	0.307096	0.336398	0.342989	0.326325	0.274115
meta_12521	0.448074	0.389184	0.480435	0.479424	0.439814	0.441939	0.478585	0.482114	0.513332	0.472909	0.485888	0.463303
meta_12523	1.08718	1.15606	0.747548	1.36455	1.37788	1.10172	0.506482	0.420965	0.381008	0.460367	0.247097	0.376608
meta_12536	0.0542089	0.0322453	0.0442092	0.0425289	0.0642434	0.0513652	0.0559856	0.057806	0.048251	0.0467472	0.0422573	0.0411227
meta_12550	0.202188	0.115502	0.124634	0.157026	0.143617	0.146679	0.0344988	0.0406839	0.0305258	0.0419646	0.0224399	0.0316942
meta_12553	0.250082	0.175825	0.124978	0.113639	0.086771	0.104597	0.610015	0.617235	0.651889	0.705283	0.681963	0.615602
meta_12555	0.662849	0.460219	0.531054	0.513643	0.551962	0.695923	0.0562777	0.0651091	0.00585712	0.0611628	0.0432358	0.0419586
meta_12561	0.143618	0.0776602	0.0741982	0.123557	0.239508	0.122167	0.143213	0.100704	0.297441	0.149769	0.110974	0.168087
meta_12563	0.127831	0.11207	0.0871618	0.0901287	0.1096	0.109002	0.0826393	0.077634	0.04732	0.0632736	0.058746	0.0367421
meta_12580	0.0937802	0.122312	0.0647325	0.12481	0.079991	0.0799511	0.0981846	0.0817591	0.0763438	0.0664923	0.175753	0.0787486
meta_12586	0.36686	0.238121	0.316718	0.339621	0.287936	0.383707	0.309574	0.296368	0.285264	0.251982	0.282682	0.235697
meta_12590	0.165518	0.174841	0.173207	0.155643	0.178296	0.191405	0.0456674	0.0455821	0.0235983	0.037286	0.0353252	0.0319251
meta_12598	0.0921327	0.103885	0.048053	0.0787128	0.0488809	0.0541414	0.173029	0.196193	0.301685	0.22131	0.211455	0.229299
meta_12600	0.166221	0.168814	0.19232	0.245571	0.172665	0.194673	0.0646749	0.0671697	0.0548078	0.0675401	0.0564753	0.0316509
meta_12622	0.309711	0.221122	0.213291	0.315926	0.186524	0.229077	0.121746	0.0937782	0.0588516	0.0894708	0.053638	0.0644983
meta_12631	0.0784044	0.0690348	0.0610715	0.0597036	0.0527491	0.0611189	0.102086	0.106023	0.11208	0.113387	0.0997168	0.103276
meta_12633	0.0740653	0.0619055	0.0441023	0.0408407	0.0539943	0.0331091	0.202513	0.136762	0.15327	0.157187	0.247461	0.142459
meta_12646	0.119121	0.120632	0.123856	0.137565	0.134791	0.158108	0.0601534	0.0658073	0.0586859	0.0764967	0.0520463	0.0577436
meta_12661	0.842448	0.687604	0.728214	0.88011	0.881801	0.939759	0.624106	0.537048	0.609801	0.567734	0.540709	0.495793
meta_12676	0.0695797	0.0346391	0.0439313	0.0384357	0.0486779	0.0404669	0.13101	0.13885	0.121963	0.115324	0.157243	0.097444
meta_12695	0.808136	0.519461	0.331848	0.337303	0.272335	0.25937	2.61163	1.94834	1.74394	2.00532	1.9142	2.33152
meta_12701	0.134393	0.129867	0.204343	0.142768	0.123837	0.152067	0.18261	0.156566	0.222586	0.164674	0.217234	0.122106
meta_12712	0.322835	0.358123	0.26791	0.426098	0.463884	0.414442	0.568084	0.53335	0.64102	0.618089	0.610878	0.527176
meta_12735	0.332642	0.165438	0.151167	0.30692	0.239254	0.218844	0.233078	0.268671	0.281583	0.219127	0.182955	0.179248
meta_12752	2.06207	1.81726	1.90398	1.9997	2.207	2.3133	2.15181	2.23131	2.0218	2.20803	2.21584	1.78292
meta_12754	1.72049	1.02797	1.02691	1.03091	1.16277	1.49915	2.25148	3.23049	2.6689	2.97033	2.71502	2.32844
meta_12778	1.51305	1.29153	1.19459	1.33944	1.33024	1.30884	3.68317	3.76536	3.34804	3.92935	3.64242	3.9551
meta_12779	0.9465	0.800752	0.380436	0.597919	0.563801	0.359797	4.08755	2.29938	2.1331	4.09678	3.89665	2.39014
meta_12801	0.0538941	0.041844	0.065584	0.0784437	0.0665671	0.0720257	0.0450276	0.061474	0.0740859	0.0669585	0.0591679	0.0594405
meta_12808	0.0521582	0.0356958	0.0345193	0.0271625	0.0260999	0.0218034	0.0833226	0.0944618	0.0865904	0.101601	0.102388	0.0830614
meta_12811	0.0389939	0.0273122	0.00663462	0.0110109	0.0112522	0.0381625	0.564445	1.03683	1.02504	0.694026	0.479516	0.538484
meta_12825	7.06646	6.2676	6.41668	6.37865	6.20379	7.03866	6.41107	6.86305	5.84202	6.65722	6.06072	5.34182
meta_12841	0.0475651	0.0484334	0.0773341	0.0473344	0.0794811	0.0657517	0.0399275	0.0500468	0.021519	0.043103	0.0298384	0.0364286
meta_12855	0.118264	0.123634	0.116954	0.11273	0.170379	0.127957	0.0569054	0.0455883	0.0463535	0.0503728	0.0483937	0.047961
meta_12863	0.0641411	0.0494844	0.0600171	0.0514152	0.0543324	0.0528657	0.058179	0.0641612	0.0699134	0.0672646	0.0662048	0.0599377
meta_12868	0.0909388	0.0860498	0.0611574	0.0627889	0.0522332	0.0574538	3.24091	4.30449	4.9344	3.63563	3.00309	3.05462
meta_12874	0.0180649	0.0172213	0.0134725	0.0163945	0.017684	0.0183792	0.276343	0.308341	0.430529	0.291219	0.260671	0.193275
meta_12877	0.156767	0.158094	0.155807	0.137837	0.145745	0.162247	0.144325	0.168513	0.133812	0.164611	0.137659	0.110079
meta_12881	0.0981524	0.0511927	0.0727149	0.083726	0.0587526	0.0695214	0.0879163	0.0678377	0.146012	0.0832138	0.0659064	0.0733256
meta_12882	0.0706174	0.0657203	0.0560805	0.0900344	0.0843096	0.0954566	0.0571608	0.0689854	0.0907979	0.0568099	0.0634983	0.0509907
meta_12885	0.058416	0.0399725	0.0474098	0.0486099	0.0475574	0.0619345	0.0623776	0.058792	0.0531976	0.0544957	0.0587571	0.0467968
meta_12894	0.185584	0.125675	0.080705	0.0812037	0.0567087	0.0542988	0.427499	0.493358	0.535059	0.526696	0.55644	0.583621
meta_12906	0.137863	0.119187	0.131689	0.100528	0.125326	0.117838	0.140806	0.132791	0.165984	0.175225	0.154772	0.136116
meta_12910	0.170846	0.188794	0.190365	0.218782	0.21661	0.211039	0.255795	0.21834	0.215217	0.253464	0.227152	0.216236
meta_12928	0.0140458	0.012814	0.0096172	0.0111207	0.00536854	0.0188078	0.126327	0.131394	0.105487	0.132009	0.128182	0.113939
meta_12931	2.62417	1.91605	1.2579	1.01059	0.778027	0.440231	7.42485	7.44786	7.4164	9.17582	8.26334	7.76225
meta_12945	0.109326	0.103416	0.0586118	0.0647547	0.0496087	0.0354631	0.47181	0.41729	0.394375	0.466452	0.409086	0.34768
meta_12949	3.29484	2.84694	2.81158	3.14378	3.23511	3.18254	2.96139	2.87248	2.55346	2.90913	2.94631	2.23954
meta_12968	0.022832	0.0160133	0.00937272	0.0181211	0.0137573	0.0140838	0.0407224	0.0494297	0.0655093	0.0586912	0.0424745	0.0488179
meta_12971	0.0932124	0.0412906	0.0443381	0.0338566	0.0272687	0.0169923	0.192217	0.235843	0.265416	0.370928	0.365062	0.288
meta_12979	1.8936	1.44843	1.53975	1.66614	1.75293	2.10941	0.99271	1.11468	1.06125	1.01657	0.94031	0.757553
meta_12980	2.97306	2.4723	2.84212	2.36402	3.00128	3.18779	2.4989	2.87221	2.234	3.01587	2.41896	2.28175
meta_12981	17.7474	14.1274	15.3936	16.0886	17.6087	19.1085	21.1982	19.7891	18.0917	20.1353	19.1765	15.1619
meta_12982	13.2269	10.6255	8.93861	13.0089	13.0056	12.9857	11.9413	12.5169	12.0528	13.3176	10.3767	10.6085
meta_12985	0.181727	0.15395	0.175727	0.188036	0.190922	0.184851	0.1957	0.204174	0.210936	0.225158	0.219305	0.189717
meta_12996	0.512139	0.445716	0.344277	0.382997	0.37038	0.82867	0.554468	0.667527	0.588932	0.711984	0.573422	0.586772
meta_13004	0.124586	0.0924557	0.0947479	0.114715	0.107774	0.119198	0.0673995	0.0634756	0.0545905	0.0491958	0.0591452	0.0440182
meta_13005	0.945816	0.58581	0.425252	0.339995	0.274526	0.152394	2.45049	2.25774	2.24704	2.86154	2.56349	2.34464
meta_13008	0.479972	0.441983	0.370292	0.337768	0.32576	0.306662	0.700585	0.727962	0.651947	0.686069	0.744415	0.648965
meta_13024	0.260715	0.158285	0.175601	0.23002	0.208948	0.229713	0.232694	0.257141	0.237742	0.332546	0.245638	0.180601
meta_13035	0.449887	0.45388	0.407957	0.455278	0.445617	0.486654	0.417319	0.462367	0.528426	0.421357	0.373562	0.372124
meta_13039	0.689928	0.240529	0.226986	0.249147	0.298282	0.287814	0.82597	0.886623	0.880269	0.67809	0.934467	0.565627
meta_13042	0.506435	0.494438	0.604171	0.534836	0.547258	0.716265	0.386455	0.393053	0.225597	0.369519	0.262869	0.248717
meta_13047	0.0636458	0.0498522	0.0565321	0.0473044	0.0657248	0.0697942	0.0557883	0.0517359	0.0664795	0.0557318	0.0681962	0.0574274
meta_13052	0.668469	1.04164	0.717906	0.768524	0.717734	0.80059	0.75769	0.610125	0.499673	0.617873	0.541841	0.45661
meta_13071	0.221858	0.149392	0.158882	0.186839	0.210272	0.214113	0.271209	0.265946	0.294124	0.25118	0.263021	0.221971
meta_13076	0.547004	0.449721	0.481719	0.458233	0.460345	0.538591	0.571311	0.622379	0.538265	0.61584	0.582687	0.598463
meta_13077	0.0747809	0.0489792	0.0338124	0.0274002	0.0262569	0.00645247	0.143623	0.154318	0.192522	0.144171	0.18482	0.167465
meta_13089	0.0350102	0.0337289	0.0199921	0.0360618	0.0359672	0.0292226	0.378149	0.423802	0.576004	0.413598	0.319018	0.358954
meta_13093	0.124117	0.0687615	0.0738734	0.0965401	0.101518	0.10752	1.8302	2.53726	3.40476	2.30717	1.67199	1.82999
meta_13135	0.0293121	0.0282078	0.0219985	0.0369119	0.0350897	0.0394295	0.0301232	0.0223259	0.0398046	0.0303391	0.0254611	0.0277193
meta_13140	4.06795	2.90768	1.93645	1.60764	1.31564	0.608865	11.5697	11.1274	12.6309	13.7768	12.9269	11.7756
meta_13141	0.768473	0.653098	0.406247	0.404009	0.285773	0.196446	2.86939	2.78559	2.87552	3.40608	2.89937	2.7965
meta_13143	0.278253	0.251791	0.224287	0.235815	0.19924	0.219121	0.27116	0.253943	0.263996	0.333951	0.207281	0.278245
meta_13158	0.130579	0.170919	0.104704	0.112157	0.0851627	0.108558	15.8356	20.6918	23.3325	16.6633	14.7446	15.1976
meta_13162	2.9683	2.38172	2.65847	2.81803	2.85429	3.19323	2.62203	2.78183	2.67652	2.67767	2.7008	2.2537
meta_13203	0.834691	0.80002	0.790642	0.838687	0.784415	0.905759	0.962498	1.13359	0.798046	1.10151	0.904038	0.836344
meta_13206	15.0021	13.1635	12.1196	13.924	13.0227	13.7265	15.7875	15.3419	14.8844	15.4842	15.1005	13.7439
meta_13212	8.49818	5.70307	6.74357	6.9113	8.12172	8.44612	6.81286	6.40981	6.69818	6.47363	6.9099	6.13698
meta_13230	1.9083	1.26224	1.16307	2.04885	1.62241	2.14984	0.209878	0.260915	0.26724	0.238272	0.169686	0.13071
meta_13233	0.0449391	0.0415213	0.0432584	0.0387309	0.0476267	0.0542647	0.0540605	0.0479356	0.0456491	0.0532708	0.0483938	0.038595
meta_13239	1.95255	1.27224	0.865862	0.776668	0.639452	0.294733	6.10723	5.17939	6.01105	6.02296	5.80433	4.86971
meta_13240	0.33025	0.236086	0.170917	0.151773	0.1247	0.0711558	1.25889	1.1618	1.2546	1.5109	1.27716	1.21852
meta_13263	0.523779	0.476325	0.48468	0.512094	0.502727	0.605955	0.494321	0.429339	0.47347	0.453095	0.403236	0.402469
meta_13271	0.0723459	0.0530524	0.032798	0.0243756	0.0276876	0.0244211	0.256956	0.176882	0.204095	0.247192	0.258329	0.188116
meta_13277	0.147825	0.146764	0.166337	0.149035	0.170264	0.149959	0.182958	0.169328	0.17089	0.182663	0.164518	0.167691
meta_13295	0.0831879	0.0472424	0.0433658	0.0583759	0.045738	0.0483616	0.0591284	0.0669123	0.0600774	0.0473823	0.149629	0.02865
meta_13298	0.0625245	0.0652921	0.0601702	0.079376	0.0632245	0.067	0.113556	0.112639	0.0804784	0.0784696	0.0663402	0.067538
meta_13306	0.602413	0.436834	0.475016	0.608557	0.517575	0.740883	0.23629	0.197642	0.215247	0.210054	0.219848	0.191526
meta_13332	1.52409	1.16662	1.48347	1.31319	1.43634	1.71275	1.36678	1.27301	0.992904	1.22	1.26419	0.997023
meta_13337	0.385221	0.409056	0.396255	0.432825	0.436969	0.461858	0.313939	0.449082	0.249417	0.283532	0.268121	0.251733
meta_13338	0.139661	0.150084	0.145285	0.133357	0.13742	0.142097	0.144307	0.160847	0.158158	0.157108	0.133032	0.154258
meta_13350	0.238049	0.182779	0.221567	0.211805	0.206156	0.219856	0.163724	0.179113	0.15875	0.141179	0.189577	0.127994
meta_13362	0.0464623	0.0375311	0.033887	0.0313045	0.0260695	0.023638	0.0728145	0.0551894	0.0536921	0.061515	0.0676196	0.0526079
meta_13369	0.0759313	0.0538266	0.0670701	0.0720501	0.0713813	0.0792943	0.0757879	0.079161	0.0857109	0.0913093	0.0843531	0.0742098
meta_13397	0.394307	0.348506	0.334917	0.375758	0.361313	0.309611	0.402387	0.432259	0.430055	0.503881	0.403706	0.334051
meta_13401	0.307059	0.0741129	0.194829	0.266265	0.233309	0.199175	2.37806	3.17512	3.19355	2.71567	1.99816	2.15919
meta_13403	0.220264	0.204114	0.196059	0.206867	0.211889	0.232967	0.185048	0.201778	0.168828	0.228401	0.18966	0.192416
meta_13408	0.201682	0.265202	0.216841	0.255362	0.239123	0.24098	0.188603	0.194463	0.180568	0.192928	0.172416	0.169699
meta_13416	0.190213	0.177572	0.212633	0.202932	0.202604	0.214905	0.0951693	0.0978773	0.0548484	0.107097	0.066431	0.0566203
meta_13421	0.585831	0.504672	0.500905	0.544086	0.590092	0.591518	0.324419	0.291778	0.311186	0.39091	0.195518	0.18028
meta_13426	0.0990157	0.107393	0.110082	0.0886061	0.0951397	0.104258	0.147195	0.13735	0.113373	0.132385	0.148324	0.110517
meta_13440	5.19118	4.68532	4.37532	5.13038	5.05675	4.76633	3.99739	3.46984	3.4365	4.24497	3.69708	2.98446
meta_13451	0.110182	0.111609	0.148723	0.165726	0.170584	0.192473	0.122749	0.126881	0.138594	0.121782	0.135672	0.124881
meta_13459	0.345111	0.19339	0.323724	0.313845	0.272931	0.274694	0.247347	0.335274	0.324023	0.313372	0.878032	0.279069
meta_13472	142.33	118.18	121.463	126.638	146.589	159.857	125.766	127.184	118.577	129.948	128.307	103.536
meta_13492	0.208219	0.130345	0.102421	0.097451	0.0765421	0.0439509	0.502176	0.426102	0.472866	0.487327	0.422362	0.375096
meta_13495	0.107529	0.0861593	0.132102	0.0883566	0.0843729	0.122836	0.114354	0.112205	0.0911353	0.116428	0.123023	0.0940394
meta_13519	0.319943	0.277617	0.271071	0.284122	0.3088	0.346053	0.272973	0.295379	0.23655	0.310071	0.259352	0.205281
meta_13523	0.190191	0.109656	0.120828	0.160258	0.155386	0.161507	0.334237	0.488043	0.386844	0.466183	0.296316	0.338335
meta_13543	0.188871	0.167416	0.161157	0.185275	0.184031	0.195139	0.178084	0.1608	0.138149	0.162458	0.164103	0.124732
meta_13544	0.419783	0.371361	0.37157	0.418465	0.397778	0.43829	0.306849	0.368091	0.244487	0.360894	0.304969	0.262017
meta_13545	3.07918	2.80222	2.61104	2.85293	2.76101	2.8963	3.42385	3.3539	3.05834	3.45139	3.40166	3.02958
meta_13547	1.94521	1.72191	1.7823	1.96096	2.13472	2.4309	1.30516	1.27263	1.10697	1.15856	1.12063	0.93843
meta_13564	0.154099	0.129278	0.137629	0.1496	0.142541	0.164355	0.120755	0.118854	0.111242	0.115298	0.121145	0.108982
meta_13574	0.288378	0.216824	0.238639	0.26194	0.267641	0.268658	1.24974	1.29437	1.42736	1.25036	1.21101	1.03765
meta_13577	0.179796	0.147718	0.15833	0.147599	0.156473	0.164214	0.174971	0.194429	0.160925	0.188372	0.183708	0.154317
meta_13586	0.348269	0.328425	0.310028	0.317936	0.336305	0.369778	0.445309	0.47693	0.461868	0.474862	0.459006	0.391617
meta_13587	0.239249	0.216833	0.195058	0.214161	0.270648	0.250891	0.0766893	0.0790373	0.0662397	0.0745167	0.0707822	0.0550583
meta_13599	1.44353	1.09215	1.32223	1.47727	1.57086	1.76703	0.408858	0.46748	0.343615	0.492319	0.33476	0.261129
meta_13617	1.13404	0.858034	0.732856	0.834625	0.774631	0.768793	1.38966	1.72753	1.85182	1.79789	1.8187	1.57404
meta_13618	0.35654	0.303923	0.337324	0.315555	0.283312	0.334023	0.332525	0.372787	0.3274	0.413076	0.340617	0.346948
meta_13624	0.107944	0.0754987	0.0573324	0.04284	0.0439195	0.0255296	0.258998	0.272917	0.275448	0.295333	0.305195	0.299932
meta_13625	0.0737732	0.0488723	0.0375504	0.0325125	0.0273518	0.0196286	0.155898	0.163039	0.189984	0.167846	0.198469	0.164396
meta_13628	28.8517	28.316	24.0186	30.4493	27.6534	25.2705	28.9455	32.9528	31.8788	37.5616	33.1045	29.9159
meta_13629	0.3838	0.438538	0.411422	0.418795	0.39911	0.8116	0.451138	0.77431	0.643216	0.471941	0.373947	0.614033
meta_13630	0.358439	0.338199	0.302337	0.358765	0.36955	0.408991	0.279845	0.285867	0.305879	0.306863	0.379246	0.236088
meta_13633	1.02845	0.839992	0.876271	0.952333	1.04553	1.17908	0.922197	1.07104	0.916933	1.01926	0.941455	0.840343
meta_13655	0.156872	0.17492	0.12325	0.0767964	0.18594	0.124806	0.748386	0.828946	0.789693	0.800062	0.847628	0.743045
meta_13656	20.439	16.0309	17.0094	18.4299	18.8117	19.5056	18.339	19.4056	17.0345	19.9957	16.9516	17.4467
meta_13678	0.0213105	0.0175642	0.0113731	0.016678	0.0217822	0.0155013	0.173968	0.229944	0.22121	0.217952	0.155234	0.175141
meta_13680	6.69406	4.50884	4.76659	5.38654	4.40041	4.08928	7.50365	7.99832	8.56125	7.56539	7.3008	6.95016
meta_13686	0.513253	0.405244	0.442308	0.440199	0.4071	0.497678	0.106471	0.147333	0.103604	0.133388	0.103866	0.0885637
meta_13695	0.239186	0.181284	0.175839	0.21105	0.209823	0.243679	0.113732	0.132907	0.0821447	0.145616	0.0821888	0.0558391
meta_13706	0.0314737	0.0335904	0.0209917	0.0268553	0.0340497	0.0424705	0.134079	0.133882	0.130371	0.100718	0.0940131	0.0860849
meta_13708	0.979793	0.858271	0.82154	1.18809	1.14126	0.941274	0.820066	0.66043	0.6785	0.773297	0.73598	0.667788
meta_13723	0.303657	0.258138	0.228584	0.221435	0.211961	0.201719	0.199291	0.266648	0.206901	0.319828	0.185452	0.177013
meta_13728	0.368049	0.285011	0.322479	0.304814	0.282974	0.323551	0.374836	0.328123	0.350015	0.360745	0.351492	0.327191
meta_13730	0.424208	0.283732	0.302035	0.313119	0.428956	0.398997	0.205476	0.222032	0.166866	0.197675	0.190343	0.188243
meta_13739	0.100252	0.0681687	0.0527013	0.0621621	0.0486072	0.037043	0.320478	0.309005	0.327922	0.335265	0.36409	0.317274
meta_13762	0.0419129	0.0447649	0.0369501	0.0565016	0.0743875	0.0723578	0.0399525	0.0532896	0.0285113	0.041281	0.0326396	0.0306821
meta_13763	0.42505	0.221203	0.307903	0.364595	0.307497	0.374614	0.0441869	0.0275421	0.0379595	0.0772102	0.0413824	0.039394
meta_13774	1.33555	0.956304	1.03769	1.23018	1.18601	1.28308	1.61954	1.19377	1.20477	1.22492	1.07653	0.947534
meta_13785	0.125699	0.102384	0.109942	0.108046	0.104914	0.124454	0.148714	0.136094	0.114482	0.153605	0.11401	0.105726
meta_13786	0.0406247	0.0255208	0.0232027	0.020404	0.0191832	0.0131172	0.168304	0.164541	0.203825	0.187486	0.226299	0.17583
meta_13809	0.140921	0.123335	0.132988	0.130954	0.140012	0.151968	0.0524936	0.0574441	0.0332352	0.0486912	0.0363752	0.0334152
meta_13818	0.0506715	0.0398251	0.0526479	0.0641286	0.0505047	0.0585657	0.0557711	0.0418385	0.0563046	0.04591	0.116707	0.0570481
meta_13824	1.18088	0.944881	1.01206	1.0471	1.07753	1.14299	1.00275	1.01494	0.90375	1.05346	0.864758	0.909047
meta_13826	0.147076	0.129502	0.135213	0.1334	0.148287	0.156197	0.136139	0.122438	0.123716	0.13733	0.123438	0.111319
meta_13829	0.781653	0.207035	0.256678	0.427017	0.395124	0.416858	0.431093	0.304483	0.452973	0.384044	0.434926	0.365939
meta_13841	0.0375166	0.0448243	0.0217584	0.0298961	0.027776	0.0305597	0.0359507	0.0213708	0.0356006	0.0327659	0.0639621	0.0257945
meta_13845	0.562613	0.32992	0.415485	0.431531	0.348133	0.323528	0.528752	0.63103	0.592167	0.550248	0.541443	0.550408
meta_13863	2.49021	2.13535	2.06972	2.39749	2.45909	2.55353	2.47748	2.563	2.72785	2.85853	2.48316	2.38719
meta_13869	1.24218	1.034	1.03129	1.13641	1.14042	1.12465	0.803908	0.867457	0.880096	0.90433	0.817516	0.67073
meta_13873	0.14009	0.118639	0.255929	0.0977371	0.105833	0.105946	0.129924	0.066397	0.0738278	0.14076	0.107913	0.085984
meta_13890	5.73578	4.89398	4.99876	5.50544	4.81979	5.64503	4.09558	4.80288	4.21426	4.39802	4.35863	3.47319
meta_13895	0.0780539	0.0843392	0.085713	0.0823115	0.0878737	0.0768738	0.0722365	0.064174	0.0731554	0.0771773	0.0796411	0.0851533
meta_13908	0.238289	0.158483	0.18693	0.232498	0.234845	0.250248	0.252115	0.234787	0.242735	0.263522	0.204239	0.208002
meta_13918	0.0501618	0.0385177	0.0456306	0.0496727	0.0484803	0.0600389	0.0268039	0.0262122	0.0196972	0.0276842	0.0162802	0.0167456
meta_13924	0.30531	0.237654	0.206831	0.226727	0.274441	0.278924	0.246618	0.247142	0.2417	0.26724	0.27912	0.237052
meta_13927	0.0763621	0.0765499	0.0806093	0.0785359	0.0805789	0.098633	0.0857706	0.104084	0.0853328	0.112642	0.0905735	0.0804988
meta_13934	0.277287	0.243893	0.254715	0.253057	0.257106	0.258397	0.0566886	0.0453459	0.0224124	0.0589826	0.0260026	0.0354342
meta_13935	1.18641	0.733325	0.817635	0.727614	0.814747	0.939484	1.55305	1.98229	1.55199	1.75054	1.59558	1.44102
meta_13937	0.0697858	0.0585167	0.0624016	0.0577948	0.0668375	0.0698522	0.0708365	0.0800384	0.0715645	0.0748416	0.0858978	0.0596873
meta_13951	0.0905899	0.0775378	0.0531955	0.0911103	0.043105	0.059374	0.146243	0.166454	0.140302	0.156462	0.107432	0.069745
meta_13956	0.123256	0.0785781	0.0969768	0.0826317	0.0762116	0.0941286	0.120226	0.0916481	0.0699314	0.099625	0.0951219	0.0840915
meta_13958	0.172588	0.182763	0.193262	0.190288	0.193043	0.195016	0.155577	0.144153	0.112271	0.158254	0.137426	0.107683
meta_13960	0.0729975	0.0754877	0.0797497	0.0654081	0.078927	0.0801933	0.108559	0.0668422	0.0516926	0.0667828	0.0579761	0.0549965
meta_13979	0.0656404	0.0849889	0.0976992	0.106161	0.0874203	0.119776	0.0443137	0.0433039	0.0350739	0.0238723	0.0338888	0.0353248
meta_13998	0.202537	0.0908111	0.0735597	0.0912298	0.0944778	0.150277	0.226242	0.347466	0.304582	0.358893	0.276079	0.245586
meta_14005	1.11938	0.666506	0.516809	0.508908	0.49322	0.359896	1.76186	2.30893	1.99849	2.3221	2.39787	1.80366
meta_14008	0.336541	0.178237	0.137089	0.244515	0.232731	0.310329	0.299847	0.229295	0.700159	0.216433	0.530941	0.223855
meta_14009	0.75269	0.603917	0.63166	0.649053	0.750253	0.791774	0.557143	0.502019	0.55164	0.555548	0.483299	0.406241
meta_14029	0.143394	0.125185	0.124548	0.179025	0.133873	0.153614	0.0508361	0.0492175	0.0606623	0.0688551	0.0502071	0.0425332
meta_14042	0.0642671	0.0364882	0.0552112	0.0522131	0.0251893	0.0571634	0.108556	0.140723	0.0960837	0.0947261	0.0979519	0.0702896
meta_14048	1.40616	1.14774	1.12089	1.18948	1.3568	1.1116	1.5074	1.55793	1.64172	1.77005	1.48811	1.38028
meta_14049	0.276406	0.214396	0.245719	0.250799	0.260752	0.252277	0.188884	0.228543	0.21604	0.218239	0.192743	0.176947
meta_14064	0.54214	0.45998	0.499632	0.539076	0.534047	0.512664	0.464223	0.520241	0.47004	0.49457	0.43703	0.412345
meta_14065	0.82706	0.289781	0.811917	0.574192	0.366022	0.473199	0.683115	0.702881	0.733524	0.645401	0.277153	0.298236
meta_14070	1.89439	1.75815	1.64834	1.74217	1.63481	1.7078	2.0763	2.20736	1.91617	2.30287	2.00462	1.92389
meta_14080	0.418888	0.380198	0.39354	0.382802	0.421194	0.386116	0.495816	0.489299	0.394734	0.471786	0.449884	0.38272
meta_14096	0.122687	0.0702741	0.0943022	0.0730613	0.0650026	0.116397	0.207669	0.23835	0.220197	0.245951	0.20913	0.182514
meta_14105	0.0364978	0.0384631	0.0258502	0.0374883	0.0311209	0.0303305	0.156811	0.159129	0.132726	0.133066	0.163134	0.12362
meta_14110	0.157236	0.123085	0.128261	0.137068	0.145548	0.160376	0.460296	0.494686	0.485246	0.495016	0.491784	0.420394
meta_14111	0.205546	0.170336	0.148793	0.203062	0.213281	0.19972	0.164209	0.137331	0.12059	0.22283	0.192846	0.212347
meta_14120	6.40114	5.0339	4.90999	5.35589	5.8823	6.00483	4.93571	5.6601	4.49815	5.26314	5.32383	4.54417
meta_14128	3.3191	2.7139	2.7693	3.00458	2.93423	3.08707	3.59271	3.45218	3.14898	3.64027	3.35983	2.82131
meta_14132	0.186811	0.160263	0.186856	0.177684	0.281369	0.198831	0.178893	0.245292	0.182758	0.220975	0.180332	0.171731
meta_14133	0.146588	0.107365	0.128986	0.125111	0.1421	0.185263	0.114073	0.102344	0.0956092	0.103184	0.10283	0.093547
meta_14147	0.104664	0.0773445	0.164888	0.0763375	0.082122	0.130466	0.0743349	0.0961495	0.0801695	0.0810271	0.157285	0.0650314
meta_14148	2.10199	1.73788	1.8486	1.95501	1.93222	2.05882	2.259	2.62225	2.07002	2.51177	2.53511	2.09497
meta_14179	1.95712	1.37635	1.38019	1.54012	1.59503	1.65519	1.73806	2.12907	1.70029	1.89855	1.92327	1.61342
meta_14199	0.26467	0.184654	0.207653	0.240339	0.212198	0.249223	0.265629	0.267557	0.297646	0.249859	0.341721	0.211249
meta_14203	0.579536	0.44207	0.434634	0.476226	0.514925	0.531084	0.49247	0.487916	0.442427	0.517268	0.550526	0.454189
meta_14211	0.0587041	0.0520538	0.0538277	0.0455035	0.0517535	0.0504022	0.0635859	0.0597529	0.0741927	0.0798554	0.0686396	0.0621066
meta_14236	0.123349	0.0995838	0.0860498	0.0823133	0.0616462	0.0672304	0.263281	0.311231	0.259541	0.32375	0.275126	0.2571
meta_14239	0.377327	0.301842	0.339246	0.337308	0.370151	0.381305	0.310162	0.325474	0.297028	0.331079	0.316721	0.271482
meta_14244	0.0348803	0.0307234	0.0377186	0.0350966	0.0376708	0.0446039	0.0143309	0.0117908	0.010875	0.0137821	0.0139883	0.0138533
meta_14246	0.435405	0.308597	0.330131	0.429701	0.398887	0.42255	0.408122	0.409898	0.419286	0.404568	0.418098	0.346633
meta_14268	0.0471911	0.0320026	0.0190696	0.0609891	0.0521241	0.0591433	0.352236	0.393522	0.354633	0.340467	0.388561	0.31468
meta_14271	0.0836378	0.0731922	0.0797807	0.0821329	0.0814728	0.0511555	0.175227	0.26402	0.171757	0.216366	0.193641	0.190418
meta_14280	0.153943	0.18935	0.218931	0.251205	0.154385	0.234402	0.152616	0.188087	0.180777	0.191472	0.145799	0.143172
meta_14282	0.133349	0.104805	0.162716	0.124277	0.0848736	0.116243	0.105537	0.103889	0.127727	0.118003	0.089785	0.106863
meta_14290	0.124542	0.094637	0.0907408	0.08701	0.0912713	0.0920127	0.107366	0.118911	0.125672	0.154994	0.129279	0.123587
meta_14296	0.111496	0.0940895	0.105532	0.105985	0.111474	0.113363	0.0925456	0.099378	0.0917808	0.0986809	0.095505	0.083506
meta_14300	1.33215	1.04458	1.0033	1.10195	1.12153	1.1893	1.0264	1.21229	1.13937	1.10892	1.17945	0.997791
meta_14307	0.213905	0.175935	0.180606	0.178324	0.161243	0.197506	0.305492	0.328436	0.256259	0.303943	0.275244	0.244746
meta_14318	5.6742	4.2735	4.78155	4.7953	4.91148	5.45436	4.86293	5.16555	4.94414	4.91565	5.05008	4.63891
meta_14320	0.0478001	0.0310295	0.0237398	0.0428886	0.0346919	0.0295875	0.0354609	0.0295103	0.0484675	0.039756	0.0601322	0.0444527
meta_14325	0.878258	0.524947	0.429647	0.748109	0.800414	0.643806	0.487962	0.476446	0.605354	0.524049	0.464467	0.444273
meta_14327	0.5145	0.429776	0.285826	0.293333	0.286406	0.193966	2.29494	2.08031	2.17235	2.5396	2.22503	2.03568
meta_14329	0.376921	0.275344	0.294019	0.305671	0.294362	0.329365	0.340534	0.397138	0.297405	0.349122	0.361686	0.298011
meta_14330	0.420288	0.393989	0.436902	0.419074	0.435192	0.473525	0.538757	0.544727	0.498467	0.584861	0.490078	0.472298
meta_14338	0.289894	0.273331	0.252987	0.249015	0.258046	0.246788	0.378907	0.42151	0.393883	0.390517	0.41529	0.41121
meta_14348	0.128988	0.133401	0.109519	0.118251	0.125556	0.109869	0.112528	0.0935169	0.0849622	0.0941446	0.0962247	0.0938095
meta_14357	0.940959	0.615984	0.66285	0.881482	0.681992	0.959292	0.675268	0.0860317	0.66609	0.559343	0.506992	0.478166
meta_14359	0.0861394	0.0795951	0.0685004	0.0926373	0.0929748	0.0915614	0.0560147	0.0820359	0.0796247	0.0891276	0.0665678	0.0657907
meta_14362	2.28946	1.80921	1.86664	2.09863	2.06142	2.04991	1.83941	2.41073	2.04604	2.1916	2.33727	1.73783
meta_14392	0.0713356	0.0543203	0.0554206	0.0433751	0.0421917	0.0470912	0.111988	0.11275	0.111319	0.131261	0.109521	0.108099
meta_14393	0.194588	0.193763	0.180246	0.20432	0.170758	0.194458	0.486876	0.501688	0.406137	0.520985	0.500082	0.40131
meta_14396	0.0444044	0.0367209	0.0369852	0.0396527	0.0385031	0.0472118	0.0546299	0.068629	0.0616583	0.0630283	0.058872	0.0539799
meta_14399	0.424761	0.400532	0.347772	0.528673	0.415135	0.452435	0.197318	0.232289	0.35241	0.202461	0.197144	0.241896
meta_14408	0.21804	0.176869	0.165683	0.235212	0.225531	0.223595	0.358463	0.359994	0.389293	0.383077	0.377486	0.314302
meta_14413	0.0830348	0.0667417	0.080426	0.0758692	0.0732661	0.102269	0.0554298	0.0657146	0.0775301	0.112934	0.1155	0.0588792
meta_14415	0.0654456	0.0571658	0.0516715	0.0944282	0.0631141	0.0724256	0.074534	0.0691139	0.093572	0.083571	0.0911543	0.0643943
meta_14417	0.268468	0.256388	0.228804	0.312001	0.27399	0.218978	0.263147	0.177389	0.286617	0.213456	0.25047	0.201591
meta_14429	0.112016	0.0872752	0.0926419	0.09257	0.0940491	0.0951797	0.100636	0.107493	0.103779	0.107196	0.115476	0.0824175
meta_14443	0.194116	0.203773	0.172187	0.312106	0.221725	0.218906	0.277299	0.319781	0.263486	0.293053	0.243552	0.250998
meta_14445	0.112001	0.0846663	0.10404	0.0982077	0.125482	0.128957	0.0905796	0.105659	0.0642838	0.102701	0.0846739	0.0649921
meta_14447	0.185392	0.114983	0.154247	0.14458	0.135569	0.147501	0.253549	0.134055	0.148124	0.163255	0.162248	0.121602
meta_14448	0.143708	0.111829	0.085681	0.115211	0.147944	0.122277	0.0746642	0.0957855	0.097455	0.0737025	0.073986	0.0773537
meta_14452	0.0613332	0.0455745	0.0292365	0.0510377	0.0203765	0.0113463	0.063479	0.0688863	0.0498722	0.0644971	0.0558215	0.0472182
meta_14472	0.157147	0.113642	0.133741	0.124539	0.148319	0.154574	0.12252	0.140376	0.11725	0.135163	0.123333	0.106091
meta_14479	0.0536232	0.0500883	0.0510364	0.056147	0.0563967	0.0621499	0.00827082	0.00818317	0.00631303	0.0113427	0.00500172	0.00636419
meta_14493	0.843824	0.564046	0.650354	0.791105	0.737208	0.844027	0.661924	0.589872	0.826618	0.631048	0.548052	0.527603
meta_14499	0.0695025	0.0760024	0.0833634	0.0707795	0.0939109	0.0985663	0.0479783	0.0505236	0.0483711	0.0533496	0.0455168	0.0406986
meta_14513	0.101665	0.0579573	0.0755105	0.0360789	0.0587784	0.077576	0.0845284	0.0693572	0.0990613	0.110597	0.110226	0.10056
meta_14515	1.03132	0.79512	0.775115	1.07296	0.935714	1.21175	0.993706	0.71458	0.93292	1.02252	0.855397	0.630837
meta_14533	0.114188	0.108797	0.108634	0.101127	0.119594	0.116557	0.104086	0.103347	0.090443	0.0948374	0.09057	0.086054
meta_14534	0.116946	0.0787502	0.137517	0.10515	0.0888752	0.0965395	0.0757712	0.0922038	0.141837	0.112815	0.0464233	0.0605183
meta_14539	0.33699	0.243409	0.259761	0.287225	0.280214	0.306734	0.328447	0.345776	0.323206	0.305577	0.332561	0.282165
meta_14548	0.314156	0.29566	0.353381	0.370253	0.306391	0.376226	0.360948	0.305095	0.32383	0.386637	0.241575	0.219389
meta_14552	0.0519515	0.0474452	0.0534888	0.0479887	0.0492287	0.0493691	0.04279	0.0526841	0.0355808	0.0470405	0.0504587	0.0362898
meta_14560	0.258958	0.195492	0.203255	0.232968	0.233555	0.24062	0.35209	0.373841	0.355413	0.343839	0.361056	0.316549
meta_14572	0.112564	0.09867	0.100655	0.110318	0.116313	0.133414	0.0928942	0.114633	0.0894589	0.0962571	0.102472	0.0817203
meta_14586	0.14788	0.180732	0.159907	0.213293	0.162463	0.157487	0.0856781	0.0934711	0.162683	0.081795	0.0739802	0.0892575
meta_14593	0.714563	0.52144	0.648135	0.556464	0.515959	0.543329	0.700756	0.65544	0.610029	0.619985	0.664962	0.5313
meta_14595	0.69103	0.45195	0.686874	0.561961	1.35459	1.45227	0.559248	0.596622	0.503685	0.530235	0.551232	0.407825
meta_14607	0.0423077	0.0634523	0.0648195	0.0515173	0.0387892	0.047401	0.0903383	0.118363	0.119358	0.132524	0.193075	0.122313
meta_14615	0.176965	0.156766	0.16013	0.161469	0.145903	0.179964	0.272658	0.302368	0.283396	0.33278	0.310852	0.277362
meta_14618	0.485266	0.397601	0.546421	0.522522	0.532359	0.682609	0.293533	0.306275	0.227711	0.279614	0.216425	0.181186
meta_14620	0.21028	0.17983	0.1582	0.178015	0.175927	0.216202	0.248451	0.242672	0.221039	0.235542	0.235117	0.161556
meta_14637	0.0962105	0.0880958	0.0686995	0.107212	0.121452	0.115123	0.158451	0.183837	0.183084	0.156994	0.164449	0.159725
meta_14650	0.0975723	0.0852736	0.109349	0.107389	0.105683	0.155858	0.0989039	0.0926294	0.109914	0.074276	0.10104	0.0849042
meta_14657	0.0310105	0.018639	0.0188358	0.0191795	0.0302821	0.0347873	0.025397	0.0254153	0.0300116	0.0298003	0.0308864	0.0220433
meta_14662	0.180568	0.123897	0.0532139	0.151795	0.121587	0.138648	0.149784	0.152679	0.19604	0.166707	0.142898	0.139764
meta_14663	0.0781953	0.0469935	0.0342023	0.0595318	0.036316	0.0399361	0.0836225	0.0620204	0.0342725	0.0698357	0.010265	0.0606328
meta_14668	0.419795	0.338779	0.442737	0.42018	0.408032	0.508945	0.286062	0.27815	0.242052	0.27645	0.2537	0.232311
meta_14676	4.10319	3.24899	3.32936	3.81909	4.10155	4.45229	6.58754	5.59758	5.90271	5.47981	5.67146	5.13256
meta_14684	0.108226	0.0828544	0.0937843	0.093134	0.0947178	0.118402	0.0734537	0.0797202	0.0681252	0.0633508	0.0676876	0.0690856
meta_14695	0.113066	0.0707809	0.0559864	0.0490748	0.0538119	0.0396288	0.205252	0.223643	0.197207	0.222153	0.222441	0.191618
meta_14710	163.85	120.711	94.45	146.278	156.945	140.411	93.9323	109.605	110.439	103.737	86.5343	84.569
meta_14711	190.059	129.905	161.226	161.764	166.34	191.774	193.046	160.39	173.746	176.953	172.927	137.878
meta_14714	0.266952	0.24709	0.232751	0.248222	0.254385	0.211351	0.253284	0.294946	0.280364	0.334425	0.301813	0.293606
meta_14716	0.741865	0.595052	0.738891	0.779471	0.806274	1.17131	0.518446	0.459517	0.328247	0.412651	0.323543	0.268409
meta_14727	1.02073	0.754287	0.929695	0.805498	0.826818	0.915861	0.851819	0.878245	0.896184	0.877015	0.98899	0.797655
meta_14732	0.0778121	0.047089	0.0515528	0.0372305	0.054892	0.0468329	0.0731144	0.0599808	0.0661314	0.0790815	0.0555208	0.0568847
meta_14736	0.10047	0.0491221	0.0432005	0.0741054	0.0609975	0.0625974	0.0966133	0.0999544	0.116764	0.112706	0.0874913	0.0904777
meta_14746	0.182932	0.157414	0.143883	0.149914	0.162247	0.164512	0.0753541	0.179042	0.130854	0.140641	0.106741	0.105439
meta_14755	0.184386	0.109115	0.110477	0.0874091	0.151485	0.158467	0.1525	0.148676	0.140183	0.150308	0.16037	0.162995
meta_14756	0.216627	0.161983	0.166811	0.21702	0.20585	0.222957	0.357277	0.370359	0.336387	0.305938	0.310831	0.299545
meta_14758	0.329435	0.193417	0.213241	0.196524	0.21017	0.285629	0.385562	0.57783	0.461451	0.481004	0.472594	0.443698
meta_14769	0.186187	0.1528	0.121764	0.129882	0.112173	0.104687	2.21556	3.57691	2.50551	2.64968	2.36474	2.26722
meta_14771	0.157845	0.163644	0.111424	0.142284	0.13827	0.162499	0.121665	0.148329	0.143449	0.109397	0.117226	0.100176
meta_14781	0.130678	0.102254	0.108779	0.116632	0.10518	0.148701	0.124756	0.148661	0.129371	0.125908	0.135099	0.0912849
meta_14787	0.0407056	0.0345445	0.0465312	0.0165904	0.0379178	0.0463156	0.091279	0.0874181	0.102468	0.105156	0.109038	0.083982
meta_14795	0.0868033	0.0609732	0.0793406	0.0559768	0.0484798	0.0513184	0.318521	0.287933	0.423572	0.303182	0.351823	0.302748
meta_14799	1.50315	1.22352	1.21169	1.41563	1.29246	1.38143	1.15606	1.17295	1.02789	1.09247	1.01091	0.938861
meta_14800	0.234351	0.196429	0.209314	0.205893	0.20778	0.227612	0.263369	0.296802	0.290998	0.320817	0.30872	0.272277
meta_14805	0.0596012	0.0307219	0.0379122	0.018062	0.034209	0.0124864	0.0958242	0.0947922	0.0833539	0.114006	0.0940679	0.0830396
meta_14806	0.273059	0.216406	0.192359	0.174402	0.183756	0.211833	0.303298	0.271392	0.26798	0.290051	0.258942	0.247562
meta_14808	0.226491	0.264849	0.2667	0.303065	0.245706	0.367524	0.243456	0.259154	0.234615	0.279233	0.243932	0.211953
meta_14822	0.27406	0.204496	0.245467	0.257023	0.277839	0.301274	0.261895	0.23542	0.238596	0.233976	0.296119	0.207607
meta_14823	0.253367	0.19711	0.124225	0.212927	0.22959	0.368759	0.264336	0.264169	0.30419	0.229373	0.208469	0.20572
meta_14824	1.36934	1.26286	1.20812	1.34634	1.37675	1.38771	1.18941	1.25968	1.01314	1.29629	1.0756	1.10556
meta_14841	0.492813	0.420748	0.46273	0.484845	0.47404	0.530521	0.406966	0.534326	0.301768	0.405234	0.360323	0.312503
meta_14842	0.111532	0.0829847	0.0731035	0.0778133	0.0798738	0.0846611	0.998405	1.60055	1.14024	1.21074	1.11281	0.961153
meta_14858	0.0260961	0.0235492	0.0100278	0.0114326	0.0128312	0.00753616	0.0348686	0.0422308	0.0304718	0.0375152	0.0296774	0.0274029
meta_14874	0.0780369	0.0778983	0.0961355	0.101148	0.0971518	0.119729	0.0477331	0.0655976	0.0398191	0.0500885	0.0334893	0.0247054
meta_14876	0.523347	0.44251	0.337383	0.546286	0.436213	0.481709	0.898173	0.758409	0.867026	0.958929	0.739158	0.633713
meta_14893	2.70619	2.15807	2.14418	2.65286	2.8517	2.99414	4.59541	3.8654	4.43093	3.82634	3.81283	3.4104
meta_14895	0.148025	0.130174	0.143887	0.132482	0.157457	0.127349	0.128607	0.139148	0.103638	0.131753	0.123831	0.100378
meta_14897	0.22285	0.118692	0.0699016	0.185188	0.136771	0.149889	0.16773	0.159229	0.241277	0.173833	0.142275	0.135202
meta_14908	0.107574	0.0952081	0.0650965	0.0646452	0.0638426	0.035818	0.108992	0.106801	0.0976372	0.0971418	0.0800728	0.0730621
meta_14914	0.224203	0.186786	0.186722	0.18684	0.187056	0.212332	0.205257	0.203579	0.204861	0.20999	0.18927	0.159407
meta_14918	0.166716	0.159924	0.132315	0.122631	0.124225	0.075761	0.254949	0.359118	0.218227	0.287003	0.332705	0.189167
meta_14923	26.5834	19.774	20.7448	24.4497	27.5695	27.1626	23.2308	26.4422	28.8884	27.1486	24.3244	23.0833
meta_14924	36.8201	27.7891	27.8451	32.2527	31.6607	35.6372	29.4628	27.2957	27.2235	27.8775	25.95	22.0385
meta_14929	0.14554	0.132082	0.137339	0.248502	0.141522	0.14468	0.145412	0.147821	0.266075	0.263272	0.141647	0.125342
meta_14931	0.307178	0.25282	0.244241	0.230524	0.248882	0.262723	0.325558	0.377215	0.366363	0.384184	0.395814	0.335529
meta_14939	0.206204	0.212146	0.323898	0.282757	0.243094	0.265241	0.311739	0.196419	0.161671	0.17916	0.144709	0.19178
meta_14941	0.377145	0.396089	0.407922	0.582878	0.416113	0.433534	0.305441	0.396363	0.305826	0.417962	0.279226	0.292131
meta_14946	0.0726459	0.039682	0.0629959	0.0422995	0.0523465	0.0785442	0.0678306	0.103133	0.0842202	0.113449	0.0996587	0.0889925
meta_14948	0.131338	0.0875789	0.109289	0.120076	0.122351	0.13837	0.111002	0.172997	0.117676	0.114714	0.111912	0.123318
meta_14959	0.286478	0.260972	0.24501	0.363343	0.256821	0.316124	0.317095	0.302027	0.262824	0.376561	0.265695	0.272507
meta_14961	0.751393	0.705499	0.782904	0.645627	0.60846	0.59295	0.800931	0.722295	0.62993	0.847468	0.712191	0.754046
meta_14970	0.078208	0.0699193	0.0668372	0.0646634	0.0702223	0.0687831	0.114517	0.150001	0.0849163	0.167475	0.0799309	0.0694773
meta_14972	0.821823	0.736624	0.788406	0.735708	0.788066	0.87355	0.864582	0.973117	0.803484	0.919773	0.883802	0.774686
meta_14988	7.30185	6.47174	6.30534	7.03613	7.39079	6.87243	6.59462	6.76642	5.55188	7.26787	5.96028	5.83457
meta_15000	0.768038	0.566166	0.655935	0.685914	0.818992	0.895979	0.660816	0.696875	0.643869	0.67308	0.723519	0.530805
meta_15002	0.178013	0.154786	0.134086	0.126944	0.133173	0.118198	0.160125	0.186668	0.162988	0.188866	0.158295	0.152821
meta_15011	0.175445	0.220341	0.0791757	0.227415	0.184758	0.229832	0.126306	0.177985	0.222554	0.109488	0.172824	0.168925
meta_15012	0.0702012	0.0586068	0.0547731	0.0581379	0.0618133	0.0673059	0.0520214	0.0581802	0.043941	0.0612273	0.0574579	0.0545928
meta_15015	5.6427	4.75914	4.56142	3.95799	4.15143	4.37504	4.17373	4.32848	3.75613	4.3936	3.71782	3.21638
meta_15028	0.908757	1.25018	0.949177	1.0253	0.893477	0.993397	1.22328	1.40534	1.04135	1.40337	1.21987	1.19842
meta_15033	0.085425	0.0671356	0.0550365	0.126549	0.101693	0.0814102	0.081118	0.0749697	0.159469	0.114484	0.141085	0.111474
meta_15043	0.0593139	0.0581285	0.0400088	0.0709311	0.0279227	0.0701955	0.0200015	0.0489709	0.0473787	0.0550425	0.0262989	0.00941404
meta_15045	0.0923676	0.0749462	0.0694335	0.0712865	0.077749	0.0807085	0.262204	0.399023	0.287532	0.325463	0.303477	0.254148
meta_15046	55.6646	50.5672	46.7654	50.5837	51.5285	56.4508	47.8011	52.2838	40.2326	48.5965	45.4894	40.4485
meta_15063	0.0430176	0.035605	0.0202756	0.0156053	0.0116865	0.00696693	0.198727	0.218083	0.170767	0.233165	0.226961	0.198886
meta_15064	0.283802	0.236155	0.254979	0.304097	0.301993	0.315854	0.467078	0.438732	0.531071	0.40295	0.429701	0.386503
meta_15065	0.203899	0.180027	0.167678	0.170313	0.194377	0.172456	0.171198	0.167773	0.131006	0.147448	0.149229	0.11197
meta_15066	0.482263	0.352926	0.419668	0.296357	0.398318	0.333218	6.19856	9.4472	7.10077	7.41044	6.90694	6.10931
meta_15087	0.391849	0.391479	0.45942	0.389767	0.378917	0.486948	0.388872	0.599291	0.429947	0.475678	0.439634	0.384748
meta_15088	0.201821	0.128629	0.12542	0.16058	0.191189	0.128199	0.134819	0.162199	0.122218	0.160044	0.133456	0.126117
meta_15091	0.276974	0.298774	0.246466	0.301837	0.273074	0.281177	0.0878521	0.100276	0.0529438	0.0698684	0.0628911	0.0758349
meta_15109	2.3412	1.7896	1.77486	2.01462	2.3469	2.35468	1.9575	2.07959	1.97691	1.89516	1.85445	1.68409
meta_15110	5.83069	2.28631	3.0641	2.69712	2.8392	3.38863	2.92425	2.52213	2.629	2.69181	2.69904	2.1098
meta_15111	0.724108	0.659159	0.55702	0.835046	0.536198	0.711758	1.07804	0.803055	0.58648	1.04702	0.622874	0.969399
meta_15118	4.08267	3.17735	3.21727	3.88923	3.85839	4.36315	3.45454	3.37817	3.19614	3.31555	3.31795	2.68731
meta_15120	0.0646429	0.0680986	0.0693685	0.0570645	0.0513837	0.049348	0.053019	0.0703402	0.0459433	0.0607592	0.0442897	0.0355981
meta_15127	0.365829	0.245223	0.168906	0.16206	0.112451	0.0793559	1.1148	0.918764	0.954775	1.40706	1.07025	0.958654
meta_15141	0.109077	0.0858159	0.106479	0.123584	0.119794	0.130103	0.157898	0.136215	0.150921	0.151449	0.151093	0.124471
meta_15144	0.15468	0.142569	0.143864	0.135013	0.140884	0.153256	0.122082	0.156823	0.101325	0.143698	0.133643	0.114394
meta_15162	0.0549221	0.0528079	0.0372239	0.0404691	0.0334237	0.0246661	0.0455234	0.0441374	0.0329563	0.043264	0.0284028	0.0259227
meta_15165	0.0867705	0.0671048	0.0775431	0.0767194	0.0857443	0.0923827	0.102277	0.140982	0.0998577	0.0975268	0.103361	0.0961006
meta_15176	0.123855	0.0941853	0.0773812	0.0566138	0.0504096	0.0218622	0.431951	0.344063	0.347147	0.478416	0.402357	0.348651
meta_15180	0.335758	0.258897	0.178983	0.303643	0.270766	0.273777	0.333965	0.336417	0.397828	0.371029	0.303937	0.257929
meta_15182	0.369231	0.225277	0.297193	0.272563	0.272293	0.290728	0.289482	0.200445	0.187681	0.342627	0.291475	0.190043
meta_15183	0.139477	0.102311	0.0759458	0.12234	0.151075	0.116344	0.0712299	0.0685009	0.072383	0.0781138	0.0697364	0.0685484
meta_15189	0.214757	0.14629	0.206662	0.199369	0.240516	0.243023	0.191692	0.196469	0.168934	0.173668	0.192436	0.162181
meta_15197	0.37721	0.434294	0.358896	0.466613	0.318693	0.365785	0.423447	0.369273	0.269072	0.42191	0.332638	0.291532
meta_15198	0.120624	0.107725	0.134546	0.143952	0.108066	0.161944	0.119721	0.138442	0.114015	0.116774	0.116177	0.0952461
meta_15199	0.81638	0.589455	0.520677	0.765825	0.609394	0.765684	0.976858	0.910181	1.03556	0.999596	0.840692	0.805746
meta_15211	0.0722361	0.0825601	0.0706533	0.0770976	0.0781249	0.117396	0.077446	0.0712193	0.064734	0.0644	0.0728577	0.0643589
meta_15216	0.0333408	0.0327324	0.031923	0.0269407	0.0289031	0.0295422	0.0367547	0.0351636	0.0434764	0.0444479	0.0416415	0.0353221
meta_15219	2.75024	2.49799	2.3981	2.40757	2.54363	2.68391	2.28134	2.48487	1.96662	2.40917	2.28286	2.0492
meta_15243	0.142028	0.104258	0.098445	0.0929366	0.102266	0.103388	1.27432	1.92992	1.4637	1.54399	1.46372	1.2457
meta_15245	1.74293	1.21905	1.27277	1.50262	1.29659	1.59983	1.23398	1.39337	1.2025	1.18651	1.25294	0.993636
meta_15253	0.0479662	0.0767783	0.120678	0.0831133	0.0909152	0.102066	0.0173384	0.0204356	0.0148683	0.0168997	0.0167959	0.0134316
meta_15254	0.774674	0.647228	0.31754	0.82016	0.615142	0.582955	0.138077	0.0882086	0.398548	0.160319	0.135581	0.178745
meta_15261	0.738195	0.673884	0.667342	0.700108	0.770098	0.772894	0.727275	0.789314	0.701288	0.750166	0.73043	0.660284
meta_15263	0.374214	0.291036	0.293651	0.371612	0.295282	0.326557	0.287467	0.332646	0.263936	0.326175	0.297762	0.298005
meta_15273	0.181065	0.165915	0.160415	0.184744	0.155694	0.165578	0.148603	0.173032	0.124762	0.185594	0.167562	0.137362
meta_15280	0.247292	0.257205	0.226023	0.252839	0.233588	0.278372	0.174143	0.161384	0.116008	0.17046	0.181069	0.128882
meta_15283	0.152914	0.136515	0.146524	0.153322	0.147691	0.179189	0.140175	0.17145	0.143621	0.150459	0.139965	0.156878
meta_15296	0.186534	0.192145	0.0714461	0.237295	0.208767	0.122659	0.464841	0.491215	0.731316	0.253505	0.430607	0.47147
meta_15298	0.0349225	0.0243532	0.0174974	0.0167866	0.0150416	0.00953062	0.0510772	0.0574048	0.0468284	0.0604946	0.0512433	0.0458341
meta_15299	0.0430636	0.0269422	0.039268	0.0320733	0.0413194	0.0400823	0.0513159	0.0434299	0.0589931	0.0568147	0.0512229	0.0345425
meta_15314	0.124388	0.105428	0.11205	0.108846	0.098082	0.0916348	0.126157	0.13665	0.112978	0.126607	0.103104	0.100928
meta_15315	0.423315	0.174019	0.138619	0.1589	0.098943	0.0837133	0.484019	0.511273	0.608702	0.612703	0.586024	0.567506
meta_15317	0.104874	0.0659362	0.093912	0.0827081	0.0810644	0.0832563	0.106273	0.0712283	0.0751606	0.0855527	0.0917531	0.0622206
meta_15321	0.129316	0.113525	0.0801144	0.13886	0.122919	0.126054	0.200304	0.177623	0.24956	0.12458	0.11102	0.173052
meta_15326	0.905969	0.708829	0.84665	0.731915	0.724368	0.82514	1.00931	1.01595	0.999355	0.931583	0.796519	0.67142
meta_15336	0.0181388	0.0204351	0.0166322	0.014134	0.01314	0.0128712	0.0426502	0.0287347	0.0351895	0.0389839	0.0395632	0.0446346
meta_15346	0.931166	0.738494	0.937218	1.09737	0.825433	1.0179	0.990298	0.965121	0.97599	1.00212	1.00377	0.896806
meta_15347	0.855374	0.752359	0.823867	0.871406	0.80412	0.860657	0.840482	0.898235	0.922765	0.873622	0.838063	0.80029
meta_15353	0.127362	0.0689723	0.0480323	0.0441398	0.0311542	0.0290937	1.2284	1.11964	1.51717	1.15029	1.55461	1.34985
meta_15355	0.200589	0.183551	0.186995	0.191785	0.200066	0.213493	0.207459	0.212953	0.169177	0.207267	0.203029	0.188124
meta_15358	2.93374	1.85484	1.34595	1.31478	1.27265	0.805859	4.86466	4.51041	4.87966	5.27689	5.53943	4.24856
meta_15359	0.555264	0.406721	0.317716	0.280822	0.255183	0.1576	0.935825	1.07269	1.18692	1.08169	1.18765	1.05666
meta_15364	0.057557	0.0386474	0.0385491	0.0475954	0.0603182	0.0507336	0.00787321	0.00745688	0.00770288	0.00826368	0.0117607	0.00614953
meta_15375	0.0606818	0.0403171	0.0474342	0.0495033	0.0562043	0.0473836	0.114398	0.0756298	0.0948263	0.0760959	0.0861569	0.0679792
meta_15382	0.214032	0.141571	0.159809	0.156732	0.157637	0.153539	0.0787833	0.0810694	0.0522342	0.0885588	0.0671254	0.0573014
meta_15383	0.745301	0.385824	0.399471	0.44017	0.533371	0.59991	0.0529453	0.0620973	0.0420353	0.0544884	0.0427574	0.0382231
meta_15393	0.386271	0.290349	0.294139	0.310216	0.299322	0.327847	0.311455	0.423872	0.41153	0.426426	0.419196	0.403178
meta_15400	0.367527	0.250325	0.511456	0.32642	0.303509	0.630562	0.286449	0.288409	0.39224	0.467515	0.282992	0.444943
meta_15405	0.061124	0.0452254	0.0301325	0.0380217	0.0260428	0.0236377	0.13122	0.123961	0.137791	0.144043	0.13694	0.132709
meta_15409	0.96406	0.800101	0.693678	0.706987	0.565038	0.562005	1.86595	1.68395	1.76537	1.83589	1.72486	1.72111
meta_15415	4.22319	3.22074	3.48882	3.94671	3.87809	4.27088	3.57782	3.44719	3.16278	3.41656	3.35194	2.75753
meta_15416	0.222034	0.174578	0.194319	0.177991	0.193701	0.265039	0.275922	0.320895	0.338046	0.295043	0.311661	0.2726
meta_15417	0.36694	0.306194	0.297297	0.297584	0.334144	0.356507	0.231837	0.248417	0.203063	0.264863	0.171756	0.196511
meta_15427	2.5614	1.99848	1.99167	2.42349	2.00029	2.17747	2.05356	2.3731	2.08439	2.4199	2.26649	2.20525
meta_15435	0.0336305	0.0259609	0.0309151	0.0380239	0.0247855	0.0282934	0.186434	0.163098	0.173293	0.169475	0.210282	0.157443
meta_15436	0.0445773	0.0442338	0.0424978	0.0376385	0.0379808	0.0442545	0.033236	0.035226	0.0251876	0.0256398	0.0305658	0.0258582
meta_15449	0.217213	0.194034	0.237621	0.206939	0.244567	0.285887	0.241948	0.284407	0.215307	0.318763	0.241853	0.246555
meta_15451	0.0625425	0.0520029	0.0582669	0.0617344	0.0566393	0.06279	0.0634548	0.0756457	0.0590377	0.061637	0.0656978	0.0885244
meta_15453	0.0224298	0.0251912	0.0101763	0.0240458	0.0174523	0.0242653	0.0604033	0.0862432	0.0833981	0.0704371	0.0712413	0.0756813
meta_15458	0.0242239	0.0179815	0.0232929	0.0260254	0.0216905	0.0215349	0.0446962	0.0417078	0.04256	0.0463216	0.0448232	0.0396759
meta_15462	2.324	1.61209	1.47656	1.4832	1.52257	1.40998	3.26146	3.43628	4.0895	3.39663	3.1999	3.01581
meta_15472	0.182897	0.151723	0.114229	0.17252	0.149735	0.157287	0.230093	0.2204	0.192974	0.21555	0.198147	0.17837
meta_15473	0.82055	0.616471	0.355105	1.02372	0.596445	0.86255	0.172193	0.103182	0.274558	0.146127	0.1398	0.200125
meta_15476	0.120417	0.121398	0.123757	0.132232	0.130014	0.134835	0.122822	0.121628	0.114788	0.122364	0.125443	0.100592
meta_15478	12.4174	11.1654	11.6519	11.8332	12.2835	13.3765	10.8708	10.225	9.51671	10.3617	9.16621	8.25774
meta_15479	0.734705	0.616488	0.594403	0.639629	0.611426	0.712846	0.741838	0.839243	0.79522	0.783365	0.760662	0.678111
meta_15480	0.452073	0.312087	0.228183	0.386503	0.335208	0.319594	0.376481	0.337319	0.45183	0.366417	0.340665	0.333247
meta_15488	0.302168	0.188443	0.206039	0.249588	0.24449	0.317534	0.384922	0.328977	0.371527	0.346939	0.397106	0.348421
meta_15492	0.650601	0.551741	0.572924	0.679442	0.61861	0.680096	0.607136	0.664864	0.574114	0.687729	0.637023	0.537992
meta_15493	0.360956	0.328369	0.317212	0.348032	0.369324	0.357117	0.396305	0.43306	0.375836	0.417792	0.376395	0.368666
meta_15501	0.152209	0.091542	0.0814421	0.120933	0.12435	0.111823	0.200353	0.123299	0.1565	0.152728	0.13924	0.122728
meta_15517	0.0837471	0.0738293	0.0743248	0.0862842	0.103142	0.0873264	0.0843332	0.0860687	0.0714229	0.0839673	0.0826635	0.0734999
meta_15518	0.15106	0.106548	0.0787001	0.0884306	0.0631447	0.0627292	0.239163	0.228238	0.229513	0.247405	0.263098	0.204714
meta_15522	0.398258	0.298087	0.1736	0.358589	0.381889	0.294726	0.428815	0.385739	0.630218	0.382635	0.359032	0.35058
meta_15530	0.0976648	0.0735919	0.0767468	0.0855937	0.0891585	0.0860365	0.126977	0.132037	0.132842	0.156534	0.116267	0.0991572
meta_15551	0.21153	0.157213	0.150803	0.185105	0.179801	0.181059	0.156059	0.168761	0.114157	0.172459	0.154812	0.12544
meta_15565	0.1784	0.136439	0.129555	0.133933	0.133021	0.138323	0.159121	0.187713	0.187543	0.165424	0.173746	0.122948
meta_15571	0.0274285	0.0281725	0.0266251	0.0299002	0.0326983	0.0338898	0.0730005	0.065722	0.0816338	0.0721527	0.0846038	0.0719481
meta_15585	0.0962021	0.064879	0.064144	0.0315469	0.0586641	0.0598446	0.193186	0.208177	0.234104	0.211631	0.257099	0.24676
meta_15589	1.13955	0.765125	0.727425	0.923214	1.43857	0.938354	0.0518241	0.0554028	0.0397109	0.0499625	0.0410749	0.0394916
meta_15599	0.23667	0.174641	0.172801	0.172118	0.182088	0.172216	0.289826	0.325922	0.326836	0.322676	0.268779	0.268219
meta_15607	0.786513	0.717488	0.710712	0.73581	0.786049	0.805778	0.717163	0.647815	0.556554	0.704009	0.581529	0.480482
meta_15612	0.130419	0.0898101	0.0870575	0.0792923	0.0846377	0.108353	0.0427381	0.0325789	0.0288022	0.0328149	0.0306143	0.0237826
meta_15614	0.0691495	0.0385765	0.044029	0.0523798	0.048098	0.0675006	0.104014	0.081375	0.0609321	0.0907914	0.104302	0.0620778
meta_15618	0.17657	0.155942	0.170964	0.181749	0.156949	0.168037	0.166637	0.172085	0.151336	0.183724	0.184465	0.143251
meta_15621	0.209914	0.286069	0.185614	0.233816	0.159678	0.145439	0.542793	0.363542	0.339834	0.567065	0.343939	0.444325
meta_15635	1.49035	1.09406	1.04027	1.13697	1.27554	1.30505	0.0722374	0.0501418	0.0501098	0.0594735	0.0351039	0.049286
meta_15643	0.263764	0.236884	0.261977	0.261929	0.28059	0.346648	0.310447	0.310552	0.271639	0.327447	0.298583	0.251094
meta_15650	0.139932	0.123993	0.136939	0.131814	0.145858	0.157991	0.104006	0.0974677	0.0678917	0.0810184	0.0679159	0.095538
meta_15661	0.149893	0.151241	0.102855	0.102102	0.0788259	0.0955649	0.322104	0.365512	0.298609	0.333024	0.297309	0.279085
meta_15665	4.83461	4.28438	4.46746	4.58484	4.58335	5.22171	3.99175	4.44632	3.61892	4.41274	3.75439	3.34352
meta_15666	0.601853	0.300303	0.401326	0.314988	0.384	0.376076	0.318278	0.466143	0.179753	0.246375	0.285464	0.180667
meta_15674	0.249707	0.232212	0.208496	0.231673	0.204996	0.212	0.40123	0.430222	0.353926	0.470523	0.414065	0.404391
meta_15680	0.241221	0.197242	0.215036	0.176929	0.278481	0.256989	0.0645074	0.0959675	0.0645872	0.0807397	0.0805513	0.109279
meta_15682	0.431883	0.471885	0.44434	0.538135	0.494499	0.541542	0.51029	0.486804	0.394072	0.497948	0.408047	0.375991
meta_15684	0.411361	0.259813	0.22841	0.365449	0.351309	0.332259	0.453661	0.361428	0.455025	0.380428	0.413753	0.312155
meta_15691	0.133388	0.115467	0.114283	0.112407	0.145883	0.141717	0.0923155	0.0919751	0.0512112	0.0973402	0.071595	0.0586104
meta_15698	0.0946532	0.0875932	0.0874691	0.101279	0.0992889	0.0892561	0.105608	0.116463	0.0909559	0.0805416	0.088365	0.0875775
meta_15713	0.26918	0.228327	0.252	0.252895	0.259171	0.276526	0.2176	0.228449	0.194701	0.232364	0.188342	0.160793
meta_15714	0.601685	0.402268	0.486152	0.307792	0.612187	0.46958	0.832612	0.870288	0.947788	0.950481	0.851888	0.708325
meta_15715	0.302843	0.217689	0.183443	0.291875	0.252345	0.286821	0.309783	0.287565	0.396614	0.314114	0.314828	0.250664
meta_15717	0.164645	0.0988095	0.101591	0.124563	0.155629	0.129933	0.0904364	0.128466	0.163299	0.125923	0.108734	0.121778
meta_15721	0.252679	0.173949	0.144768	0.211648	0.189866	0.240822	0.137324	0.102239	0.137908	0.103522	0.135898	0.0961065
meta_15740	0.763553	0.473786	0.502173	0.482906	0.526658	0.636889	0.994538	1.22714	0.957389	1.1188	1.05293	0.903686
meta_15756	0.0605029	0.0637027	0.060562	0.0613511	0.0523169	0.0722979	0.058153	0.0526735	0.0397567	0.0569153	0.0560803	0.0443797
meta_15770	0.233307	0.115172	0.130574	0.123287	0.157641	0.187081	0.384502	0.534575	0.449075	0.448219	0.420315	0.343542
meta_15772	0.203485	0.122009	0.140228	0.126682	0.15928	0.166466	0.271777	0.368362	0.296512	0.331211	0.331342	0.25194
meta_15773	0.240425	0.164887	0.205981	0.222944	0.190235	0.1946	0.0219717	0.0276481	0.028265	0.0254989	0.0342427	0.0305329
meta_15775	0.0384371	0.0257613	0.0316835	0.0365128	0.0351616	0.0265531	0.0419004	0.0248739	0.0277928	0.0216751	0.047419	0.0273611
meta_15779	0.0468252	0.0398394	0.0344092	0.0383947	0.0372165	0.0396425	0.0457846	0.0404064	0.0534928	0.04137	0.0427096	0.0385547
meta_15780	0.358301	0.3071	0.268371	0.246464	0.385304	0.359146	0.285752	0.284045	0.230292	0.330055	0.323619	0.226598
meta_15781	0.169297	0.138291	0.144558	0.181668	0.142185	0.174585	0.118239	0.143536	0.0949388	0.135966	0.110547	0.0990545
meta_15792	3.86336	2.781	2.65563	3.05165	3.14522	3.08687	0.128525	0.129723	0.0937179	0.108343	0.089911	0.10115
meta_15799	0.0775392	0.0547349	0.0734327	0.054261	0.0669265	0.102252	0.0495845	0.0594291	0.042046	0.060538	0.0655431	0.0322676
meta_15811	0.0752819	0.0625682	0.0687821	0.0646443	0.0812042	0.0843656	0.0726425	0.100643	0.0572293	0.0757797	0.0757004	0.0563396
meta_15819	0.0161625	0.015283	0.0140169	0.013864	0.0216285	0.0507447	0.0219356	0.0225507	0.0260473	0.0190324	0.0402751	0.0125184
meta_15823	0.0978321	0.0938927	0.0753812	0.0567198	0.0785647	0.0959203	0.167357	0.137886	0.133799	0.132579	0.151126	0.123358
meta_15825	0.0754129	0.0620721	0.112447	0.0709682	0.0747744	0.136329	0.0886121	0.108015	0.0722687	0.113664	0.0930672	0.0609235
meta_15855	0.0912691	0.0661566	0.0645562	0.0634231	0.058116	0.0415403	0.224283	0.267283	0.265495	0.272868	0.246022	0.243981
meta_15858	0.0756872	0.0577935	0.0584377	0.0924995	0.0665232	0.0771886	0.0917634	0.0707724	0.0805655	0.0938754	0.0841396	0.0599828
meta_15860	0.0282652	0.0331664	0.0267911	0.0373251	0.0337225	0.0493788	0.111138	0.136459	0.0873568	0.0797125	0.0496062	0.0751661
meta_15862	0.303382	0.221729	0.234217	0.272069	0.266879	0.338189	0.328758	0.290748	0.23273	0.27899	0.222793	0.204789
meta_15878	0.891942	0.8114	0.846293	0.844474	0.86911	0.886811	0.75949	0.779321	0.591456	0.797976	0.680835	0.665498
meta_15879	0.662174	0.450115	0.447553	0.484856	0.527643	0.538894	0.0615849	0.0577308	0.0407129	0.0476124	0.0467406	0.0593453
meta_15888	0.468008	0.434119	0.376573	0.389044	0.354223	0.335362	0.632221	0.72812	0.585675	0.652413	0.64509	0.528985
meta_15892	0.627247	0.269574	0.462906	0.228805	0.183012	0.137739	0.643392	0.686187	0.741893	0.662816	1.09195	0.672023
meta_15897	0.0881381	0.0665497	0.0792391	0.100938	0.0962282	0.109182	0.114389	0.0967872	0.124551	0.090289	0.107308	0.0759227
meta_15908	0.793636	0.710771	0.742544	0.746132	0.747694	0.793781	0.656538	0.727103	0.561094	0.70586	0.73725	0.611595
meta_15913	0.373343	0.370814	0.382986	0.455495	0.442272	0.396113	0.552266	0.574834	1.31243	0.682254	0.468537	0.572402
meta_15919	0.0615046	0.0543827	0.0652922	0.0860726	0.0526332	0.0649727	0.0335244	0.0392131	0.0354263	0.039515	0.0349495	0.0303828
meta_15935	0.174236	0.136416	0.122427	0.130043	0.135671	0.165413	0.179428	0.183295	0.13875	0.180448	0.144634	0.161374
meta_15937	0.0745885	0.0391369	0.0599157	0.0467696	0.0457877	0.0492409	0.0783063	0.0691434	0.0629376	0.0713396	0.0910616	0.0599593
meta_15940	0.0738837	0.0483308	0.0640352	0.0836422	0.0614218	0.0647109	0.0258677	0.0248443	0.0177752	0.0285609	0.019301	0.0178654
meta_15972	0.0583258	0.0234583	0.0350489	0.0563496	0.0303726	0.0552583	0.0508856	0.0482765	0.0550557	0.056167	0.0651198	0.055262
meta_15976	0.106278	0.0776554	0.0891459	0.0506321	0.0864064	0.0836289	0.225724	0.284404	0.318453	0.273177	0.318968	0.266521
meta_15983	0.0726505	0.0416309	0.046267	0.0643731	0.0689195	0.0641627	0.113746	0.0738996	0.0448224	0.0831227	0.0903582	0.0670239
meta_15992	0.056878	0.0538067	0.0562499	0.0585699	0.0488476	0.061843	0.121631	0.0871873	0.130459	0.0701805	0.0883885	0.0647581
meta_15995	0.0891857	0.080874	0.0811965	0.0905849	0.0826045	0.0948538	0.0794148	0.0820827	0.0603661	0.0862301	0.0772686	0.0666389
meta_15997	0.0990757	0.0871047	0.0925982	0.0906431	0.10302	0.128863	0.056201	0.0259768	0.0330868	0.0764195	0.0607548	0.0599931
meta_16004	0.0922878	0.0642951	0.0625001	0.0688402	0.0688363	0.0627894	0.267659	0.259471	0.226321	0.256942	0.270419	0.192147
meta_16005	0.10062	0.0804231	0.096307	0.0878914	0.0928871	0.0976869	0.14961	0.169865	0.162385	0.159654	0.16051	0.14299
meta_16012	0.242213	0.202607	0.233958	0.229649	0.232825	0.247765	0.213206	0.247206	0.20502	0.228688	0.183406	0.187482
meta_16021	0.216317	0.242959	0.216144	0.252074	0.247723	0.178088	0.21243	0.216384	0.192819	0.238741	0.181562	0.198055
meta_16024	0.397232	0.357596	0.348386	0.381558	0.381059	0.437483	0.441762	0.448295	0.361858	0.657732	0.425708	0.368545
meta_16030	0.0303937	0.0278627	0.0226097	0.0599978	0.0291011	0.0263183	0.0276191	0.0328357	0.0404312	0.0281948	0.0283128	0.0164751
meta_16033	0.0681686	0.0553925	0.053973	0.0593299	0.0543229	0.0461139	0.0633388	0.0652019	0.046161	0.0772883	0.0531791	0.029221
meta_16041	0.217689	0.194056	0.287416	0.25153	0.283989	0.22206	0.348617	0.233773	0.221909	0.331988	0.226035	0.238346
meta_16049	1.65158	1.63146	1.36329	1.50734	1.56869	1.51048	1.41543	2.1746	1.96181	1.62534	1.94681	1.77722
meta_16051	0.0711916	0.067731	0.066341	0.109753	0.13504	0.109602	0.076736	0.0888754	0.0969456	0.103758	0.101823	0.0873375
meta_16054	0.0690865	0.0578302	0.0458263	0.0673673	0.0603103	0.059198	0.0886794	0.0911408	0.0820642	0.103506	0.0753975	0.0576179
meta_16064	0.0479898	0.0464606	0.0472887	0.0584562	0.055813	0.0667998	0.0261325	0.0325278	0.0334347	0.0464051	0.0390181	0.0258532
meta_16065	0.0676672	0.0430548	0.0451694	0.0677725	0.0698959	0.0741758	0.0696636	0.0520185	0.119982	0.0654771	0.0948517	0.0716363
meta_16072	0.0583707	0.0534181	0.0563534	0.0610221	0.0693406	0.0626329	0.0623251	0.0675989	0.0857223	0.0683464	0.075451	0.0546215
meta_16076	0.0880402	0.0620632	0.042414	0.035427	0.033536	0.0300416	0.18168	0.201288	0.25814	0.247362	0.244775	0.234343
meta_16077	0.0663228	0.0591438	0.0594291	0.0652086	0.0656886	0.0589504	0.0631559	0.09012	0.0510914	0.0710952	0.0503278	0.0367732
meta_16091	0.198009	0.168351	0.191198	0.206696	0.213545	0.221971	0.0484496	0.048641	0.0431925	0.045148	0.0503566	0.0396481
meta_16095	0.448228	0.420848	0.431666	0.43664	0.444464	0.452971	0.387507	0.402507	0.337888	0.397907	0.363332	0.335858
meta_16098	0.0498277	0.0356605	0.0476487	0.0497372	0.0432592	0.0463149	0.136443	0.117644	0.092542	0.112049	0.117258	0.0906159
meta_16102	0.0427829	0.0262228	0.0230189	0.0205763	0.0160187	0.0134165	0.0736513	0.079996	0.104381	0.0973274	0.0979892	0.103838
meta_16104	0.12816	0.128538	0.130932	0.139656	0.144495	0.155609	0.0684245	0.0812007	0.0607046	0.0873233	0.0690031	0.0630365
meta_16105	0.0977501	0.0633446	0.0880526	0.109121	0.0962337	0.0941792	0.0652533	0.0679908	0.0604448	0.068922	0.0700127	0.0681864
meta_16124	0.0443973	0.0358046	0.0733472	0.0425584	0.0319335	0.0445989	0.0422315	0.0361998	0.0475098	0.0369089	0.157245	0.0320737
meta_16129	0.349658	0.330396	0.347864	0.356287	0.371838	0.367923	0.309701	0.319546	0.250918	0.30575	0.28697	0.24262
meta_16130	0.221063	0.219199	0.198173	0.237289	0.199117	0.229319	0.171263	0.178953	0.127471	0.180238	0.176934	0.143908
meta_16135	0.144495	0.111035	0.0989321	0.140553	0.138313	0.123843	0.167851	0.178725	0.196815	0.182993	0.171278	0.145556
meta_16145	0.14324	0.120826	0.231625	0.108951	0.231755	0.135375	0.153808	0.127107	0.159955	0.146735	0.140368	0.144389
meta_16146	0.993888	0.846848	0.815168	0.853023	0.926947	0.94093	1.01224	1.05913	0.827006	1.03227	0.992805	0.874245
meta_16147	0.605857	0.603129	0.520954	0.558517	0.598891	0.622158	0.401954	0.374679	0.31974	0.433479	0.352889	0.313542
meta_16158	2.64361	2.07822	2.11874	2.33009	2.28225	2.58897	2.89376	2.7357	2.747	2.67113	2.54257	2.10044
meta_16160	0.0213635	0.0186262	0.0140846	0.0122265	0.0111942	0.00752531	0.0525173	0.0549897	0.0395493	0.0581522	0.0441152	0.0483837
meta_16167	0.0905856	0.0671467	0.0873144	0.0872691	0.104904	0.102033	0.0980153	0.114571	0.0925015	0.0787122	0.165507	0.0895557
meta_16175	1.37194	1.21341	1.19751	1.28559	1.38999	1.34951	1.25501	1.27132	1.1676	1.24154	1.22757	1.08189
meta_16179	0.0616151	0.0511835	0.0498963	0.0544921	0.054495	0.0619044	0.0354829	0.0412869	0.038029	0.0419941	0.0361985	0.0329049
meta_16183	0.104498	0.0649234	0.0633147	0.0715001	0.0704661	0.0874743	0.111356	0.174766	0.128182	0.137818	0.137996	0.162989
meta_16198	0.220676	0.149823	0.172663	0.201115	0.153934	0.221789	0.17589	0.213787	0.135682	0.192176	0.150231	0.140209
[truncated: 137 more rows]
