# Supplementary material for: Microbial biotransformation of Pericarpium Citri Reticulatae (PCR) by Aspergillus niger and effects on antioxidant activity
Source: Food Sci Nutr. 2020 Dec 4;9(2):855–65. doi: 10.1002/fsn3.2049 (PMC7866601; doi:10.1002/fsn3.2049)
Supplement: Supplementary file 2 — Tab S2 [file FSN3-9-855-s002.xls]

## Sheet: Sheet1
#ID	name	CK1	CK2	CK3	CK4	CK5	CK6	CP1	CP2	CP3	CP4	CP5	CP6
meta_29	Crotonic acid	0.148878	0.130868	0.134713	0.12736	0.119821	0.167013	0.149208	0.14559	0.148744	0.153335	0.130481	0.119704
meta_33	Imidazole	0.651598	0.56827	0.294734	0.957866	0.618346	0.634953	0.518852	0.952382	0.523143	0.59951	0.59916	0.535686
meta_41	2-Amino-2-methyl-1,3-propanediol	4.91485	5.34533	5.62306	6.36077	5.32302	6.35632	2.85661	3.23758	1.95935	2.96191	2.01527	1.83403
meta_52	Pyrrolidine	0.743703	0.877977	0.986585	1.10488	0.949642	1.19753	0.660626	0.736415	0.292779	0.691359	0.363747	0.342479
meta_64	Dimethylformamide	0.742748	0.60034	0.684071	0.776427	0.743072	0.760241	0.334553	0.399613	0.178325	0.364706	0.217965	0.1947
meta_85	Trimethylamine N-oxide	1.27034	1.64845	1.52612	1.66684	1.57363	1.74458	0.31893	0.342898	0.136065	0.317929	0.163031	0.155821
meta_127	Glutaraldehyde	0.395359	0.337961	0.37873	0.388516	0.37129	0.440788	0.245008	0.246486	0.186168	0.221438	0.217961	0.179281
meta_165	gamma-Aminobutryic acid	0.46091	0.443429	0.424482	0.425609	0.410202	0.479825	0.523746	0.592247	0.594697	0.567849	0.514384	0.463533
meta_177	Diacetyl	0.161867	0.142287	0.173705	0.170582	0.13893	0.152264	0.154572	0.152793	0.143506	0.16397	0.152551	0.14459
meta_180	4-Hydroxybutanoic acid lactone	0.322159	0.416107	0.257233	0.292355	0.51108	0.311462	0.0653747	0.0756703	0.0381304	0.0843326	0.0463736	0.0425384
meta_219	Glycerol	0.686286	0.566772	0.608725	0.558428	0.673217	0.732486	0.0942139	0.133825	0.0361241	0.0875107	0.0429807	0.0444899
meta_266	2(1H)-Pyridinone	0.896982	0.80092	0.751987	0.827718	0.816639	0.874713	1.24687	1.50285	1.25153	1.42112	1.30339	1.17663
meta_267	2-Aminopyrazine	0.0889798	0.0702561	0.0752802	0.0820587	0.0701269	0.0962804	0.0598912	0.0723374	0.0580122	0.0733055	0.0621472	0.055552
meta_330	DL-Norvaline	2.40785	2.13119	1.4421	1.38987	1.32468	1.43208	1.4072	1.4809	1.24516	1.49387	1.43929	1.15416
meta_347	3-Butynoic acid	0.832082	0.691353	0.534639	0.661937	0.647166	0.751313	0.216424	0.254673	0.126414	0.227446	0.177947	0.162491
meta_352	Betaine aldehyde	1.0023	0.694434	0.881735	0.791132	0.809388	0.907533	0.740164	0.753234	0.510609	0.640834	0.608954	0.48838
meta_376	4-Aminobutyric acid	0.833572	0.762154	0.72718	0.711809	0.680108	0.731409	1.00735	1.07628	1.12291	1.15592	1.02883	0.996392
meta_386	Choline	15.2909	9.1602	9.09774	9.70146	10.9597	11.6138	18.4465	23.1281	18.9064	20.673	20.022	17.0026
meta_412	Diethanolamine	0.167232	0.13524	0.164875	0.147643	0.15577	0.157547	0.155008	0.158163	0.152482	0.163273	0.148971	0.126925
meta_475	Nicotinyl	0.23999	0.227633	0.178668	0.220633	0.215225	0.515597	0.199179	0.254692	0.208904	0.256793	0.236828	0.187304
meta_484	Pyrocatechol	1.13182	0.952182	0.981551	1.0499	0.703794	1.12031	1.02707	0.710374	0.897217	1.02284	1.0018	0.819359
meta_488	2-Methylglutaric acid	0.97467	0.894839	0.954354	0.991765	0.925117	1.0844	0.839806	0.87178	0.683864	0.900046	0.75154	0.669853
meta_489	Adipic acid	0.203318	0.175076	0.181794	0.166804	0.176249	0.192753	0.245048	0.251443	0.222366	0.228654	0.317838	0.20973
meta_500	Propynoic acid	0.268199	0.217677	0.195349	0.232116	0.245745	0.167065	0.189806	0.22188	0.279143	0.243977	0.221955	0.185295
meta_512	Pyrrole-2-carboxylic acid	0.483745	0.490475	0.450836	0.470802	0.462908	0.524261	0.138772	0.144298	0.106343	0.132422	0.042113	0.122107
meta_513	Cytosine	1.39625	1.64727	1.74575	1.86554	1.75043	1.9977	0.325896	0.387861	0.176764	0.363492	0.226745	0.221411
meta_533	Uracil	0.289862	0.46293	0.54641	0.542664	0.433755	0.537749	0.0974672	0.10653	0.0740009	0.103358	0.0821499	0.0766752
meta_536	(+-)-Mevalonolactone	0.698013	0.624153	0.69732	0.663393	0.672396	0.703445	0.189174	0.246532	0.165114	0.145913	0.185571	0.105105
meta_556	Aminocaproic acid	1.09717	0.936278	0.959417	1.06966	1.09103	1.06268	1.20043	1.37515	1.21518	1.37234	1.26092	1.05622
meta_582	2-Keto valeric acid	0.109906	0.100051	0.111835	0.119708	0.167293	0.127082	0.0967081	0.0601746	0.128369	0.0629088	0.0362578	0.121241
meta_584	L-Proline	10.0498	10.083	10.7447	11.7265	10.68	12.5791	5.6583	6.12512	3.85776	5.42095	3.87135	3.49907
meta_619	Glycine	0.143643	0.128781	0.11626	0.0895611	0.100819	0.0850647	0.246175	0.28467	0.319114	0.265578	0.281182	0.274228
meta_640	Betaine	4.01893	3.33412	3.65812	3.87599	4.07756	4.22521	2.98193	3.19071	2.82062	3.25245	2.68967	2.41664
meta_646	Succinate	0.575261	0.443206	0.599865	0.503167	0.546127	0.54605	0.253335	0.384735	0.23003	0.253078	0.301139	0.226973
meta_649	Phenylacetic acid	2.89434	2.67075	2.83492	3.21919	3.20407	3.51849	2.01437	2.23719	1.01713	2.06566	1.44079	1.15596
meta_654	2-Methyl-3-hydroxybutyric acid	0.423233	0.428178	0.440425	0.42353	0.379662	0.53643	0.0655968	0.0653607	0.0731528	0.0758957	0.0522673	0.0445742
meta_667	3-Aminobenzoic acid	0.355518	0.295667	0.281106	0.358358	0.349095	0.303575	0.276991	0.300918	0.252646	0.295745	0.285345	0.27499
meta_669	L-Threonine	1.58741	1.59017	1.69536	1.68359	1.87858	1.93591	0.818581	0.740764	0.3543	0.806735	0.467209	0.39132
meta_673	2-Amino-1-phenylethanol	0.532051	0.58097	0.667459	0.958243	0.604545	0.69899	0.330357	0.42749	0.315278	0.355403	0.323767	0.287341
meta_715	Ethanolamine	0.358988	0.265618	0.160345	0.218564	0.321682	0.335437	0.333934	0.310508	0.308948	0.342443	0.319272	0.285812
meta_733	Nicotinamide	17.3362	15.5605	15.102	17.3455	17.3417	17.9314	2.92456	3.4771	2.71382	2.9773	2.83569	2.57306
meta_753	4-Pyridinecarboxylic acid	0.52774	0.539252	0.495817	0.512955	0.537518	0.551504	0.471463	0.548135	0.419616	0.390129	0.490487	0.328979
meta_754	Picolinic acid	6.42662	5.34814	6.15183	5.54966	5.51062	5.85216	6.50323	8.04509	5.54	6.35345	5.4038	5.36527
meta_756	Nicotinate	0.362029	0.3763	0.375427	0.376091	0.375001	0.365477	0.317409	0.386155	0.33204	0.382839	0.323177	0.160358
meta_810	1,3,5-Benzenetriol	0.110344	0.597002	0.723067	0.734454	0.868991	0.127242	0.247706	0.019756	0.0664518	0.0767677	0.0592874	0.230194
meta_814	Quinone	1.21853	1.12855	0.512678	1.1713	1.14722	0.901307	1.06752	1.02394	0.711717	0.610369	0.522483	0.538381
meta_830	4-Hydroxy-6-methylpyran-2-one	1.31429	1.05721	1.22258	1.21046	1.20258	1.24044	0.643449	0.772259	0.532788	0.603828	0.554856	0.539904
meta_833	Larixinic Acid	0.558915	0.520695	0.53737	0.55262	0.494593	1.16966	0.289663	0.406359	0.278346	0.383785	0.331939	0.287308
meta_913	L-Pipecolic acid	28.2589	29.6449	29.2065	30.7239	30.2791	31.9379	7.36786	8.09763	2.38497	8.08092	2.87737	3.43369
meta_914	.beta.-Homoproline	34.4605	31.0208	31.6195	36.2333	36.2068	34.944	18.6148	24.4057	15.5358	21.0825	16.5319	14.7099
meta_938	N-Acetylputrescine	0.350912	0.40647	0.422923	0.445323	0.420138	0.525645	0.384984	0.390618	0.22885	0.384067	0.256452	0.241808
meta_949	Methoxyacetic acid	0.521857	0.570866	0.609664	0.555868	0.454816	0.372531	0.535374	0.422934	0.634623	0.598342	0.39436	0.535923
meta_950	3-Methylindole	1.10213	1.01166	1.06764	1.13914	1.18474	1.29516	0.794465	0.772768	0.400227	0.742127	0.47655	0.464649
meta_953	D-Ornithine	0.107097	0.0921671	0.103944	0.113861	0.146015	0.117944	0.0622987	0.0833258	0.0503564	0.0605604	0.0529552	0.0513212
meta_955	2-Ethoxyethanol	9.94406	7.5498	7.97641	7.95414	9.86799	9.69494	1.34923	1.47639	0.622552	1.26392	0.807279	0.554089
meta_974	3-Phenylpropanoic acid	0.268527	0.240479	0.234812	0.271097	0.268434	0.301243	0.158709	0.192052	0.151997	0.173733	0.163229	0.144515
meta_996	D-Aspartic acid	0.343629	0.332307	0.321871	0.377087	0.287323	0.400987	0.211229	0.200734	0.214033	0.190719	0.091504	0.136901
meta_998	2'-Deoxy-D-ribose	1.87296	1.59113	1.74315	1.91043	2.05593	2.29914	1.39095	1.35998	0.704762	1.25898	0.846356	0.86476
meta_999	Oxindole	2.73444	2.51042	2.55527	2.59771	2.67208	2.81856	2.93188	2.18835	2.28912	2.24836	2.1558	2.02508
meta_1000	p-Acetamidophenol (Acetaminophen, Tylenol)	0.630537	0.56221	1.01705	0.657292	0.655546	0.644043	0.73084	0.881485	0.696975	0.845698	0.739695	0.72081
meta_1014	trans-2-Phenylcyclopropylamine	1.53263	1.02993	0.403041	0.571647	0.620535	0.458836	0.61278	0.498163	0.87669	0.515205	0.409525	0.402698
meta_1039	Perillyl alcohol	0.953527	0.848817	0.819636	1.00942	0.879408	1.02854	0.435417	0.471784	0.290101	0.29227	0.910983	0.335271
meta_1048	L-Threonate	0.518978	0.467865	0.434887	0.465147	0.530301	0.549537	0.316833	0.360071	0.422983	0.397072	0.322942	0.334384
meta_1054	Adenine	19.188	14.6946	19.3725	15.7282	17.5552	17.1606	9.07122	12.281	8.25501	8.7497	9.56739	7.70322
meta_1058	Dopamine	0.386452	0.328953	0.346346	0.350642	0.373079	0.396753	0.212681	0.221206	0.199767	0.239258	0.19907	0.181896
meta_1075	Hypoxanthine	0.0604207	0.0598936	0.0624153	0.0546825	0.0530523	0.0523082	0.042762	0.0635787	0.0373435	0.062599	0.0505263	0.0398361
meta_1088	1-Methylnicotinamide	0.307196	0.313001	0.253764	0.329312	0.312708	0.308486	0.258689	0.355423	0.191743	0.296292	0.221735	0.213303
meta_1104	Trigonelline	41.9479	36.602	37.2591	41.6621	41.5013	41.2488	15.2478	15.1765	4.0377	15.3423	6.65627	6.26993
meta_1114	Hexanoylglycine	1.72463	1.3072	1.36782	1.61906	1.60906	1.66384	1.39155	1.6253	1.3283	1.6978	1.42008	1.57447
meta_1128	Acetohydroxamic acid	0.597583	0.505406	0.490392	0.483549	0.453086	0.512191	0.814674	0.8038	0.812227	0.890032	0.700524	0.749328
meta_1176	3-Isopropylmalate	6.53529	5.58344	5.88143	5.98492	6.28379	6.18296	1.11541	1.22419	0.99639	1.19477	1.08826	0.941921
meta_1178	DL-2,4-Diaminobutyric acid	0.293354	0.328419	0.331071	0.355112	0.358487	0.4132	0.11573	0.138943	0.0956606	0.132713	0.103305	0.0977924
meta_1193	O-Phosphoethanolamine	0.568572	0.321094	0.372378	0.338866	0.430094	0.44081	0.0511578	0.0839588	0.0499555	0.0551982	0.0529003	0.0351751
meta_1202	Piracetam	0.219257	0.193094	0.216668	0.18263	0.193541	0.216524	0.112107	0.605358	0.112782	0.146393	0.485519	0.110053
meta_1212	4-Hexen-1-ol, (E)-	2.57289	0.306117	0.344255	0.365842	0.315145	0.363694	0.701511	2.75773	0.328689	0.836006	0.701584	2.87938
meta_1229	1-Aminocyclopropanecarboxylic acid	2.96456	2.69921	2.81548	2.77641	2.79726	3.14623	2.39325	2.99101	2.25939	2.68103	2.35501	2.0742
meta_1251	Acetoacetic acid	7.32971	7.9255	6.66461	8.20556	6.4663	7.81112	3.64353	3.75295	2.41524	3.40901	2.75871	2.25879
meta_1258	1-Phenylethylamine	2.79618	2.58054	0.628276	2.37429	2.57484	2.78849	1.1335	1.26604	1.05601	0.963092	0.986779	0.981435
meta_1265	Melamine	1.72977	1.68143	1.80382	1.98126	1.85492	2.01896	2.05224	2.17842	2.42564	4.20431	2.23041	1.99643
meta_1267	Valeric acid	1.12143	0.996414	1.08189	1.23495	1.18351	1.29691	1.64432	0.282576	1.57759	1.63598	1.60725	1.54666
meta_1287	Erythritol	0.789769	0.736259	0.738363	0.782106	0.878062	0.942508	0.308044	0.337465	0.276186	0.317101	0.256935	0.259936
meta_1316	DL-O-tyrosine	0.119933	0.111233	0.102168	0.0996131	0.113674	0.112913	0.105214	0.112925	0.117971	0.109108	0.105228	0.108551
meta_1322	4-acetamidobutanoate	0.349428	0.165331	0.163526	0.170137	0.199552	0.303276	0.192476	0.483686	0.200139	0.249644	0.208532	0.19214
meta_1328	4-Guanidinobutyric acid	0.771249	1.02772	1.02661	1.20963	0.998676	1.31657	0.491437	0.502172	0.237198	0.493803	0.280371	0.281041
meta_1330	L-Lysine	3.8321	3.34303	3.20313	3.65327	3.51902	3.42624	1.16162	1.21915	0.469107	1.1584	0.58075	0.617419
meta_1331	(3-Carboxypropyl)trimethylammonium cation	2.26386	1.88492	1.95461	1.92627	2.0931	2.22536	1.71825	2.16365	1.85054	2.13219	1.76189	1.65532
meta_1332	Acetylcholine	0.799007	0.774194	0.754167	0.874234	0.788724	0.877632	0.7892	0.967564	0.727067	0.882352	0.752482	0.742843
meta_1344	Coumarin	0.968664	0.935211	0.984694	1.0801	1.03009	1.14817	0.139573	0.142301	0.152698	0.135644	0.126471	0.119831
meta_1353	L-Glutamine	0.38762	0.342901	0.396912	0.380487	0.393227	0.448163	0.245377	0.311383	0.229394	0.278152	0.442592	0.208757
meta_1355	Dimethylbenzimidazole	0.100859	0.0944443	0.106291	0.104516	0.102908	0.122991	0.106424	0.085029	0.0668753	0.0876719	0.0935724	0.0800132
meta_1377	N-Methyl-D-aspartic acid	0.269245	0.197057	0.234824	0.171107	0.689354	0.705579	0.594313	0.655501	0.456638	0.477997	0.471954	0.516725
meta_1378	Citraconic acid	0.469571	0.390787	0.437364	0.422831	0.43897	0.486434	0.421883	0.501771	0.566499	0.451603	0.647492	0.388373
meta_1430	Dihydroxyfumarate	0.478554	0.439192	0.575706	0.614038	0.56784	0.664474	0.308611	0.25174	0.22574	0.226971	0.220494	0.191281
meta_1446	L-Methionine	0.381277	0.326956	0.293511	0.343501	0.311841	0.329065	0.532496	0.563653	0.599116	0.580484	0.553613	0.525444
meta_1447	L-Arabinose	1.31747	0.590416	5.14076	1.12527	0.66678	0.75335	0.496106	2.08988	1.17227	2.34661	2.03729	1.88984
meta_1453	L-Alanine	1.40912	1.03686	1.0415	1.15663	1.06194	1.11899	1.2689	1.35327	1.39815	1.49676	1.28715	1.30256
meta_1477	para-Phenylenediamine	0.0957754	0.0896544	0.111262	0.10239	0.0994121	0.122366	0.0977598	0.107216	0.0788721	0.104028	0.0857161	0.0903477
meta_1478	Triethanolamine	1.6542	1.54118	1.35563	1.22269	1.47276	1.30018	1.9825	0.944125	1.06448	1.29086	1.75351	1.76227
meta_1487	3-Hydroxymandelic acid	0.1704	0.16292	0.168802	0.179318	0.150294	0.184848	0.120733	0.145525	0.12546	0.126265	0.119588	0.115835
meta_1514	Xanthine	0.050025	0.056529	0.0504056	0.065811	0.0561613	0.0524187	0.0696878	0.0821144	0.0871183	0.0270378	0.0735593	0.0773043
meta_1516	2-Hydroxyadenine	0.078172	0.0592472	0.0769231	0.0579442	0.0676285	0.0110156	0.0562216	0.0719637	0.253609	0.0645522	0.0636407	0.0535308
meta_1523	N-Methylanthranilic Acid	0.822107	0.669028	0.703739	0.785896	0.765728	0.753515	1.05647	1.11531	1.0896	1.09184	1.08047	0.954304
meta_1528	N-Methyltyramine	0.758442	0.788536	0.885713	0.937323	0.916214	1.18208	0.522221	0.458989	0.160521	0.4337	0.228888	0.227756
meta_1543	Ribitol	0.151296	0.158336	0.142617	0.125934	0.144539	0.119649	0.123648	0.146893	0.105528	0.144644	0.131611	0.119742
meta_1550	Histamine	0.0681312	0.0739101	0.0789251	0.118383	0.0828052	0.108275	0.0676081	0.0395563	0.0452066	0.0659457	0.0523773	0.0452837
meta_1555	Camphor	0.27435	0.273285	0.428674	0.318957	0.282959	0.345998	0.300343	0.318567	0.228318	0.300413	0.29825	0.253402
meta_1562	3-Hydroxyanthranilic acid	39.7642	31.8791	29.7998	29.9379	29.4207	26.9924	61.0911	79.431	68.5385	78.254	70.2756	62.7114
meta_1592	Ethyl hydrogen malonate	0.0827604	0.0628735	0.0441152	0.0362841	0.0385456	0.0326499	0.268467	0.255361	0.280431	0.28871	0.30545	0.275318
meta_1593	2,3-Dihydroxybenzoic acid	0.0467082	0.0398024	0.0342482	0.0384098	0.0336863	0.0386477	0.0439657	0.0544979	0.0530953	0.0478645	0.0427227	0.0479397
meta_1597	Isocaproic acid	0.138813	0.125451	0.0894988	0.133282	0.126816	0.128301	0.116101	0.109254	0.0984678	0.0651072	0.0796699	0.100304
meta_1620	Capric acid	0.0609762	0.0799177	0.118493	0.0822061	0.0914029	0.081127	0.335951	0.348897	0.356035	0.50453	0.322289	0.304078
meta_1624	L-Valine	0.233412	0.206645	0.208033	0.18501	0.20372	0.234931	0.173162	0.175605	0.162275	0.192632	0.162796	0.154248
meta_1667	2-Butoxyethanol	0.0911088	0.0624083	0.0847513	0.0672006	0.0879006	0.0827887	0.0713198	0.0512071	0.0794568	0.0436408	0.0687237	0.0716757
meta_1685	N-Phenylacetamide	1.97169	0.0354779	0.0396575	1.84164	0.0265914	0.0519509	2.14234	2.44812	2.36002	2.70029	2.32626	2.02923
meta_1689	Methyl acetoacetate	3.80745	3.85144	3.52191	3.47088	3.90011	3.67271	3.92749	4.945	4.00514	4.67511	3.87996	3.37876
meta_1697	N-Tigloylglycine	2.10316	1.82466	2.04337	1.92429	1.92539	2.09281	1.57926	1.84296	1.51968	1.80732	1.50868	1.35855
meta_1700	N-Carboxyethyl-.gamma.-aminobutyric acid	3.76044	3.51454	3.50061	3.40895	3.48486	3.85953	0.864119	1.72033	0.800105	0.793154	0.814659	0.776164
meta_1703	L-Citrulline	0.846151	0.630955	0.584048	0.744848	0.627524	0.622646	0.830942	1.00896	0.991572	0.975678	1.01406	0.830177
meta_1730	Guanidoacetic acid	0.509589	0.502851	0.485805	0.513583	0.533177	0.600173	0.11511	0.107214	0.0741832	0.118267	0.0820638	0.0839941
meta_1752	Succinic acid	0.203217	0.210827	0.173668	0.209694	0.245248	0.207061	0.292874	0.193242	0.260226	0.328172	0.136702	0.140139
meta_1759	Tyramine	0.927788	0.743124	0.672576	0.766864	0.880723	0.785315	0.834981	0.872714	0.78001	0.778664	0.782414	0.66018
meta_1764	Tolazoline	3.66492	3.15687	2.92372	5.21933	3.2065	3.85009	3.83383	12.0448	3.98008	11.6466	4.12886	6.08348
meta_1766	2-Ethyl-4-hydroxy-5-methyl-3(2H)-furanone	3.49205	2.97683	2.09204	2.03516	1.83786	2.4909	2.33288	2.76543	2.15595	2.37541	2.33441	2.0553
meta_1772	Cyclohexylamine	1.20035	1.14501	1.06361	0.960519	1.09461	1.19873	1.47841	1.90426	1.64748	1.65105	1.44427	1.34247
meta_1776	trans-2-Octenoic acid	0.0452538	0.130557	0.0541855	0.154759	0.0398389	0.162357	0.149355	0.167679	0.156277	0.0144762	0.152729	0.133477
meta_1801	1-Aminocyclohexanecarboxylic acid	0.100439	0.100137	0.0772279	0.103394	0.0958546	0.0866657	0.0829124	0.105832	0.0815819	0.101788	0.0825881	0.078648
meta_1809	3-Methylthiopropionate	0.932698	0.771838	0.797203	0.942119	0.898225	0.928577	0.868706	1.21227	1.14519	1.46369	0.881155	0.852316
meta_1814	Pyruvaldehyde	4.14869	3.74591	4.06728	3.76198	3.73025	3.81699	2.65999	3.1574	2.06229	2.68176	2.0644	1.91039
meta_1816	DL-2-Aminoadipic acid	3.05838	1.77645	2.46689	2.70746	2.3296	2.47753	0.883529	1.39564	0.946368	3.49014	2.74822	0.617689
meta_1819	3-(2-Hydroxyethyl)indole	0.412362	0.360648	0.398446	0.385161	0.42047	0.45812	0.403662	0.412819	0.402854	0.44642	0.408118	0.374665
meta_1820	Phenacetine	3.61602	2.55824	2.71207	2.98785	3.05859	1.6595	6.07811	5.77773	5.76919	6.27346	5.69022	4.75672
meta_1821	5-Hydroxy-L-lysine	2.26407	2.00203	2.08372	2.17429	2.25694	2.35715	0.074396	1.31746	0.71753	1.13372	0.795249	0.0579216
meta_1824	L-Carnitine	128.745	95.1381	94.0198	93.091	109.018	106.278	77.7519	101.559	83.9419	94.9541	77.4549	70.2553
meta_1839	myo-Inositol	0.315447	0.306271	0.27264	0.291683	0.30188	0.305144	0.105079	0.10365	0.0754031	0.116662	0.0881871	0.0828705
meta_1847	Benzamide	0.213497	0.206594	0.221667	0.285922	0.20143	0.237311	0.204953	0.229742	0.175478	0.179656	0.23119	0.190387
meta_1856	Nicotine	0.914187	0.816278	1.1199	0.975361	0.937013	0.98104	0.865589	0.91556	0.663141	1.04358	0.77255	0.715717
meta_1877	3-Aminobutanoic acid	1.268	0.831582	0.870046	0.944335	1.15108	1.1035	1.09179	1.42177	1.1225	1.42273	1.05567	0.946717
meta_1879	Ala-Gly	1.0098	0.85554	0.948264	0.957994	0.984289	1.08594	0.711201	0.744174	0.590604	0.69741	0.659269	0.59948
meta_1899	trans-2-Hydroxycinnamic acid	0.120253	0.173892	0.172344	0.16314	0.124947	0.182132	0.0991066	0.109098	0.29819	0.0274998	0.0871814	0.0801657
meta_1905	D-Mannitol	0.205236	0.0997185	0.123647	0.114226	0.157079	0.15077	0.199273	0.153228	0.0917252	0.0495933	0.0982882	0.095937
meta_1916	3-Nonen-1-ol, (Z)-	0.0790024	0.387896	0.327584	0.299584	0.4122	0.00958616	0.325544	0.364611	0.434369	0.403991	0.319955	0.371907
meta_1936	Epinephrine	3.30892	3.3005	4.28336	4.10614	4.29348	4.82727	2.54358	2.62265	0.820733	2.28893	1.20617	1.0969
meta_1938	(-)-Epinephrine	0.634422	0.778702	0.866759	0.877777	0.870793	0.935312	0.825039	0.942055	0.760565	0.905088	0.730971	0.654848
meta_1958	L-Fucitol	1.72278	1.80783	1.81512	1.84411	1.8294	2.02954	0.284154	0.275163	0.12518	0.300281	0.167153	0.153802
meta_1959	3-Methoxytyramine	0.913668	0.921965	0.996803	1.02482	0.947316	0.996497	5.40622	6.11214	4.04499	5.06548	0.0979251	4.56706
meta_1962	Valproic acid	0.595607	0.55682	0.558218	0.647685	0.623746	0.670844	0.795521	0.293287	0.294072	0.237428	0.551248	0.264549
meta_1964	Leu-Ala	0.265931	0.32927	0.426638	0.483152	0.342485	0.446063	0.235107	0.295012	0.132987	0.24587	0.200202	0.192644
meta_1978	beta-Hydroxybutyrate	1.27851	0.940961	1.12339	1.16835	1.69612	1.8251	1.51728	1.30846	1.44261	1.68833	1.09296	1.44278
meta_1986	DL-a-Hydroxybutyric acid	1.61007	1.1227	1.15337	1.15419	1.15715	1.27808	1.08911	6.64123	1.06288	1.20823	1.15985	0.997852
meta_1987	DL-3-Hydroxybutyric acid	7.44804	7.33753	6.37601	6.95674	6.7749	7.03793	7.83877	7.79885	7.65696	7.91564	7.49103	6.02181
meta_1995	Synephrine	0.161344	1.99337	1.91389	2.19703	2.13398	2.23921	1.19395	2.47555	2.21743	0.958975	0.237536	1.95582
meta_1997	Phenylephrine	4.78548	3.69162	3.85768	4.46392	4.28857	4.31331	4.08921	4.44072	3.51869	4.53991	3.86034	3.54942
meta_2013	Norharmane	8.21203	6.03888	7.81861	8.01584	7.34659	8.6574	5.33286	5.63834	4.02257	5.01673	4.39823	3.75998
meta_2029	Jasmine lactone	1.0324	0.881176	1.04574	0.975304	1.18838	1.22998	1.9933	1.48699	1.26305	1.33632	1.49267	1.20205
meta_2045	Pyridoxine	17.006	15.5623	16.5743	16.2187	16.2126	17.8919	16.5422	18.4556	14.4985	18.4369	15.2226	13.8675
meta_2047	Vanillin	2.75227	2.55315	2.49492	2.64036	2.41894	2.79508	2.64734	3.28685	2.58598	3.02461	2.71705	2.56053
meta_2065	Hydroxyacetone	4.04213	3.4764	3.71222	3.57398	3.82875	3.85823	2.73824	3.26942	2.37598	2.98627	2.78286	2.53812
meta_2084	N-Acetyl-L-glutamate	0.427836	0.317974	0.514087	0.358118	0.325651	0.417312	0.213613	0.222267	0.195704	0.276369	0.183472	0.170023
meta_2112	2-Furancarboxylic acid	0.0784461	0.0605834	0.0496602	0.0437872	0.0414498	0.0341602	0.229183	0.218642	0.231657	0.275344	0.236721	0.229594
meta_2117	Glycylproline	0.560544	0.499505	0.604207	0.58092	0.52653	0.705633	0.460245	0.592871	0.430446	0.55614	0.428743	0.420204
meta_2125	Arecoline	0.543185	0.805335	0.753475	0.7592	0.908388	0.774227	0.427587	0.457922	0.516847	0.392518	0.358545	0.330473
meta_2135	5-Hydroxyindoleacetate	0.105293	0.0923654	0.0873727	0.09978	0.0906776	0.0995135	0.129573	0.192111	0.119275	0.137644	0.139018	0.110192
meta_2136	Quinaldic acid	0.14884	0.132046	0.232599	0.130255	0.143508	0.143643	0.299392	0.153739	0.271227	0.316075	0.300641	0.135348
meta_2147	1-Indanone	29.7164	26.8264	20.6652	28.9791	32.4485	25.4587	27.9289	29.9604	33.3371	31.9792	29.7279	27.6055
meta_2154	Hydroxyisocaproic acid	0.456211	0.314158	0.320981	0.373997	0.337085	0.359011	0.368969	0.463273	0.412205	0.396873	0.395023	0.403539
meta_2158	Ornithine	0.711819	0.667582	0.706919	0.717714	0.710829	0.787286	0.254324	0.151458	0.172235	0.24248	0.171144	0.167095
meta_2171	Iminodiacetic acid	0.0554365	0.0315456	0.0312536	0.287875	0.0968176	0.312598	0.0638472	0.192936	0.062585	0.0737532	0.072231	0.068245
meta_2179	N2-Acetyl-L-ornithine	0.24499	0.268762	0.318472	0.408721	0.309815	0.316971	0.15068	0.266727	0.22402	0.250726	0.198675	0.201067
meta_2183	L-Arginine	0.132072	0.101058	0.113273	0.120883	0.116502	0.117067	0.595561	0.154811	0.135341	0.155597	0.133888	0.124012
meta_2203	Phenylacetylglycine	1.06983	0.952709	1.08299	1.06612	1.0166	1.09803	0.515897	0.480879	0.40046	0.432564	0.380046	0.371428
meta_2217	Citrulline	0.195958	0.0302621	0.0988305	0.690216	0.743188	0.226998	0.424719	0.404121	0.362172	0.445337	0.441875	0.293866
meta_2245	3-Hydroxy-4-methoxycinnamic acid	0.792599	0.642201	0.881305	1.37141	0.669671	1.11195	1.2643	1.36093	1.33639	1.21276	0.57406	1.00947
meta_2255	D-Pinitol	0.100182	0.0846251	0.108145	0.111462	0.0970606	0.108752	0.173375	0.210498	0.195905	0.15843	0.164801	0.138528
meta_2263	Acetyl-DL-Valine	0.117206	0.0975918	0.117419	0.0987806	0.134382	0.123778	0.0702655	0.090753	0.0541004	0.0762306	0.0607077	0.056477
meta_2282	L-Gulonic gamma-lactone	1.44664	1.21564	1.3185	1.35001	1.48027	1.57493	1.0661	1.21652	1.33319	1.13022	1.0321	1.10255
meta_2285	.beta.-Cyano-L-alanine	0.105986	0.0479081	0.0489248	0.0962786	0.0437731	0.123524	0.123973	0.120497	0.0881007	0.146332	0.122167	0.0160883
meta_2287	Indole	1.50993	1.60256	1.1125	1.70994	1.70218	1.56801	1.19438	1.3253	1.08169	1.30367	1.03671	1.09421
meta_2313	Anthranilic acid	0.148317	0.133695	0.136484	0.157367	0.116871	0.118006	0.109606	0.0908086	0.0801347	0.112597	0.0853175	0.0678896
meta_2322	(Z)-4-Decen-1-ol	0.639413	0.56851	0.576356	0.596876	0.562102	0.630698	0.0915488	0.106411	0.0630873	0.136281	0.234332	0.0696775
meta_2333	Salicylic acid	1.89668	2.10695	2.11014	2.25794	2.27373	2.78029	1.32257	1.14715	0.458242	1.06259	0.651837	0.671529
meta_2339	L-Dopa	29.9336	24.7723	33.0599	27.9262	27.6669	38.6842	21.389	21.1664	18.1802	30.5596	26.3911	21.5649
meta_2344	L-homoserine	1.53434	1.56968	1.44337	1.54638	1.65183	1.71296	1.69259	1.42023	1.21122	1.90301	1.67807	1.66957
meta_2350	Caproic acid	5.65754	4.97378	4.6541	4.9052	5.00271	5.11166	5.42212	5.47084	5.36162	5.59984	5.19273	4.75801
meta_2352	Hexanoic acid	1.69699	1.62851	1.65558	1.75572	1.60354	1.81698	1.77439	3.22003	1.55269	1.83675	1.61624	1.48832
meta_2402	7-Methyluric acid	0.0895936	0.100577	0.097727	0.0903399	0.0974936	0.101254	0.136485	0.192754	0.142745	0.168295	0.14685	0.126159
meta_2403	Methylmalonic acid	0.0774487	0.0543473	0.0787536	0.0773025	0.0869658	0.0798702	0.0573549	0.0759726	0.0593409	0.0642425	0.0676574	0.0574541
meta_2412	L-Tyrosine	6.13978	6.32509	7.14876	7.11945	6.44123	8.83492	2.44817	3.14133	2.82806	2.58774	5.11956	1.81464
meta_2421	Phenylpyruvate	1.08484	0.917763	1.08907	1.06047	1.09787	1.02579	1.01928	1.01355	0.882752	1.02821	0.929299	0.83008
meta_2431	2-Phenylbutyric acid	3.7676	0.295618	0.367847	3.44666	3.39986	0.446492	0.227372	3.95204	3.58486	3.90459	3.78767	3.31924
meta_2453	Harmane	1.56118	1.16653	1.6009	1.68149	1.67487	1.55627	1.07855	0.978316	0.898501	1.11895	1.11946	0.786913
meta_2471	Purine	18.0804	14.8119	20.6323	11.1965	16.1274	18.8164	26.1445	16.3098	14.5884	26.2925	15.9099	18.7252
meta_2472	4-Pyridoxic acid	1.17945	1.18104	1.24994	1.16157	1.11792	1.27782	1.25864	1.42439	1.17326	1.54239	1.30591	1.13956
meta_2477	Phosphorylcholine	0.597101	0.498812	0.549292	0.486208	0.45642	0.514294	0.674691	0.750775	0.624175	0.743433	0.701188	0.624756
meta_2484	Atrolactic acid	1.45596	1.80979	1.1783	1.40973	1.94374	2.08002	1.48011	1.94457	1.66287	1.75302	1.84625	1.28522
meta_2486	Phenyllactic acid	0.91519	0.634968	0.739905	0.731695	0.726165	0.738538	0.973861	0.753377	0.692209	0.736694	0.866354	0.796195
meta_2506	D-4-Hydroxyphenylglycine	1.21155	1.00618	1.01037	1.08703	1.12679	1.13834	1.01742	1.07951	0.996591	1.0875	0.997815	1.21688
meta_2507	Pro-Ser	0.995257	0.534109	0.512804	0.713587	0.579649	0.902855	0.644131	0.911808	0.565752	0.983858	0.926277	0.584565
meta_2524	N-Acetylmannosamine	3.4317	2.79711	2.84862	3.02955	3.12246	3.23324	1.54059	1.87655	1.6917	1.81396	1.93792	1.49773
meta_2527	Indole-3-butyric acid	1.2559	1.09092	1.11959	1.04981	1.03395	1.11899	1.99649	1.9984	1.63885	1.94835	1.93593	1.56712
meta_2547	Psoralen	0.00364492	0.00536541	0.0039714	0.00284462	0.00292135	0.00115608	0.0220924	0.0389165	0.0321963	0.0326807	0.027346	0.0233187
meta_2553	5-Amino-4-carbamoylimidazole (AICA)	0.338063	0.288204	0.342721	0.268898	0.341576	0.344746	0.216322	0.241283	0.217223	0.2401	0.226554	0.208548
meta_2558	1-Methylhistidine	0.86624	0.770459	0.771821	0.778632	0.795751	0.858075	0.819307	0.889957	0.780614	0.915455	0.756307	1.02399
meta_2566	Aceclidine	0.114003	0.120966	0.0822283	0.0989794	0.0925663	0.0855831	0.0931982	0.136216	0.108332	0.127802	0.0996684	0.11154
meta_2585	5-Methoxyindoleacetate	2.2885	1.7565	1.48435	2.04428	2.15285	1.73073	2.1096	1.6519	1.98992	1.54754	2.16224	1.3876
meta_2599	L-NG-Monomethylarginine	0.375182	0.32888	0.356009	0.389008	0.344324	0.367107	0.400577	0.81481	0.343347	0.439971	0.419267	0.334428
meta_2619	alpha-Guanidinoglutaric Acid	0.141796	0.120045	0.113905	0.11235	0.124189	0.127637	0.252748	0.361802	0.345133	0.386155	0.341031	0.3044
meta_2623	Phenol	0.0577698	0.0558048	0.0687444	0.0665469	0.0562596	0.182783	0.0664515	0.0761089	0.0722735	0.0617378	0.0453334	0.0529775
meta_2632	N.alpha.-Acetyl-L-lysine	0.307172	0.328347	0.336772	0.383314	0.29312	0.344846	0.198407	0.179285	0.127163	0.150824	0.133524	0.179615
meta_2633	N6-Acetyl-L-lysine	0.967163	0.826775	0.865879	0.963328	0.986442	0.857453	0.798221	0.911668	0.862118	0.986968	0.897946	0.793185
meta_2655	L-Pyroglutamic acid	0.41957	0.391599	0.435613	0.457142	0.39293	0.469461	0.637799	0.218882	0.20221	0.311128	0.155292	0.236751
meta_2658	Methylone	0.332358	0.28516	0.294751	0.325796	0.294025	0.245433	0.350773	0.280215	0.273764	0.302737	0.953073	0.229916
meta_2664	Diaminopimelic acid	0.540359	0.500143	0.407502	0.481071	0.449984	0.492492	0.621766	0.784464	1.09284	0.81154	0.792697	0.646049
meta_2672	Desoxypeganine	0.164705	0.141299	0.135553	0.169719	0.152577	0.173943	0.143792	0.148985	0.13765	0.163856	0.195535	0.151415
meta_2673	Allysine	0.214407	0.174256	0.206003	0.204339	0.188306	0.188686	0.29808	0.252546	0.264916	0.29214	0.252563	0.225172
meta_2688	Itaconic acid	0.707966	0.534444	0.330851	0.348609	0.247832	0.147327	2.41181	2.38348	2.57044	2.72749	2.76601	2.44109
meta_2695	N-(omega)-Hydroxyarginine	0.301861	0.199268	0.167025	0.167885	0.167304	0.243406	0.227795	0.247419	0.226349	0.241575	0.240404	0.30291
meta_2722	Dihydro-4,4-dimethyl-2,3-furandione	0.152951	0.149373	0.152062	0.151441	0.156915	0.172147	0.144686	0.199576	0.167205	0.174264	0.198502	0.198807
meta_2723	N-Acetyl-L-alanine	0.160389	0.148986	0.154939	0.160642	0.157945	0.167022	0.160382	0.164559	0.203789	0.176733	0.211475	0.175584
meta_2726	Hydroxyproline	1.03475	0.963632	0.89274	1.09124	0.958545	0.958603	1.46988	0.975409	0.822799	1.12672	0.800562	0.784318
meta_2732	Creatine	1.64901	1.34755	1.54316	1.5278	1.55952	1.71068	1.41198	0.825423	1.37346	1.51428	1.30017	1.28654
meta_2745	Scopoletin	1.07572	1.25257	1.13343	1.4727	1.27391	1.5246	0.392699	0.352391	0.293866	0.31401	0.316158	0.26946
meta_2755	DL-.alpha.-Phenylglycine	3.62809	2.00184	2.62823	2.60929	2.36175	2.70597	1.94914	2.65965	2.19199	1.91621	1.7955	1.53384
meta_2774	Mandelonitrile	18.332	11.3572	16.5283	17.049	16.7561	18.0787	18.2381	12.7334	16.7612	13.0215	18.2666	11.3044
meta_2778	2-Methoxybenzoic acid	0.480271	0.737649	0.865426	0.367627	0.454294	0.367293	0.935291	0.991786	0.850484	0.444237	0.404071	0.384978
meta_2796	D-Ribose	0.589422	0.438483	0.431253	0.565795	0.504187	0.591401	0.49157	0.520429	0.469626	0.500047	0.499931	0.464777
meta_2828	DL-Homocysteine	0.829478	0.496973	0.739799	0.5621	0.554865	0.786439	0.760292	0.873828	0.565363	0.609947	0.579678	0.681643
meta_2839	Ethyl 3-hydroxybutyrate	1.73001	1.40476	1.48871	1.81599	1.24445	1.83143	5.01878	5.69434	7.8923	5.47828	7.20446	5.86752
meta_2840	2-Phenylacetamide	5.17979	4.01132	3.43956	5.30115	4.53021	4.30444	4.34205	4.15038	4.46919	4.41792	4.5541	3.61729
meta_2841	Butoxyacetic acid	0.814207	0.666887	0.702379	0.838484	0.782814	0.824439	0.571343	0.660618	0.568821	1.22503	0.530661	0.529907
meta_2845	Sarcosine	0.383443	0.337958	0.430306	0.498142	0.43365	0.578913	0.265296	0.27065	0.21492	0.344559	0.202909	0.183456
meta_2847	Lavandulol	0.626015	0.545439	0.399052	0.615729	0.531457	0.574019	0.322813	0.319417	0.299378	0.324386	0.252438	0.233103
meta_2866	Hippuric acid	0.593196	0.465109	0.56057	0.511074	0.577654	0.0338567	0.032707	0.562842	0.0272392	0.57024	0.531358	0.455515
meta_2872	Mexiletine	0.115903	0.0947958	0.0951542	0.103816	0.120266	0.116467	0.10553	0.114003	0.104864	0.12244	0.114112	0.0979833
meta_2889	4-Aminobenzoate	1.23194	0.855283	0.966909	0.972215	0.928765	1.33044	1.06464	0.940948	0.630893	0.653794	0.583758	0.767202
meta_2895	Anthranilic acid (Vitamin L1)	1.06649	1.03539	0.986158	0.969732	1.01319	1.13388	1.1884	1.20238	1.11361	1.23621	1.03253	1.00605
meta_2897	Theophylline	0.210542	0.229677	0.193002	0.203078	0.203516	0.218277	0.188946	0.170627	0.129825	0.193031	0.158723	0.175057
meta_2950	p-CHLOROPHENYLALANINE	0.312751	0.389566	0.442295	0.417739	0.343221	0.587383	0.157121	0.179757	0.149536	0.179068	0.151835	0.128724
meta_2999	9-Decen-1-ol	0.366819	0.306796	0.31478	0.323775	0.776611	0.366743	0.216354	0.250902	0.19992	0.210499	0.177891	0.172885
meta_3001	3,3-Dimethylacrylic acid	0.104245	0.0323406	0.0400398	0.0351589	0.0501622	0.0544132	0.0459144	0.0626224	0.0843713	0.08346	0.0519534	0.0546624
meta_3018	3-Hydroxybenzoate	0.0449801	0.0691445	0.0780601	0.0805645	0.0779777	0.074432	0.0230076	0.0202511	0.0218995	0.0206656	0.0197153	0.015164
meta_3023	2-Oxoadipic acid	0.807004	0.868598	0.79115	0.840509	0.794092	0.93706	0.716832	1.0754	0.622154	1.00411	0.838832	0.601559
meta_3024	Glucosamine	0.406672	0.316648	0.327162	0.331387	0.351769	0.401191	0.304724	0.309312	0.238621	0.326838	0.295498	0.448713
meta_3032	3-Methoxy-4-hydroxyphenylethyleneglycol	2.80971	2.64896	2.62761	2.44049	2.66081	2.86017	2.70405	3.1706	2.72644	3.20641	2.76222	2.44395
meta_3043	N6-Methyl-L-lysine	0.138075	0.0931586	0.0949434	0.109157	0.13681	0.104174	0.149461	0.14506	0.146369	0.143294	0.120362	0.112531
meta_3053	Methylthiouracil	1.19313	2.0305	2.08972	1.92853	1.96769	1.80446	0.173967	0.182827	0.097452	0.210886	0.118981	0.119876
meta_3055	.alpha.-D-(+)-Talose	0.298289	0.188746	0.160783	0.27217	0.278267	0.175882	0.256828	0.235778	0.201417	0.108456	0.213949	0.207542
meta_3075	NG,NG-dimethyl-L-arginine(ADMA)	0.161329	0.173534	0.137686	0.175757	0.17768	0.178305	0.142462	0.181588	0.132502	0.181886	0.134514	0.128107
meta_3085	Indole-3-pyruvic acid	2.1318	1.73347	1.41429	1.35745	1.94064	1.41824	1.42661	1.33102	1.17923	1.67633	1.26324	1.12618
meta_3095	Pyridostigmine cation	3.75098	2.76025	2.9139	2.94636	2.96835	2.93763	3.03338	3.50723	2.94617	3.33364	3.14554	2.75132
meta_3110	Acetylcarnitine	0.0910064	1.8969	2.00612	1.96141	2.00119	2.15642	0.219659	0.245344	0.218779	0.234261	0.204393	0.201746
meta_3150	Pelletierine	0.575633	0.536837	0.618107	0.633715	0.595928	0.643763	2.00391	2.04464	1.95083	2.01275	1.85517	1.78738
meta_3173	DL-Indole-3-lactic acid	1.12029	14.4241	1.16809	19.4461	1.98942	16.6715	15.7796	16.0163	15.8238	16.9634	16.3952	0.721509
meta_3176	L-Rhamnose	4.20982	4.87402	5.16396	5.24729	5.02656	6.01509	3.7205	3.95427	5.08254	3.75377	2.98731	5.31666
meta_3178	L-Fucose	6.28077	5.17916	4.40289	4.86995	4.60569	5.44426	6.52494	7.09125	5.1487	6.68897	5.8195	5.08734
meta_3184	Antipyrine	0.0437441	1.83535	0.0303009	1.92942	1.9796	2.19488	0.0734894	0.121572	0.0788184	0.104753	0.108621	0.0937093
meta_3202	Flavanone	0.128894	0.0717852	0.116923	0.117018	0.119017	0.136206	0.0560381	0.115106	0.106179	0.135285	0.104363	0.0964647
meta_3213	DL-Phenylalanine	0.952521	0.597934	0.833335	0.66721	0.701704	0.749156	0.591547	0.592353	0.494438	0.619517	0.598215	0.436427
meta_3230	Cytarabine	0.046712	0.0311546	0.028005	0.0323251	0.0327917	0.451621	0.105505	0.119077	0.0982806	0.1168	0.0990005	0.0862394
meta_3235	6-Benzylaminopurine	19.3353	15.1093	15.9769	16.0182	16.1348	18.0833	19.3321	18.7919	18.1622	19.8231	18.4185	16.1084
meta_3261	3-Mercapto-2-butanone	0.739907	0.688489	0.583029	0.492814	0.508731	0.495912	3.27746	4.4356	4.25691	3.51834	3.56916	2.31515
meta_3270	Ala-Pro	1.9399	2.48084	2.51807	1.1424	1.10104	1.07589	0.787525	0.864117	4.45177	0.890315	0.83664	0.687203
meta_3273	(R)-3-Hydroxybutyric acid	1.89907	1.51447	1.62983	1.56135	1.65239	1.80779	1.93427	1.90806	1.8307	1.94794	1.87016	1.63629
meta_3298	Monomethyl glutaric acid	2.28868	1.9445	2.0454	2.12979	2.18275	2.12292	2.23035	2.52444	2.15975	2.53142	2.15806	2.00772
meta_3301	Homogentisic acid	1.54376	1.45849	0.597749	1.51283	1.47359	1.39399	1.52385	1.64107	1.51153	1.70107	1.4593	1.27939
meta_3304	N-Benzyloxycarbonylglycine	0.32503	0.232034	0.246817	0.248972	0.281716	0.246042	0.287145	0.307235	0.291146	0.299238	0.281106	0.276548
meta_3311	Butyl lactate	0.854757	0.813902	0.769805	0.718289	0.743729	0.720232	2.44211	2.38123	2.06214	2.52521	2.1612	1.84541
meta_3319	(+)-Methamphetamine	3.20326	0.362635	0.639858	0.316657	0.330999	0.348674	0.164268	0.417922	0.381657	0.329877	1.87236	0.372879
meta_3340	Pyridoxine (Vitamin B6)	1.19182	0.359311	0.382167	0.720379	0.634977	1.20545	0.745011	0.795663	0.692558	0.801245	0.713697	0.674236
meta_3341	Val-Ala	0.789236	0.846156	0.861084	0.851696	0.885127	0.978843	0.198229	0.227967	0.218023	0.234692	0.241807	0.216549
meta_3346	Ile-Pro	0.519335	0.390488	0.452402	0.418315	0.39982	0.475661	0.379965	0.35416	0.280242	0.390027	0.351394	0.373912
meta_3358	(S)-Citramalic acid	21.9513	18.1618	18.6686	19.1213	17.0906	18.4778	29.8044	31.1001	30.3099	30.3109	30.0662	31.7697
meta_3362	Pectin (Galacturonic acid)	0.2576	0.222695	0.250438	0.286739	0.276483	0.297766	0.158549	0.315791	0.127507	0.17184	0.12696	0.261429
meta_3423	Glycerol 3-phosphate	0.0452483	0.053075	0.0423275	0.0454537	0.0566748	0.0422237	0.0554198	0.0637846	0.0650063	0.0681799	0.0675349	0.0570402
meta_3445	Piperazine, 1-(3-chlorophenyl)- (m-CPP)	0.804931	0.706345	0.679356	0.713905	0.739966	0.739649	0.616126	0.770724	0.947063	0.712962	0.617166	0.588323
meta_3471	Pro-Val	0.170823	0.159991	0.163411	0.181596	0.166984	0.189132	0.167412	0.276743	0.212103	0.20296	0.193892	0.160968
meta_3481	sn-Glycerol 3-phosphoethanolamine	0.278959	0.239148	0.244648	0.182476	0.194293	0.236206	0.242971	0.289917	0.249372	0.301526	0.23961	0.248411
meta_3484	2-Hydroxyphenylacetic acid	9.64165	9.19939	8.0243	9.0149	9.12669	9.05435	6.38332	7.68201	5.82785	7.32928	6.30816	6.569
meta_3494	Scopoline	1.47581	1.31821	1.38549	1.38949	1.38359	1.47583	1.41078	1.6187	1.36592	1.65599	1.33292	1.21163
meta_3504	L-Arabitol	0.108049	0.0932629	0.0971869	0.0799549	0.0960513	0.104984	0.0875076	0.093965	0.076701	0.0927955	0.0771606	0.0993881
meta_3519	3-Aminosalicylic acid	0.14991	0.128319	0.104606	0.14262	0.136153	0.145941	0.102162	0.107508	0.0994935	0.110644	0.105233	0.0892678
meta_3524	Glu-Ser	0.0633647	0.325128	0.047362	0.36115	0.317255	0.38569	0.310128	0.139035	0.0991571	0.105778	0.090439	0.276915
meta_3525	Indoleacetic acid	0.402363	0.384255	0.40794	0.442094	0.430803	0.437515	0.41895	0.487762	0.321939	0.436007	0.354963	0.320665
meta_3529	Pro-Thr	0.163238	0.132134	0.126874	0.150312	0.133574	0.162007	0.14405	0.191571	0.126233	0.148469	0.1218	0.123258
meta_3532	N-.alpha.-Acetyl-L-arginine	0.380928	0.518581	0.494321	0.516022	0.471238	0.573228	0.196116	0.277847	0.183146	0.196464	0.129883	0.141534
meta_3575	Ala-Lys	0.0492333	0.0296247	0.0389249	0.0380841	0.035303	0.0431363	0.032579	0.0448677	1.62483	0.0342124	0.034253	0.0345331
meta_3590	Hypotaurine	0.301699	0.253604	0.168341	0.149261	0.133516	0.556018	0.634094	0.68325	0.739114	0.750513	1.51978	0.696412
meta_3594	Dulcin	0.151482	0.129003	0.142596	0.141466	0.143947	0.151091	0.166426	0.143761	0.140421	0.135891	0.194599	0.133166
meta_3600	L-Histidine	0.749369	0.493144	0.509973	0.174898	0.177061	0.324336	0.439765	0.472855	0.381383	0.544931	0.433196	0.362981
meta_3606	N-Acetylserotonin	0.362736	0.293776	0.370461	0.351379	0.322272	0.391266	0.381244	0.47812	0.407406	0.396117	0.444496	0.385746
meta_3613	Leu-Ser	0.12172	0.151717	0.148429	0.164054	0.131432	0.170133	0.102407	0.114354	0.0750655	0.101684	0.0810289	0.0756427
meta_3639	Gulonolactone	0.70712	0.639589	0.651215	0.625359	0.774659	0.7156	0.91602	0.882063	0.932743	0.915467	0.774557	0.990877
meta_3640	3-Indoleacetonitrile	0.417063	0.347369	0.362092	0.38432	0.386234	0.465996	0.438439	0.427981	0.716288	0.436772	0.35728	0.398388
meta_3655	Pantothenate	1.48906	0.989036	0.900539	0.962064	1.12907	1.1532	0.280774	0.289386	0.21191	0.261639	0.221074	0.213264
meta_3663	Prilocaine	0.0835146	0.0547911	0.0682078	0.0799901	0.0687682	0.0730736	0.0713631	0.0815687	0.0888732	0.0886865	0.0813272	0.0941503
meta_3670	N-carbamoyl-L-aspartate	0.623287	0.468197	0.438484	0.519439	0.515797	0.580686	0.372977	0.45784	0.421348	0.371967	0.32062	0.309717
meta_3674	Ser-Ala	0.10886	0.0612679	0.0732439	0.0796716	0.0623553	0.0830367	0.336413	0.422427	0.262009	0.371865	0.300849	0.250532
meta_3689	3,4-Methylenedioxyamphetamine	0.580468	0.497297	0.577106	0.544997	0.655551	0.600613	0.531465	0.588346	0.499848	0.587598	0.516316	0.462791
meta_3713	Indole-3-carboxylic acid	9.87347	10.0919	5.58458	8.21416	2.08106	1.45257	147.842	188.834	229.375	159.221	205.859	139.537
meta_3716	4-Hydroxyphenylpyruvate	0.732113	0.630409	0.648899	0.631876	0.639518	0.652664	1.79512	2.13295	2.24161	1.96973	2.0035	1.88186
meta_3720	Coniferol	4.36759	3.69436	3.94263	4.09914	4.07305	4.54814	3.49264	3.59942	3.09656	3.83248	3.17819	2.95398
meta_3725	Gly-Glu	1.03615	0.873333	0.938319	1.0322	1.00916	1.05726	0.901133	0.954548	0.793022	0.956595	0.845298	0.746575
meta_3747	Flavone	2.23015	1.99876	1.74833	0.731494	1.55272	1.70028	16.3479	22.6356	21.9763	17.8008	20.383	15.0203
meta_3751	3-Deoxy-2-keto-6-phosphogluconic acid	0.942941	0.91269	0.931546	1.00937	1.02113	1.03903	0.992755	0.992928	0.886487	0.95017	0.895569	0.829625
meta_3793	L-Iditol	36.1251	48.6236	50.3869	53.2674	54.0468	64.0528	23.3244	24.2768	11.8834	24.0848	15.3419	14.3528
meta_3799	Dacarbazine	3.18978	2.91708	2.30098	2.20462	2.29915	2.01707	22.3702	30.6538	25.6819	27.1566	26.8755	21.9286
meta_3800	Bufexamac	5.20061	4.43078	4.38882	5.42603	5.10626	5.2407	4.861	4.81881	5.45004	5.11254	5.88526	4.67938
meta_3828	Lys-Asn	0.754629	0.735511	0.65187	0.621699	0.692074	0.70705	2.76171	3.56221	3.01211	3.21211	2.91699	2.6212
meta_3848	Formylanthranilic acid	0.94355	0.402372	0.339347	0.414689	0.390988	0.440616	0.408922	0.465896	0.451226	0.527884	0.405417	0.439761
meta_3851	N-formylanthranilic acid	1.45519	1.08009	1.26181	1.34839	1.71773	1.45881	1.36398	1.45361	1.24555	1.72378	1.72161	1.12779
meta_3869	L-Phenylalanine	7.43343	6.29522	6.73238	6.75511	6.89876	6.83832	6.60752	8.11992	6.65182	7.65264	6.65368	6.12335
meta_3874	Arg-Ser	0.0398941	0.0365767	0.0619152	0.0687877	0.0644161	0.0752354	0.272531	0.320933	0.281532	0.270194	0.304402	0.248326
meta_3875	Hordenine	0.448084	0.391901	0.461232	0.422081	0.427902	0.460633	0.493165	0.47257	0.527765	0.525715	0.425937	0.455823
meta_3894	3-Methylxanthine	0.612343	0.522243	0.525386	0.958707	0.528831	0.564065	0.684366	0.706682	0.618327	0.771882	0.678995	0.632867
meta_3896	1-Methylxanthine	1.03863	1.30958	1.42718	0.805332	0.658482	0.766873	1.00963	0.991777	0.967812	2.01122	1.02894	0.905779
meta_3897	Ala-Val	0.295144	0.198429	0.232238	0.259103	0.217943	0.297894	0.264738	0.257269	0.261718	0.269177	0.277124	0.240566
meta_3900	4-Methoxyphenylacetic acid	0.141276	0.115234	0.116544	0.11029	0.108662	0.143335	0.055558	0.050154	0.0777086	0.0591964	0.0500955	0.0704053
meta_3901	3-(3-Hydroxyphenyl)propanoic acid	0.276326	0.246528	0.265533	0.300418	0.192281	0.329373	0.302557	0.321325	0.383107	0.318004	0.305249	0.285667
meta_3903	Val-Ser	1.0392	0.672584	0.737883	1.03933	0.814632	0.797528	0.46959	0.538415	0.363308	0.484535	0.413773	0.374225
meta_3909	Isovaleric acid	0.165877	0.149421	0.159136	0.179761	0.15357	0.175939	0.175281	0.177735	0.0227035	0.157329	0.165159	0.17108
meta_3941	mafenide	4.33844	4.29643	4.16568	4.45219	4.39755	5.09041	1.03397	0.94423	0.701789	1.1408	0.74634	0.653654
meta_3980	Anabasine	0.561574	0.479335	0.342622	0.371261	0.357514	0.420125	0.305481	0.309542	0.552252	0.618857	0.582584	0.239004
meta_3984	Nicorandil	0.713245	0.674421	0.653117	0.690883	0.653996	0.730101	0.660559	1.07994	0.810066	0.97751	0.628278	0.471068
meta_3991	Dimethylglycine	2.31617	2.40803	2.21299	2.47332	2.20201	2.99037	2.91609	3.33848	2.75545	3.38975	3.04132	2.67176
meta_4024	Thiamine	8.83457	7.89174	7.02117	7.84719	8.14361	7.86236	7.94611	10.4246	7.15559	9.76875	7.97515	7.69204
meta_4061	Pro-Ala	0.216325	0.186506	0.210376	0.218679	0.215109	0.24727	0.205362	0.367987	0.169546	0.189836	0.18834	0.164453
meta_4071	Pro-Asp	0.299915	0.334533	0.252904	0.275837	0.261655	0.439468	0.245629	0.322488	0.26595	0.29216	0.26232	0.257409
meta_4084	Val-Ile	0.216247	0.208635	0.210738	0.249	0.205791	0.256364	0.21868	0.27908	0.211856	0.230887	0.214125	0.191101
meta_4085	Desipramine	0.187485	0.182715	0.18265	0.191219	0.187836	0.204241	0.0499048	0.0561312	0.0207664	0.0436742	0.0239949	0.0179854
meta_4095	Indoleacrylic acid	0.0721498	0.0602095	0.058342	0.0522953	0.0649295	0.057672	0.0576997	0.0691001	0.058654	0.0743402	0.0657784	0.0605858
meta_4098	1-Deoxy-D-xylulose 5-phosphate	0.199415	0.141862	0.144041	0.178271	0.151048	0.172478	0.15556	0.157557	0.13662	0.156514	0.136866	0.136601
meta_4106	Deoxyguanosine	2.49608	2.09429	2.35176	2.08504	1.96706	2.13088	2.64409	2.6203	2.51175	2.89853	2.65276	1.86207
meta_4143	Inosine	0.0595416	0.163431	0.170975	0.190003	0.185368	0.199368	0.200612	0.186527	0.192641	0.190144	0.206571	0.179392
meta_4175	4-(4-Chlorophenyl)-4-hydroxypiperidine	0.0440861	0.101281	0.103082	0.0367735	0.106315	0.110748	0.134702	0.127179	0.148641	0.130169	0.14517	0.123782
meta_4181	Thr-Asp	0.387499	0.359589	0.300659	0.293276	0.382133	0.339768	0.222467	0.209319	0.209247	0.228433	0.238135	0.22272
meta_4187	Quinate	0.870496	1.06274	0.820669	1.07776	1.07954	1.17773	0.759275	1.03484	0.710579	0.857822	0.738217	0.669615
meta_4188	Deoxyadenosine	0.413174	0.33256	0.347238	0.334087	0.349326	0.379529	0.702404	0.818581	0.658797	0.935132	0.678189	0.596607
meta_4194	Metaproterenol	5.34474	5.62644	4.54073	5.53428	4.70636	4.84683	7.3547	11.147	7.60817	6.81411	10.219	6.16476
meta_4200	N-epsilon,N-epsilon,N-epsilon-Trimethyllysine	0.532324	0.387383	0.394628	0.581537	0.440242	0.465977	0.687288	0.822711	0.567495	0.667282	0.0684944	0.633658
meta_4215	Ala-Thr	0.247526	0.253951	0.345308	0.226988	0.214581	0.241073	0.319059	0.369955	0.27072	0.323287	0.272966	0.26771
meta_4220	3-(Methylthio)-1-propanol	0.225022	0.202781	0.224775	0.160534	0.209444	0.255681	0.197373	0.176351	0.144919	0.15846	0.134942	0.145594
meta_4227	His-Pro	2.51725	2.24375	2.29883	2.31135	2.33448	2.72279	0.389029	0.637771	0.413494	0.409439	0.199517	0.390986
meta_4231	Glutethimide	0.146421	0.145559	0.142629	0.165114	0.143658	0.253085	0.14518	0.159341	0.18207	0.218644	0.193772	0.129143
meta_4236	Confertifoline	1.69423	1.33716	1.4404	1.14526	2.12189	2.23849	2.54175	2.69058	2.49604	2.61532	2.44479	2.1257
meta_4237	5-Aminopentanoic acid	1.55024	1.03621	0.844165	1.20961	1.24497	1.29704	0.364667	0.408061	0.385221	0.402987	0.31959	0.341053
meta_4314	His-Val	0.262904	0.235304	0.228542	0.229366	0.256415	0.274406	0.0891832	0.111453	0.0968021	0.0885707	0.0849966	0.0756592
meta_4334	Bethanechol cation	0.171064	0.158737	0.15408	0.147722	0.120895	0.179166	0.129161	0.157134	0.124661	0.153635	0.140233	0.122603
meta_4340	N-Formylmethionine	7.71347	7.00336	6.75393	7.03682	7.13674	7.50762	9.50573	9.94079	8.98792	10.3541	9.62547	8.56146
meta_4349	Indole-3-acetamide	0.0327681	0.0235355	0.0153125	0.0119028	0.0202321	0.0168575	0.0173705	0.0268723	0.0140118	0.0454307	0.042412	0.0375434
meta_4350	5-Hydroxytryptophol (5HTOL)	0.684796	0.789645	0.832483	0.86239	0.66107	0.883237	0.965552	1.05625	0.936497	1.00624	1.32486	0.768391
meta_4352	Resorcinol	1.10054	1.29563	1.27277	1.38413	1.27583	1.44153	3.11147	2.35814	1.96005	1.8559	1.05263	1.79887
meta_4354	1,4-Dihydroxybenzene	0.436298	0.496138	0.418356	0.422837	0.407944	0.488715	0.68177	0.820029	0.774108	0.824104	0.936331	0.724675
meta_4355	Diethylcarbamazine	5.45302	5.88574	5.24141	6.00183	5.89998	6.03578	4.90665	5.41605	4.25011	5.60989	4.16642	4.20424
meta_4384	Caffeine	0.0580657	0.0437996	0.0482082	0.0423038	0.0480916	0.0434494	0.0374021	0.037472	0.0238921	0.0355793	0.0230573	0.028834
meta_4389	Phloretin	0.91683	0.825323	0.850197	0.835929	0.806658	0.880474	0.98762	1.03494	0.966148	1.12216	1.01937	0.92745
meta_4394	Bupropion	0.502663	0.84165	0.439646	0.469377	0.469234	0.496067	4.61119	0.653845	4.44044	0.473084	0.518537	4.50019
meta_4406	Val-Val	2.18345	1.63776	1.24951	1.24131	1.10347	0.974093	10.096	12.9908	10.7941	11.7628	11.1538	10.0409
meta_4410	Albuterol	0.599838	0.68652	0.458434	0.710391	0.626415	0.702151	0.514246	0.329068	0.450425	0.502474	1.54302	0.445059
meta_4423	Mephentermine	0.157278	0.13497	0.102645	0.146113	0.176429	0.143966	0.210547	0.618155	0.234475	0.248847	0.573472	0.276966
meta_4428	DL-Vanillylmandelic acid	4.37224	3.69436	3.84766	3.98669	4.05445	4.10368	3.72791	4.27324	3.6161	4.2823	3.6961	3.44007
meta_4453	IBMX	0.178651	0.144024	0.100643	0.103764	0.630667	0.0794654	0.939737	1.18304	0.811274	1.11109	0.935149	0.820359
meta_4474	Protionamide	0.206389	0.158827	0.153787	0.167495	0.164875	0.166169	0.342122	0.353025	0.277252	0.296063	0.570343	0.320446
meta_4503	Nname,Clomipramine	0.628956	0.554124	0.588046	0.54831	0.561454	0.521339	0.826823	0.918759	0.837397	0.921991	0.912436	0.922753
meta_4548	His-Ser	0.404099	0.0816767	0.466993	0.377544	0.454682	0.492831	0.337498	0.350395	0.309226	0.40171	0.301628	0.323399
meta_4554	Ile-Glu	0.350041	0.360841	0.342214	0.376744	0.348685	0.391838	0.196272	0.216756	0.188666	0.217176	0.202461	0.239266
meta_4587	N-Methyl-1-deoxynojirimycin	0.807522	0.875118	0.633362	0.66349	0.282539	1.6836	9.16551	10.3182	8.77946	9.31389	8.73586	7.92366
meta_4594	D-Mannose	1.00005	1.31933	1.32865	1.48565	1.19425	1.56445	0.463998	0.584101	0.271022	0.389102	0.445337	0.494123
meta_4598	Cytidine	0.527352	1.74913	1.74076	0.392187	1.75606	2.00071	0.475069	0.51624	0.35548	0.501709	0.417698	0.358697
meta_4599	Nitrotyrosine	0.420997	0.103612	0.0942184	0.0829766	0.0927363	0.431944	0.177861	0.205286	0.170569	0.184417	0.187911	0.172112
meta_4605	Molsidomine	7.48639	5.18178	7.12108	7.09518	4.36417	4.67042	4.05944	9.36137	8.00033	9.32822	8.21417	7.65338
meta_4608	Etomidate	0.917691	0.682863	0.791035	0.878749	0.852275	0.896071	3.16204	1.3341	1.04705	1.29393	1.18146	1.12531
meta_4614	Methylnoradrenaline	0.947574	1.89201	0.887276	0.875103	0.89879	1.02976	0.805072	0.860158	0.778284	0.90102	0.830263	0.709193
meta_4616	Agomelatine	0.236836	0.172825	0.16814	0.176998	0.196551	0.208944	0.27545	0.304221	0.248833	0.307645	0.270948	0.232374
meta_4619	Doxepin	0.0590782	0.045833	0.0603974	0.0494927	0.0544427	0.067132	0.0450819	0.051931	0.0414504	0.0500099	0.0380948	0.0371549
meta_4638	Pseudouridine	0.0667645	0.0600206	0.0719507	0.0610789	0.0671553	0.083332	0.046917	0.0450849	0.0313468	0.0437614	0.0372054	0.0317311
meta_4642	Azacitidine	0.0830575	0.113405	0.12335	0.161598	0.107833	0.168671	0.0252388	0.0294777	0.0200185	0.0780359	0.0708053	0.0643294
meta_4660	Ile-Leu	0.144472	0.136936	0.155188	0.157237	0.15541	0.166922	0.250074	0.30627	0.236071	0.242198	0.253173	0.219777
meta_4669	3-Phosphoserine	0.508143	0.383172	0.296736	0.265667	0.243393	0.203743	3.97274	5.30711	6.92609	4.25289	4.22086	4.27401
meta_4681	D-Sorbitol	0.734067	1.11152	0.755041	4.41397	0.869202	0.721514	0.644514	0.862773	0.57591	1.4823	0.589551	0.52326
meta_4682	Pro-Met	0.573248	0.647196	0.553713	0.503737	0.558572	0.613908	0.471389	0.50045	0.375181	0.468646	0.397518	0.369793
meta_4696	Tebuthiuron	1.06102	0.933909	0.964213	0.956511	0.952233	0.979776	1.1322	1.14421	1.0931	1.14252	1.09323	0.993705
meta_4705	2-Methylbutyroylcarnitine	0.749203	0.419215	0.421139	0.399402	0.481829	0.525662	0.486324	0.685835	0.483283	0.535278	0.475702	0.412593
meta_4708	Lys-Val	0.146448	0.14861	0.12938	0.149257	0.147969	0.129235	0.112321	0.146881	0.115724	0.140476	0.103537	0.103025
meta_4715	Myristic acid	0.365703	0.337981	0.299262	0.413288	0.389295	0.453684	0.365326	0.407602	0.340193	0.323639	0.329404	0.240813
meta_4736	Val-Glu	0.498308	0.430304	0.429639	0.345352	0.436205	0.451698	0.520624	0.572594	0.5467	0.63403	0.542	0.503453
meta_4740	Abscisic Acid (cis,trans)	6.57831	4.73062	4.88931	6.17533	7.13217	6.50385	0.681	1.56396	0.781731	0.830821	1.43175	0.790443
meta_4743	Pro-Asn	5.35862	4.54497	4.62151	5.47216	5.40906	5.34338	5.17458	5.4218	5.05195	5.25804	5.2404	5.16646
meta_4792	Monoethylglycylxylidide (MEGX)	0.253782	0.204534	0.222455	0.196636	0.215144	0.200861	0.237853	0.242845	0.234432	0.242079	0.232996	0.207186
meta_4809	L-Carnosine	0.202441	0.187979	0.138052	0.15967	0.210814	0.208099	0.143418	0.121013	0.128066	0.150052	0.0831945	0.108277
meta_4811	6-Hydroxymelatonin	1.5755	1.32253	1.3542	1.33711	1.3387	1.49557	1.19199	1.24852	1.03564	1.28141	1.08547	1.02507
meta_4812	Val-Met	0.523264	0.304384	0.403578	0.324435	0.446979	0.443428	0.381003	0.464193	0.284745	0.440061	0.371266	0.441066
meta_4840	N-Acetyl-L-glutamic acid	0.386555	0.449116	0.539401	0.758793	0.381	0.758016	0.478912	0.720102	0.661689	0.471996	0.275414	0.237347
meta_4874	N-Methylhydantoin	0.380401	0.281424	0.442593	0.301756	0.325825	0.48633	0.47468	0.222497	0.190354	0.219418	0.149512	0.451558
meta_4883	Acetyl Tyrosine Ethyl Ester	3.65816	3.02006	2.93541	3.398	3.19545	3.3864	2.41968	2.68208	2.40202	2.8664	2.66253	2.24081
meta_4888	3-(2-(Methylamino)ethyl)-1H-indol-5-ol	0.487538	0.442785	0.471336	0.460349	0.444049	0.449376	0.674567	0.769788	0.696676	0.776175	0.685839	0.639443
meta_4892	His-Ile	0.871962	0.732554	0.741014	0.816999	0.753749	0.870318	0.090606	0.108492	0.0409928	0.0753541	0.195044	0.0593944
meta_4927	Acetylglycine	3.06442	2.44697	2.59758	2.72694	2.9061	3.02019	2.6807	2.90921	2.34006	3.01784	2.49496	2.43963
meta_4929	Zolmitriptan	0.0921315	0.0811886	0.0628222	0.0789213	0.073803	0.107388	0.0758319	0.0798684	0.0723652	0.0871711	0.252777	0.057583
meta_4932	3-Hydroxycapric acid	0.779008	0.640315	0.571773	0.854001	0.673224	0.793444	0.735139	0.839333	0.795447	0.872907	0.735651	0.724549
meta_4947	Imidazoleacetic acid	0.130145	0.128064	0.182041	0.213651	0.182653	0.231105	0.407202	0.265531	0.248755	0.236415	0.253056	0.227676
meta_4956	Pro-His	0.715078	0.710734	0.623464	0.613903	0.637137	0.736761	0.145081	0.153399	0.039215	0.158557	0.117306	0.117225
meta_4994	Hippuric acid, methyl ester	1.91037	2.26202	3.24024	3.36852	1.89743	1.97389	2.09546	2.25317	1.86962	2.5579	2.01062	1.81128
meta_4999	His-Gly	0.297899	0.758745	0.397098	0.340556	0.493945	0.442173	1.50178	1.93826	1.34337	1.4987	1.76042	1.48372
meta_5000	N8-Acetylspermidine	0.782527	0.599538	0.718563	0.717109	0.693627	0.772705	0.821191	0.78664	0.657062	0.843308	0.74312	0.668448
meta_5004	3-Hydroxyisovaleric acid	0.329601	0.231413	0.230901	0.180252	0.278926	0.284082	0.143871	0.149295	0.0763911	0.163074	0.0841205	0.112868
meta_5010	2,4-Diaminobutyric acid	0.0919636	0.172446	0.170938	0.20575	0.116789	0.221569	0.25567	0.185284	0.209333	0.343276	0.673942	0.218887
meta_5025	Ketoprofen	0.634449	0.334127	0.71104	0.229842	0.234943	0.660022	0.426005	0.358024	0.320047	0.494478	0.432685	0.333231
meta_5104	Meclofenoxate	0.913308	0.844487	1.00993	0.876405	0.849099	0.878186	1.14412	1.41355	1.13236	1.26613	1.18823	1.35428
meta_5121	N-Methyl-.alpha.-aminoisobutyric acid	0.328414	0.388245	0.287149	0.319929	0.300928	0.322009	0.219756	0.275039	0.31587	0.266225	0.214288	0.205663
meta_5149	Glycerophosphocholine	257.207	206.625	199.921	195.826	214.38	240.461	235.387	264.712	228.696	272.572	215.411	206.229
meta_5156	Metanephrine	1.14877	1.10611	0.999905	1.02111	0.933373	1.00756	1.39954	1.69221	1.28664	1.52874	1.38364	1.31471
meta_5190	2-Hydroxy-3-methylbutyric acid	0.0858389	0.0686735	0.0953204	0.0965746	0.0823967	0.106489	0.0942774	0.0858974	0.0865357	0.0909951	0.07198	0.0794767
meta_5195	Tacrine	2.39635	1.93569	1.78594	1.97259	2.11774	2.17408	1.7853	2.02959	1.70301	2.00111	1.7849	1.60294
meta_5220	D-gluconate	0.181069	0.161018	6.80654	0.189147	6.46979	0.162796	0.216922	3.95128	2.1636	3.92703	2.72689	2.47038
meta_5231	Arg-Cys	6.08418	6.46065	6.85482	7.64743	6.84693	8.34481	3.67441	3.94621	2.15104	3.72815	2.57613	2.34808
meta_5248	Venlafaxine	0.159034	0.091624	0.0947414	0.0956436	0.0969635	0.115061	0.0729091	0.112264	0.0858331	0.0873569	0.0792159	0.092057
meta_5256	Beta-D-Fructose 6-phosphate	0.0314411	0.0254765	0.0227888	0.0326837	0.0246253	0.04275	0.0542756	0.049319	0.0654494	0.0620687	0.0651437	0.0452415
meta_5258	Zingerone	0.207597	0.255911	0.227985	0.179344	0.196573	0.172703	1.11893	1.06568	1.00128	1.45938	1.4657	0.575001
meta_5268	N-Acetyl-L-Histidine	0.130945	0.121808	0.188442	0.112637	0.0961678	0.21309	0.23692	0.239323	0.242084	0.246658	0.242535	0.192665
meta_5293	Salicyluric acid	1.93556	0.612131	1.383	0.453854	1.05937	0.316647	4.18229	4.75429	4.3468	7.96724	7.26576	7.02337
meta_5304	Oxolinic Acid	0.138777	1.34422	0.140852	1.41902	1.3366	1.44599	0.19086	0.241103	0.184099	0.209335	0.194951	0.187704
meta_5314	Simazine	0.72689	0.613568	0.595415	1.83275	0.619495	0.620574	1.85897	0.873216	0.724136	0.879992	0.772105	0.738915
meta_5315	Ser-Asp	2.42423	2.30827	1.73487	2.14566	1.67707	2.36661	1.71077	1.80784	1.67239	1.64038	1.41224	1.32601
meta_5318	4-Hydroxybenzaldehyde	0.840925	0.727874	0.887485	0.751557	0.745548	0.809724	0.775428	0.784141	0.768555	0.79125	0.733333	0.655511
meta_5322	Pro-Phe	4.58117	5.79434	5.28663	6.57961	5.45831	6.36571	2.86958	3.17767	1.05603	1.72355	2.61132	1.2069
meta_5361	Val-Thr	0.303991	0.229443	0.173236	0.234579	0.261838	0.409285	0.289053	0.294864	0.278127	0.33854	0.314178	0.200384
meta_5380	Acyclovir	0.198106	0.163456	0.170733	0.181001	0.194129	0.200778	0.179968	0.182088	0.160878	0.15159	0.177873	0.155709
meta_5385	trans-Zeatin	1.12241	0.998257	0.883002	0.938533	1.07421	1.05045	0.899428	0.905395	0.818109	0.896472	0.925925	0.76627
meta_5396	Marmesin	1.47597	1.16838	1.19272	1.16322	1.29903	0.840885	1.38574	1.40558	1.38388	1.42659	1.48234	1.2302
meta_5424	N6,N6,N6-Trimethyl-L-lysine	0.33647	0.180702	0.347875	0.329048	0.169096	0.338176	0.119741	0.219027	0.145241	0.16196	0.316782	0.142978
meta_5425	Glutaric acid	1.04508	0.795735	0.90012	0.857504	0.939767	0.970422	0.992357	1.11651	0.968236	0.999949	0.945573	0.891847
meta_5438	(+)-Abscisic Acid	0.306991	0.223602	0.236503	0.231005	0.250846	0.263806	0.414296	0.415466	0.350813	0.365702	0.410951	0.304211
meta_5456	Tulobuterol	0.235585	0.23213	0.249208	0.255699	0.23074	0.282215	0.277711	0.172274	0.178457	0.195515	0.191627	0.154266
meta_5465	Dapsone	9.11787	6.65693	8.24353	8.56988	8.88511	8.79276	5.14096	5.2473	4.24289	5.29226	4.40121	3.6888
meta_5466	Pro-Trp	137.176	195.976	184.485	214.968	186.981	217.477	74.3261	96.3903	49.948	91.0817	51.3976	54.5573
meta_5496	Glu-Pro	0.503321	0.46	0.550448	0.490844	0.438933	0.520408	0.504633	0.469492	0.398381	0.423725	0.5008	0.45227
meta_5505	Promethazine	13.3316	18.5283	18.1694	21.4423	18.7643	22.517	7.18076	9.10332	4.47331	8.408	4.80187	5.01483
meta_5530	Diethyltoluamide	0.0651256	0.0518635	0.05923	0.0561577	0.0675793	0.0636194	0.0664421	0.0741807	0.0695572	0.0745593	0.0624763	0.0604994
meta_5536	Tetramisole	0.19701	0.228558	0.135892	0.26533	0.633369	0.290445	0.155735	0.276559	0.247066	0.254006	0.198267	0.225043
meta_5539	Adenosine	6.33658	4.90017	3.89857	5.02367	5.14812	5.55455	10.3382	16.0803	11.6267	12.838	11.8478	10.0082
meta_5594	Val-Leu	0.13658	0.130746	0.125363	0.128108	0.135988	0.135457	0.115462	0.132237	0.148122	0.179942	0.141882	0.0999473
meta_5615	Asn-Ala	0.060821	0.0520172	0.0515705	0.0586897	0.0457692	0.0535058	0.0574027	0.0659222	0.0633628	0.0584563	0.0685259	0.0485281
meta_5620	Tolbutamide	20.7431	19.1375	18.7768	18.6168	18.3845	20.0745	14.5564	15.5514	13.2187	15.6655	14.0148	13.1434
meta_5621	1,2,3-Benzenetriol	22.0791	19.9115	18.6203	21.0847	20.7278	20.1696	20.4994	23.5525	19.6732	24.2608	22.1719	20.679
meta_5659	Val-Asp	0.0562886	0.22879	0.0384348	0.271724	0.25483	0.27511	0.337896	0.442534	0.380129	0.3874	0.439109	0.323296
meta_5679	Altretamine	0.336968	0.301441	0.337621	0.295538	0.331361	0.346134	0.475552	0.541646	0.321521	0.511351	0.363157	0.357014
meta_5692	D-Ribulose 5-phosphate	0.129013	0.0835666	0.0749319	0.0695773	0.400493	0.0787418	0.121482	0.10792	0.1085	0.112192	0.105851	0.103742
meta_5696	Trp-Cys	0.0587845	0.0401151	0.0474771	0.0604923	0.0594479	0.0492442	0.0534414	0.0507357	0.0512629	0.0455014	0.0392686	0.0892915
meta_5702	Lys-Ser	0.25311	0.202418	0.241084	0.16241	0.209275	0.229933	0.196794	0.225916	0.190283	0.201285	0.210427	0.122482
meta_5707	Sotalol	2.43612	2.23586	2.55586	2.204	2.34693	2.19877	2.26531	5.62073	2.06936	2.38399	2.35845	1.93101
meta_5709	Methyldopa	1.31679	1.12393	1.0958	1.20458	1.22711	1.26368	1.1277	1.20682	1.00145	1.2428	1.04125	0.949166
meta_5715	Ergothioneine	2.58792	2.15508	2.30515	2.14482	2.41915	2.75443	0.409011	0.391603	0.144116	0.342237	0.217878	0.197046
meta_5742	Naringenin	1.30464	1.01438	1.0762	1.18636	1.15202	1.31167	1.02666	1.04099	0.942435	0.970052	1.00778	0.850121
meta_5747	7-Methylguanosine	1.68369	2.07796	1.89962	1.91078	1.7936	2.26145	0.364133	0.349776	0.283875	0.298017	0.318862	0.0261153
meta_5750	5-Methylcytosine	0.745974	0.654833	0.650861	0.660243	0.765112	0.759381	0.699207	0.699394	0.65303	0.766983	0.638309	0.611995
meta_5774	Phenylpropionylglycine	0.131415	0.127517	0.13852	0.10617	0.115104	0.140962	0.0452279	0.0462488	0.0281947	0.0528431	0.0264633	0.0274946
meta_5786	5'-Deoxyadenosine	23.366	21.3727	21.3153	23.0699	22.4084	24.0702	30.5943	32.553	29.103	33.4716	31.9197	28.2782
meta_5809	Palmitic acid	136.796	107.761	91.0453	82.3379	117.689	157.099	136.972	130.657	91.6164	153.318	127.894	61.5706
meta_5826	4-Imidazoleacetic acid	0.687354	0.705012	0.742204	0.849533	0.718256	0.803826	0.567318	0.669703	0.477661	0.701278	0.690897	0.516647
meta_5837	3-methylcytidine	8.60849	7.0485	7.03765	7.64866	7.62588	7.98682	5.85265	5.61911	5.6846	5.68352	5.91493	5.18741
meta_5867	Harmine	0.242484	0.206687	1.11208	1.08592	0.798914	1.12328	0.330301	0.394948	0.294249	0.23743	0.164706	0.453695
meta_5869	His-Cys	0.418874	0.432135	0.421122	0.436201	0.390364	0.781662	0.112134	0.121244	0.118199	0.125779	0.111217	0.0923479
meta_5877	Ile-Cys	1.35388	1.09962	1.15932	1.23955	1.22683	1.41693	1.00484	1.09639	0.988255	1.11715	1.08166	0.930929
meta_5903	Urocanic acid	33.902	26.9218	27.0893	36.5936	40.6241	34.9584	6.39967	7.71049	4.0154	7.36586	4.62063	5.68719
meta_5907	gamma-L-Glutamyl-L-glutamic acid	1.92517	1.9014	1.96646	2.41984	1.79713	1.91758	2.99182	3.20103	3.13936	3.15406	3.13565	2.84584
meta_5952	Pro-Tyr	114.658	80.1121	131.09	143.527	136.133	147.536	66.1785	74.2647	43.786	83.6527	50.8005	43.7807
meta_5959	Gln-Asn	10.0622	9.07976	4.17717	9.62849	9.08492	4.68167	5.12366	6.5967	5.47822	10.7801	5.12166	9.143
meta_5983	1-Salicylate glucuronide	0.0858329	0.0785394	0.0779753	0.0813313	0.0809685	0.0853759	0.113599	0.122034	0.110949	0.118143	0.109006	0.0926695
meta_5990	5-Methyl-5,6-Dihydrouracil	0.204623	0.213279	0.202038	0.282489	0.286641	0.279183	0.193805	0.17921	0.15859	0.192954	0.125071	0.116686
meta_5999	Phthalic acid Mono-2-ethylhexyl Ester	2.09927	1.74536	1.64532	1.96951	2.57219	1.80419	2.43284	2.26099	1.91843	2.15052	1.80603	1.87304
meta_6012	Duloxetine	3.63027	3.20353	7.43368	3.30725	3.43307	3.90891	3.07467	3.32612	3.01119	3.15463	2.82685	2.70358
meta_6016	Val-Tyr	9.35093	10.2885	9.66842	10.8587	6.69398	11.0393	4.04362	4.82417	3.63295	4.8416	3.77789	3.81779
meta_6048	Phe-Asp	0.617499	0.717531	0.501939	0.525287	0.474146	0.530929	0.511293	0.611404	0.664237	0.511991	0.475549	0.444437
meta_6049	N6-methyladenosine	0.401211	0.331485	0.328638	0.357409	0.317368	0.371829	0.443539	0.51431	0.396876	0.452274	0.426335	0.405811
meta_6074	3-Methoxy-4-Hydroxyphenylglycol Sulfate	0.22662	0.184437	0.269858	0.199022	0.182157	0.197963	0.19423	0.291575	0.196414	0.222317	0.23953	0.169578
meta_6085	Ethylmalonic acid	1.33421	1.17624	1.2273	1.15652	1.14768	1.28714	1.74836	1.43164	1.03179	1.3711	1.32217	1.0943
meta_6086	2'-O-methyladenosine	11.3841	10.0491	10.0649	11.1282	11.041	11.4195	15.3196	17.4241	14.5547	17.1897	15.8749	14.589
meta_6092	3-Ureidopropionate	1.10256	0.855033	0.838434	0.763815	0.806939	0.702331	1.67699	1.96803	2.28773	1.97875	2.00082	1.92918
meta_6111	Pro-Glu	0.0989869	0.102134	0.0502125	1.35678	0.0422152	1.34414	0.367385	0.608875	0.719513	0.579298	0.463443	0.517815
meta_6155	Ile-Asn	1.61985	0.765549	1.19168	1.12583	1.33318	1.09865	1.33147	1.494	1.5699	1.68677	1.42045	1.38682
meta_6156	Lumichrome	0.379725	0.385704	0.383455	0.383878	0.39025	0.40971	0.341119	0.48354	0.496078	0.439824	0.325359	0.342762
meta_6158	Pinacidil	0.568763	0.439205	0.444887	0.547725	0.54439	0.56665	0.681234	0.679365	0.690911	0.666149	0.596511	0.545156
meta_6186	Propionylglycine	0.901735	0.952123	0.60475	0.780622	0.772474	0.723394	0.659304	0.949955	0.837526	0.760515	0.638177	0.720309
meta_6192	Phe-Pro	0.0127175	0.0340172	0.0360071	0.0317091	0.038117	0.0406925	0.0356161	0.0406917	0.0291378	0.0403674	0.0300101	0.0316186
meta_6233	N4-Acetylcytidine	0.759089	0.50464	0.552623	0.531493	0.561984	0.568544	0.672357	0.696527	0.605431	0.619637	0.599419	0.47062
meta_6237	Evodiamine	7.60841	6.7834	6.28617	7.18985	6.75185	7.19512	6.60701	8.15809	6.58736	7.85708	6.79719	6.3222
meta_6267	Luteolin	2.26921	1.96003	2.12897	0.512324	2.28335	2.32977	2.0908	2.49083	2.61678	2.32783	2.14744	1.81794
meta_6291	Myristoleic acid	0.35983	0.272855	0.236662	0.336443	0.329036	0.345688	0.226917	0.246721	0.24852	0.27378	0.220787	0.219929
meta_6300	Pro-Gln	0.396736	0.369286	0.314697	0.35196	0.387834	0.400286	0.340795	0.383523	0.31693	0.325321	0.363884	0.299557
meta_6322	Capsaicin	0.11133	0.09445	0.0961716	0.117008	0.114768	0.114334	0.1464	0.188617	0.158746	0.152487	0.137899	0.128786
meta_6323	Arg-Ile	43.4186	35.8107	34.4832	34.9104	36.7946	39.3877	6.72746	6.88681	1.36517	6.36386	2.03508	2.47214
meta_6353	Nabumetone	0.990958	0.86062	1.28117	1.1996	0.858877	0.950673	1.07861	1.16306	1.38038	1.15993	1.22751	1.33417
meta_6393	Arbutin	1.60075	1.37676	0.940095	1.41496	1.56175	1.7494	1.00317	2.77276	3.90738	4.28038	0.853443	2.8431
meta_6400	Acetic acid, phenyl ester	1.61302	1.30529	1.58511	1.49404	1.59976	1.78024	1.36358	1.27997	1.1612	1.29126	1.1833	1.08785
meta_6450	Phenylbutazone	0.297296	0.319809	0.308418	0.302563	0.246026	0.335747	0.430185	0.398235	0.469824	0.582471	0.362769	0.346812
meta_6452	Procaterol	0.191003	0.161902	0.210148	0.189808	0.18353	0.191026	0.137135	0.165327	0.141392	0.145189	0.135012	0.129593
meta_6475	Glu-Cys	0.384811	1.40724	0.295547	0.476481	1.59588	1.81236	4.01323	3.74274	3.27465	3.24235	3.86766	2.44241
meta_6480	Prometon	1.36494	1.10785	1.17075	1.19487	1.29395	1.43176	1.22337	1.27677	1.07277	1.13307	1.06558	0.906601
meta_6519	Melatonin	2.92605	2.47916	2.17915	2.44956	2.44015	2.54786	4.17437	4.6071	4.15177	4.59059	4.03981	3.77403
meta_6543	Adenosine 2',3'-cyclic monophosphate	0.0663617	0.0564043	0.0769675	0.0416953	0.0518018	0.0549962	0.084482	0.0925199	0.125946	0.0907433	0.0869981	0.0899715
meta_6549	Phe-Glu	0.123253	0.136753	0.0903073	0.19072	0.114018	0.113006	0.0957792	0.109305	0.0905997	0.247364	0.109541	0.0924105
meta_6563	Ile-Tyr	2.08713	5.23797	5.60657	5.30997	3.42922	3.97176	2.8058	3.10903	1.3408	1.94057	2.46337	2.24038
meta_6567	Leu-Val	0.120975	0.102352	0.138185	0.14699	0.132946	0.168398	0.0557501	0.0723116	0.0350925	0.0608381	0.110172	0.0950662
meta_6596	Tyr-Met	0.333453	0.278874	0.26968	0.304915	0.269365	0.300934	0.437326	0.481247	0.340984	0.393183	0.382502	0.363088
meta_6610	Amitriptyline	0.391537	0.195353	0.0720178	0.0467296	1.32334	0.0589121	0.0713335	0.0643995	0.542855	0.0869782	0.258804	0.332616
meta_6611	16-Hydroxypalmitic acid	2.26688	1.49796	1.07351	2.31967	1.92858	1.95725	0.416616	0.443606	0.769399	0.549306	0.501828	0.520308
meta_6619	Disulfiram	0.0840904	0.0990593	0.102788	0.0987155	0.107159	0.114616	0.0698724	0.0651365	0.0445054	0.0760879	0.04941	0.0469119
meta_6622	5-Hydroxymethylcytidine	0.0470887	0.106535	0.107927	0.0944685	0.122285	0.118851	0.138484	0.142398	0.131432	0.144517	0.132206	0.124391
meta_6624	Nalidixic acid	1.07979	1.25365	0.993301	1.20637	1.11776	1.15263	1.2079	1.31492	1.01358	1.29487	1.09188	0.982327
meta_6651	Phe-Ile	0.269746	0.213777	0.253977	0.26003	0.263298	0.29204	0.160967	0.203917	0.07688	0.149882	0.108397	0.102618
meta_6668	Tyr-Asp	0.819643	0.65215	0.719557	0.830277	0.833442	0.866563	0.548285	0.636323	0.622848	0.613608	0.50655	0.531899
meta_6672	Vigabatrin	0.0565922	0.0773174	0.101323	0.113967	0.0575675	0.116888	0.0679071	0.125439	0.104972	0.121124	0.114217	0.0513468
meta_6676	Phe-Ala	0.784273	0.668024	0.661808	0.827033	0.697486	0.72233	0.653944	0.769588	0.649384	0.783874	0.624485	0.621563
meta_6687	Procaine	0.287814	0.132508	0.123609	0.140345	0.126487	0.152878	0.126671	0.141549	0.105178	0.133043	0.117552	0.101378
meta_6700	S-Methyl-5'-thioadenosine	1.24937	0.869265	0.764277	1.06954	1.0677	1.03899	2.71893	3.67924	2.11997	2.79483	2.58545	2.38468
meta_6703	1-methylguanosine	0.999042	1.04655	1.03623	1.04013	1.03963	1.14446	0.701918	0.765142	0.605539	0.742266	0.606815	0.596779
meta_6713	.gamma.-L-Glu-.epsilon.-L-Lys	0.822889	0.693799	0.549331	0.924243	0.737386	0.716101	0.867248	0.929769	1.00626	0.808564	0.732267	0.757215
meta_6716	Tyr-Val	0.206102	0.203622	0.193635	0.234327	0.213848	0.240377	0.206054	0.216925	0.191428	0.357016	0.215157	0.162248
meta_6724	Linoleic acid	0.549989	0.404547	0.405295	0.600977	0.684054	0.599368	0.359479	0.34594	0.231174	0.361708	0.264249	0.215053
meta_6737	3-Hydroxyflavone	0.758175	0.530149	0.480629	0.77685	0.812712	0.633955	0.832253	0.837978	0.989977	0.883259	0.898519	1.04569
meta_6738	Thr-Leu	0.172321	0.177319	0.171822	0.129303	0.191314	0.248682	0.239452	0.269232	0.228041	0.27051	0.222415	0.210799
meta_6739	Tyr-Gly	1.30293	0.984759	1.07496	1.16584	1.25404	1.36016	1.56873	1.59127	1.49801	1.48589	1.51259	1.36606
meta_6803	Diosmetin	22.5591	16.4174	12.6685	20.2506	19.6986	17.3903	8.20006	9.02596	9.62924	9.43012	7.2481	8.25082
meta_6841	Gemcitabine	0.052549	0.0328625	0.0495207	0.0478418	0.0448535	0.0466298	0.0516992	0.0601314	0.0630692	0.0808491	0.0630966	0.0672133
meta_6857	Phenethyl Caffeiate	0.328398	0.245708	0.25131	0.290829	0.263925	0.298002	0.327087	0.368765	0.287011	0.301238	0.308968	0.270988
meta_6882	Carbamazepine	0.0542786	0.0274926	0.0447409	0.0489474	0.871122	0.0340853	0.0616004	0.0837362	0.0741183	0.0847853	0.0615791	0.0600328
meta_6913	D-glucosamine 6-phosphate	0.0432173	0.0414982	0.0356706	0.0355539	0.0415419	0.0333953	0.040987	0.0352502	0.0331911	0.042139	0.0395756	0.037746
meta_6918	Melphalan	0.214172	0.224401	0.218399	0.24519	0.238466	0.281659	0.352303	0.368982	0.299128	0.0248185	0.308636	0.319919
meta_6919	Anisomycin	11.0532	8.35791	8.61946	10.022	9.84061	10.388	9.10426	10.4311	8.87419	9.42329	9.23725	7.25387
meta_6926	Mirtazapine	0.641922	0.547048	0.695988	0.682464	0.77229	0.893849	0.604873	0.533258	0.551107	0.540448	0.484234	0.971371
meta_6929	His-Met	1.241	0.758539	0.759222	0.794254	0.812151	0.857732	1.31557	1.20424	0.710444	0.833255	0.731354	0.683334
meta_6930	Phentolamine	0.660713	3.00579	2.88486	0.604799	3.09224	3.3584	0.597465	3.0496	0.529246	1.20077	2.235	2.0439
meta_6938	Propoxyphene	0.117394	0.129974	0.118465	0.110116	0.0972762	0.119973	0.0833641	0.150326	0.122049	0.11837	0.105535	0.084386
meta_6951	L-leucyl-L-proline	0.435705	0.440873	0.553773	0.503217	0.492176	0.551302	0.565127	0.815312	0.546154	0.662442	0.638297	0.520258
meta_6953	Phe-Thr	2.12092	1.96291	1.97495	2.05082	1.97544	2.07139	1.61758	1.65634	1.43758	1.74278	1.48238	1.32367
meta_6963	N1-Methyl-2-pyridone-5-carboxamide	0.940387	1.1196	1.055	1.19582	1.12578	1.19523	0.280448	0.338551	0.316305	0.599337	1.01271	0.486689
meta_6966	Demethylimipramine	1.77565	1.52071	1.58586	1.76124	1.79566	1.81629	1.6604	1.8091	1.61896	1.72217	1.66274	1.55128
meta_6973	L-Histidinol	0.206574	0.173159	0.309254	0.199013	0.179455	0.196989	0.104895	0.129295	0.0957008	0.133811	0.0931108	0.0915599
meta_7007	Arg-Met	0.599774	0.575192	0.549031	0.640796	0.626645	0.664897	0.536395	0.604117	0.469403	0.612928	0.492392	0.492805
meta_7008	1-Naphthol	1.70704	1.66877	1.43246	1.91837	1.59991	1.69904	1.64235	1.72713	1.68842	1.88324	1.61453	1.69061
meta_7013	Arg-Ala	0.12297	0.183147	0.159658	0.188976	0.188205	0.161562	0.0304324	0.0111903	0.0160445	0.0195174	0.00970933	0.010624
meta_7026	Uridine 5'-monophosphate (UMP)	0.228655	0.25224	0.27179	0.292071	0.238593	0.312124	0.172047	0.10418	0.117668	0.0747887	0.136037	0.127617
meta_7045	D-Sorbitol 6-phosphate	0.358507	0.642923	0.638725	0.698429	0.645156	0.707988	0.510618	0.519591	0.431014	0.556611	0.470591	0.368765
meta_7051	Lys-Pro	0.884782	0.795069	0.778589	0.806857	0.839751	0.87931	0.973755	1.04874	0.945648	1.06635	0.997217	0.878155
meta_7073	Oxyquinoline	2.35497	2.10188	2.17263	2.16297	2.11486	2.28489	2.1646	2.46059	2.04926	2.33319	1.99759	1.94191
meta_7100	Deoxyuridine monophosphate (dUMP)	0.116743	0.0723486	0.085716	0.0953612	0.0964763	0.0948377	0.18792	0.238234	0.206185	0.226585	0.214123	0.168399
meta_7105	Pyridoxamine 5'-phosphate	0.0961743	0.173027	0.24185	0.204513	0.209414	0.252992	0.270512	0.321929	0.199641	0.222518	0.332397	0.205186
meta_7112	Bisdemethoxycurcumin	0.290373	0.230001	0.225156	0.304291	0.306675	0.199136	0.2831	0.292318	0.323548	0.329759	0.302417	0.279939
meta_7113	Phe-Val	0.2368	0.201766	0.179961	0.227988	0.229846	0.272159	0.273059	0.305765	0.402948	0.766629	0.023523	0.228098
meta_7148	Ellipticine	2.61126	2.09422	2.63789	2.23746	1.95468	2.34607	2.61741	3.01717	2.53414	2.81606	2.75294	2.43232
meta_7180	Leu-Leu	2.08768	0.94452	0.914002	0.980935	1.03252	1.02432	1.02962	1.21655	0.986969	1.16999	1.08434	1.77412
meta_7181	N2,N2-Dimethylguanosine	1.09729	1.02636	0.948773	0.967315	0.8197	1.44888	1.61697	1.72633	1.67291	1.82485	1.67282	1.58355
meta_7185	Phenelzine	0.631411	0.577615	0.529394	0.66604	0.600162	0.661425	0.802421	0.932276	0.199245	1.01016	0.6116	0.508277
meta_7208	Phe-Phe	5.89216	5.05016	4.96579	5.07134	4.98007	5.34479	6.24494	6.63827	6.38381	6.86355	6.14151	5.67725
meta_7237	Oxcarbazepine	0.124591	0.124777	0.0646116	0.124046	0.0501478	0.13238	0.0733876	0.14416	0.0773521	0.148236	0.129907	0.0725668
meta_7240	Benzylbutylphthalate	20.2956	18.9223	18.6935	16.3007	18.8417	17.3011	16.8579	19.8538	14.667	16.521	15.0423	17.5669
meta_7262	2'-Deoxyadenosine 5'-monophosphate (dAMP)	0.874262	0.0812041	0.0641723	0.0880212	0.0999628	0.0977857	0.919175	1.16268	0.81546	1.13047	0.917726	0.801059
meta_7273	(S)-2-Hydroxyglutarate	0.376392	0.354546	0.394235	0.324589	0.434445	0.44738	0.362896	0.34935	0.299896	0.333972	0.317906	0.271053
meta_7279	Arg-Thr	0.184235	0.167426	0.182005	0.17414	0.159474	0.15864	0.181477	0.349396	0.182344	0.212953	0.202709	0.174264
meta_7298	Wedelolactone	0.470061	0.300831	0.268066	0.33487	0.355544	0.300512	2.20725	2.18187	2.74812	2.13945	1.90181	1.87472
meta_7305	Daidzein	0.377677	0.269028	0.255559	0.347524	0.272064	0.289199	0.238424	0.294051	0.294229	0.291374	0.220424	0.229864
meta_7306	L-Saccharopine	2.2769	1.98182	1.98149	2.02922	2.10579	2.21063	2.90044	3.13573	2.79779	3.08724	2.93414	2.5895
meta_7336	Deoxyinosine	2.29011	2.08941	2.01671	2.11578	2.14498	2.13563	2.35523	3.24813	2.34147	2.91886	2.29979	2.66545
meta_7346	Oxycodone	0.142121	0.174891	0.205229	0.201101	0.167624	0.22985	0.0170237	0.0228456	0.028939	0.0107504	0.0243434	0.0129323
meta_7381	Pinocembrin	1.42992	1.00376	1.05919	1.15551	1.2804	1.19017	1.10821	1.15056	1.33245	1.24365	1.13297	0.968944
meta_7411	D-Xylose	1.28177	0.730983	0.876873	1.76368	1.25	1.25419	1.5582	1.7345	1.24162	1.71745	1.08041	1.39697
meta_7413	Isopentenyladenosine	0.707535	0.68295	0.65309	0.643829	0.545276	0.966128	0.678847	0.684059	0.557182	0.634906	0.584507	0.5304
meta_7429	Phytosphingosine	0.814397	0.653945	0.557737	0.891879	0.871784	0.859598	0.830762	0.765072	0.792277	0.693632	0.532209	0.616512
meta_7437	Cimetidine	0.8545	0.737956	0.785145	0.901899	0.779995	0.93747	0.34832	0.314228	0.215429	0.323717	0.21072	0.200336
meta_7451	Lys-Lys	1.12864	0.563922	0.550777	0.607722	0.546668	0.589624	0.604568	0.67812	0.539167	0.640714	0.542318	0.477848
meta_7452	Exemestane	2.6833	1.39267	2.20103	1.7258	1.83195	1.64703	2.33776	1.72462	1.41429	1.88914	2.3262	1.37035
meta_7475	Norfloxacin	2.27811	2.15261	2.15524	2.1403	2.26041	2.50073	1.80333	2.01407	1.52969	1.81982	1.65751	1.48407
meta_7494	Dyphylline	0.256511	0.17518	0.211191	0.214699	0.229208	0.242301	0.226564	0.201343	0.199207	0.208631	0.190353	0.175074
meta_7502	Enoxacin	0.317065	0.2765	0.367878	0.476956	0.354254	0.383964	0.289622	0.308622	0.424534	0.346053	0.256231	0.294434
meta_7520	Flumequine	0.291483	0.318614	0.270145	0.262137	0.291187	0.289613	0.401973	0.349787	0.358273	0.554725	0.298582	0.311262
meta_7524	4-Hydroxy-3-methylbenzoic acid	1.31351	1.19412	1.116	1.2897	1.26135	1.30633	1.21395	1.35239	0.817901	1.26753	1.07901	1.00017
meta_7542	Tyr-Pro	0.20773	0.190174	0.144294	0.193796	0.221085	0.234746	0.251587	0.220896	0.210822	0.247509	0.214102	0.222896
meta_7606	Cellobiose	3.50557	3.49623	3.49514	3.71623	3.77608	4.05155	0.875418	1.00256	0.739289	0.975654	0.724169	0.665958
meta_7610	Lys-Asp	0.674191	0.498241	1.08316	0.506895	0.597646	0.635589	0.797231	0.944346	0.712195	0.966168	0.878625	0.775625
meta_7662	3-Hydroxyphenylacetic acid	0.485827	0.353744	0.428637	0.582095	0.44003	0.476987	0.38705	0.414778	0.38281	0.359224	0.430395	0.347382
meta_7663	(-)-Usnic acid	0.149043	0.122572	0.119714	0.110894	0.13226	0.126524	0.150417	0.148906	0.127448	0.0997793	0.11173	0.129077
meta_7681	Dimethylaminopurine	0.564709	0.481874	0.478222	0.429658	0.454327	0.558916	0.407275	0.318672	0.422946	0.472986	0.424617	0.415754
meta_7698	His-Gln	1.22297	1.25496	1.2335	1.2137	1.13114	3.33501	2.83252	1.06844	0.933673	1.13957	0.894392	0.898851
meta_7700	zeleplon	0.441901	0.2879	0.33906	0.411876	0.406323	0.380546	0.244352	0.249783	0.225	0.340306	0.217414	0.21229
meta_7702	Lys-His	6.39056	6.4553	5.84585	6.13826	6.20348	6.80919	5.80219	6.6121	5.37373	6.53508	5.52713	4.88198
meta_7708	Phe-Tyr	0.732221	1.04158	1.09023	2.7307	1.04816	1.17074	2.44521	2.97981	0.987466	1.17873	2.47192	0.946468
meta_7715	Demethylcitalopram	0.0523176	0.0408033	0.0447724	0.0550539	0.0443451	0.0447561	0.0467281	0.0603845	0.031674	0.0471844	0.0376836	0.0343904
meta_7734	Benomyl	0.655986	0.598643	0.52885	0.537781	0.484508	0.50324	0.960251	0.927499	1.0647	0.919654	1.04863	0.863425
meta_7740	Tyr-Phe	1.57816	1.1999	1.17991	1.27448	1.16205	1.42968	0.395625	0.424738	0.301859	0.417082	0.328023	0.299192
meta_7752	Hydromorphone	12.2404	9.00971	7.8948	12.251	11.1518	10.9025	17.1866	15.7326	17.1691	16.9738	14.7264	14.3344
meta_7756	Paroxetine	5.64525	5.12218	5.08478	7.06889	5.2172	5.60744	7.72544	6.09405	6.60172	8.52471	9.30276	8.5549
meta_7791	Apigenin	9.80186	7.3269	5.66083	8.64582	8.37065	8.31203	8.21452	9.06759	10.4067	9.42759	8.68924	8.57676
meta_7794	His-Asp	10.9185	0.287594	7.04108	8.9862	8.61542	9.62518	1.99865	2.49548	12.3817	2.22663	2.71179	1.93444
meta_7798	beta-Octylglucoside	0.999404	0.882362	0.904066	0.945044	0.943288	1.01238	1.04126	1.12351	1.05003	1.19289	1.07935	0.944863
meta_7814	Formononetin	0.115719	0.0771037	0.110259	0.101514	0.0704583	0.172895	0.157143	0.181686	0.141964	0.186381	0.0711464	0.0610405
meta_7828	Pro-Arg	0.114099	0.094338	0.0837854	0.0786518	0.0551267	0.0755759	0.0350132	0.0680773	0.0635533	0.0512261	0.0338481	0.0429043
meta_7838	L-Glutamate	0.964721	0.850399	0.826345	0.888655	0.895529	0.974645	0.4934	0.506314	0.40686	0.443089	0.473304	0.405264
meta_7845	Curcumin	0.991161	0.856468	0.935729	0.884786	0.88092	1.01681	0.458008	0.407769	0.313335	0.4423	0.394814	0.381884
meta_7866	N-Desmethyldiazepam (Nordazepam)	0.245457	0.213446	0.227427	0.23922	0.225377	0.291075	0.0916831	0.106939	0.0851498	0.103872	0.0994503	0.0893483
meta_7890	Phe-Cys	0.408791	0.370385	0.413666	0.37857	0.427614	0.426606	0.227676	0.177332	0.143743	0.168355	0.132438	0.117451
meta_7892	beta-Nicotinamide D-ribonucleotide	0.110366	0.0939526	0.10649	0.101752	0.0507718	0.115076	0.277491	0.287979	0.253475	0.320954	0.299729	0.294977
meta_7893	4-Methylumbelliferyl beta-D-glucuronide	0.417926	0.321565	0.40827	0.361655	0.359727	0.411738	0.216389	0.249503	0.181289	0.23576	0.176107	0.180248
meta_7895	Argininosuccinic acid	10.8843	4.6108	8.74338	8.12947	8.08848	8.1593	14.2902	13.9766	13.3017	13.813	14.0836	11.5371
meta_7896	5-Methyl-2-thiouridine	4.46622	4.75453	5.75575	5.01734	4.74682	6.77647	1.38031	1.56305	2.4317	1.47849	1.07968	2.32098
meta_7904	5,2'-O-dimethylcytidine	0.3023	0.268285	0.27745	0.270875	0.267747	0.313079	0.127756	0.147378	0.121993	0.139736	0.124233	0.105029
meta_7910	Ajmalicine	0.129152	0.0842463	0.0962749	0.119093	0.128265	0.165196	0.069079	0.0796116	0.0857848	0.102036	0.0953743	0.0778577
meta_7929	Primaquine	0.823285	0.622483	0.620574	0.657335	0.734649	0.707083	0.842245	0.913068	0.77484	0.989211	0.839423	0.684441
meta_7932	Lys-Leu	2.19174	2.15777	2.14008	2.36893	2.12298	2.44874	1.76848	1.94215	1.61363	1.93314	1.78371	1.53525
meta_7934	Trazodone	0.583771	0.512769	0.52179	0.421441	0.580431	0.407119	0.507064	0.512816	0.655064	0.473063	0.464491	0.383352
meta_7941	Fluvoxamine	0.0854917	0.0692887	0.070504	0.0679341	0.0692284	0.0816009	0.078837	0.0746546	0.0642351	0.0646866	0.0709917	0.0682975
meta_7942	Isovalerylglycine	0.442982	0.187478	0.231544	0.310336	0.240551	0.519254	0.654406	0.634092	0.661191	0.769447	0.623339	0.557859
meta_7963	Pergolide	0.397882	0.301161	0.370024	0.394341	0.375764	0.380513	0.335928	0.349312	0.306309	0.329925	0.346229	0.291605
meta_7983	Prochlorperazine	0.621746	0.550996	0.812463	3.05176	0.447448	3.23025	0.953024	1.506	1.53732	1.1481	0.951244	1.20208
meta_7984	Met-Gln	1.37174	1.20854	1.18673	1.21132	1.17604	1.30665	1.46436	1.64802	3.58065	1.7034	3.73388	1.34019
meta_8006	Ile-Met	0.237956	0.182142	0.183266	0.206038	0.199612	0.216319	0.0271813	0.0604855	0.0260977	0.0376186	0.216617	0.195563
meta_8012	4,6-Dioxoheptanoic acid	14.8803	13.5982	13.5906	14.693	14.7995	15.5515	2.10106	2.44112	1.45031	1.83878	1.20209	1.27748
meta_8016	Demethoxycurcumin	0.129155	0.0823584	0.0988649	0.0744017	0.122255	0.131931	0.11007	0.0961863	0.107768	0.10815	0.0942452	0.0806313
meta_8032	Deoxythymidine 5'-phosphate (dTMP)	0.46133	0.333443	0.253361	0.245118	0.200673	0.1396	0.960818	0.961436	1.01316	0.936583	1.18331	0.903924
meta_8039	Arg-Val	1.08449	0.917639	0.862018	2.43055	2.41441	2.50501	1.02393	1.11215	0.968078	1.03348	0.977354	0.899157
meta_8061	Arg-Lys	1.68346	1.08247	0.864645	1.02069	1.03396	1.12938	1.03421	1.10266	0.801399	0.992079	1.3361	0.927891
meta_8077	Phenoxybenzamine	0.830939	0.662275	0.546309	0.748585	0.726249	0.723549	0.661661	0.738825	0.573009	0.653875	0.592796	0.546036
meta_8081	1-Methyladenosine	0.326769	0.234538	0.246827	0.292761	0.312007	0.34592	0.287697	0.288299	0.255108	0.2908	0.280846	0.212808
meta_8086	Acetohexamide	1.0246	0.889312	0.902487	1.01011	1.01878	0.921993	0.989722	1.0696	0.991352	1.27078	1.14871	1.00961
meta_8092	2,5,7,8-Tetramethyl-2-(.beta.-carboxyethyl)-6-hydroxychroman	0.410541	0.331257	0.32597	0.333256	0.331632	0.425759	0.320729	0.311012	0.323911	0.377523	0.327546	0.280819
meta_8119	D-Maltose	0.911028	0.888009	0.859632	0.869944	0.81838	0.961183	1.28323	1.19342	1.25785	1.40351	0.818259	0.814882
meta_8121	Phe-Asn	4.5933	5.48038	3.37087	3.63941	5.45618	7.33959	2.50158	2.85406	1.95914	4.18802	1.96128	1.96274
meta_8148	Guanosine	0.198031	0.182708	0.166524	0.17753	0.179771	0.194099	0.380698	0.445367	0.388271	0.415902	0.414861	0.365317
meta_8149	Hesperetin	0.318533	0.310542	0.309553	0.28452	0.281002	0.335351	0.475694	0.549532	0.577027	0.535278	0.584362	0.550657
meta_8175	Thiamine monophosphate	0.350713	0.295235	0.316131	0.318233	0.321384	0.326624	0.158122	0.166957	0.291006	0.162414	0.151316	0.16526
meta_8187	His-Glu	0.414612	0.312526	0.419583	1.7107	1.48061	3.2124	0.349495	2.24567	2.52274	0.364153	0.534219	0.382605
meta_8201	Cytidine 5'-monophosphate	0.0485938	0.38314	0.36468	0.377128	0.376616	0.415273	0.139998	0.129921	0.136014	0.131085	0.143131	0.100971
meta_8237	His-Phe	1.19732	0.836402	0.763378	0.91774	0.885013	1.22412	1.08874	1.64694	1.14898	1.09739	1.21728	0.954722
meta_8248	Enterodiol	0.179205	0.157705	0.186106	0.231496	0.194588	0.214164	0.110469	0.123736	0.102695	0.51762	0.421545	0.401737
meta_8261	Adenosine monophosphate (AMP)	0.40486	0.342708	0.282358	0.358231	0.380612	0.381091	0.310564	0.424997	0.321442	0.376837	0.30787	0.31346
meta_8271	Evoxine	0.92064	0.805141	0.778894	0.859072	0.794635	0.854089	0.854551	0.971736	0.850068	0.988316	0.865971	0.791796
meta_8272	Lycorine	0.871912	0.723841	0.635404	0.819717	0.737982	0.607293	0.945711	0.972809	0.904882	1.00382	0.742751	0.835698
meta_8294	Tyr-Thr	0.302592	0.229424	0.17653	0.185195	0.177428	0.235762	0.822825	0.818869	0.846096	0.885107	0.921226	0.82707
meta_8303	Letrozole	0.543794	0.486515	0.508894	0.539081	0.534478	0.573588	0.588081	0.542006	0.726656	0.518835	0.529917	0.478951
meta_8332	Hyoscyamine	0.507818	0.432993	0.459647	0.50824	0.462526	0.488071	0.58959	0.600932	0.619117	0.613812	0.614268	0.538215
meta_8382	Lomefloxacin	6.2557	6.52984	6.70689	6.58361	5.98068	6.85077	4.87871	5.44918	4.79686	5.73285	4.84674	4.75029
meta_8385	Palmatine	0.839131	0.723348	0.725064	0.650503	0.721421	0.809347	0.790316	0.862303	0.688887	0.80994	0.820611	0.704336
meta_8393	Cyclopentolate	0.337614	0.25355	0.213885	0.312657	0.248557	0.241679	0.265872	0.37005	0.273269	0.421779	0.265265	0.233856
meta_8416	His-His	3.87888	5.57871	4.52198	4.79496	4.71152	4.86496	3.57058	3.93672	1.95889	3.13287	2.45388	2.42767
meta_8437	Fluoxetine	0.0637032	0.0346306	0.0195524	0.0300881	0.0356367	0.0283209	0.12481	0.131435	0.140145	0.131864	0.154006	0.109455
meta_8441	Oxaprozin	0.603285	0.442464	0.442283	0.498545	0.510331	0.556937	0.448388	0.564935	0.554133	0.623963	0.608067	0.476331
meta_8450	Lys-Phe	0.779702	0.831258	0.7239	0.747215	0.734098	0.947666	0.89805	1.07732	0.898375	1.04786	1.00606	0.901258
meta_8456	2'-Deoxyinosine 5'-monophosphate	0.00906072	0.00715688	0.00516938	0.00555986	0.00426101	0.00530742	0.19735	0.215229	0.139178	0.185287	0.173927	0.169721
meta_8465	7-Methylxanthine	0.0366166	0.0298411	0.0302829	0.0285778	0.0246777	0.0251325	0.0524737	0.0535874	0.0539386	0.0527554	0.0620535	0.0458834
meta_8469	Spectinomycin	1.59239	1.02614	0.674946	0.666065	0.674169	2.75173	0.888147	0.975201	0.855002	0.720269	0.647318	0.613388
meta_8474	Glaucine	1.47451	1.29933	1.31431	1.28614	1.2981	1.93505	0.655923	0.755665	0.709366	0.79229	0.617868	0.585974
meta_8491	Pioglitazone	0.127267	0.139041	0.11608	0.0568762	0.0626217	0.0467113	0.391073	0.421593	0.206006	0.439197	0.54511	0.410299
meta_8492	Sulfaphenazole	0.161452	0.128335	0.162214	0.129651	0.115904	0.129919	0.11981	0.136026	0.15336	0.126363	0.160821	0.143529
meta_8527	Pargyline	0.116681	0.219334	0.259938	0.277557	0.254089	0.301472	0.325057	0.222027	0.230888	0.327473	0.13375	0.247864
meta_8545	Aspartame	0.853981	0.739485	0.804262	0.717092	0.615717	0.620829	1.06267	1.26867	1.12384	1.14852	1.20723	1.17332
meta_8598	Fenbendazole	1.45738	1.13966	1.09068	1.31405	1.31199	0.835461	1.0969	1.21978	0.975908	1.16486	1.0317	0.895293
meta_8599	Phenolphthalein	24.8201	17.4731	16.161	21.8609	20.7889	22.1728	38.3719	37.0952	44.0495	39.559	36.6034	35.2465
meta_8605	Sucrose	52.4108	47.8226	47.6809	51.938	52.3553	56.9143	19.4071	22.7372	15.7104	22.8142	16.0011	4.10858
meta_8606	Isomaltose	18.34	17.9363	19.4022	19.216	19.3912	21.2113	4.42656	5.51012	2.44388	4.53606	2.75434	2.92822
meta_8628	Carbenicillin	3.26594	2.38485	2.05264	2.9088	2.71973	2.87692	3.13286	3.10043	3.84442	4.22832	3.19855	3.03159
meta_8634	5-Nitro-2-Phenylpropylaminobenzoic Acid [Nppb]	0.217689	0.196618	0.208002	0.166112	0.200135	0.223899	2.50732	2.94897	4.13054	2.48623	2.0437	2.23418
meta_8641	Arg-Trp	0.260122	0.314271	0.240746	0.266324	0.250174	0.339072	0.276487	0.266877	0.201884	0.280564	0.284663	0.227088
meta_8653	Sumatriptan	2.67719	1.80044	2.05786	1.99566	2.11326	2.21108	2.46636	2.98675	2.72889	2.751	2.50501	2.18407
meta_8669	sn-Glycerol 1-phosphate	0.0892861	0.0761481	0.131684	0.11509	0.117356	0.11494	0.0887155	0.0985722	0.0789416	0.0939629	0.0866013	0.0810548
meta_8673	Pro-Gly	0.202981	0.148699	0.177785	0.189511	0.165027	0.249599	0.198825	0.236269	0.228562	0.234473	0.244326	0.240515
meta_8686	Trp-Asn	0.158925	0.14218	0.143858	0.157226	0.141658	0.150275	0.16771	0.176085	0.146936	0.172841	0.172668	0.140728
meta_8687	3',5'-Cyclic guanosine monophosphate	1.62451	2.9081	1.37602	2.61705	1.44476	3.38308	1.37928	1.5069	1.2784	1.41118	1.41969	1.15272
meta_8714	2-Methylguanosine	0.0172296	0.176805	0.19916	0.228885	0.218993	0.289998	0.0361084	0.0399709	0.0362838	0.035154	0.0320398	0.0490994
meta_8744	3.alpha.-Mannobiose	7.0581	6.0517	6.77319	7.20906	7.46152	8.25254	5.52557	5.01503	3.28435	5.41664	3.44715	2.95189
meta_8745	Galactinol	0.518386	0.479972	0.503528	0.787642	2.24753	1.34534	0.897714	0.320351	0.51233	0.670938	0.583839	0.374962
meta_8779	Arg-Phe	0.681501	0.599717	0.560147	0.615336	0.632418	0.565927	0.766118	0.916009	0.680278	0.863308	0.794256	0.732982
meta_8780	Quetiapine	0.129311	0.107945	0.0925973	0.0753836	0.0811315	0.0683165	0.176823	0.180751	0.172422	0.194751	0.162902	0.150657
meta_8810	Arg-Glu	1.0869	1.10871	1.11711	1.21071	1.62547	1.30603	0.70215	0.812464	0.557403	0.813028	0.611148	0.572323
meta_8867	Acetyl-DL-Leucine	0.190442	0.152681	0.199814	0.18492	0.186682	0.190771	0.173879	0.185794	0.152665	0.18172	0.168473	0.176132
meta_8907	Gly-Val	1.45293	0.507005	0.412885	0.388786	0.405773	0.365149	0.716982	0.891612	0.897645	0.835429	0.838249	0.841786
meta_8910	Benztropine	0.900859	0.881058	0.746622	1.03854	0.802361	1.01599	0.0948797	0.111302	0.468462	0.104565	0.432932	0.425423
meta_8924	Sinensetin	0.982408	0.902402	0.853414	0.889844	0.908512	0.950002	0.219905	0.285736	0.203549	0.807042	0.2252	0.219835
meta_8930	Biocytin	0.327111	0.22588	0.214848	0.265738	0.269768	0.319463	0.456175	0.361228	0.439493	0.412365	0.418784	0.364245
meta_8952	Zotepine	0.0597089	0.0357515	0.0333563	0.0444072	0.0217646	0.0446314	0.0584365	0.056979	0.0565001	0.0558267	0.046837	0.0477997
meta_8955	Tangeritin	2131.25	1391.91	1410.63	1939.39	1892.12	1847.93	2004.39	2128.32	2123.94	2157.17	1866.23	1588.97
meta_8956	Olanzapine	0.931886	0.919497	0.862462	0.917091	0.84588	0.917816	1.26964	1.23924	0.55257	0.815307	0.626679	0.602007
meta_8991	Lys-Trp	0.643258	0.551293	0.441501	0.479712	0.397495	0.394354	0.336187	0.506027	0.479869	0.343198	0.517789	0.464181
meta_9013	2-Hydroxy-5-methoxybenzoic acid	3.87334	2.7428	1.7772	1.86466	1.49498	0.850465	7.70596	7.88178	8.23279	7.592	7.43974	6.99875
meta_9027	Serotonin	0.110753	0.103553	0.111799	0.14098	0.117629	0.114011	0.170501	0.0950284	0.0918161	0.0748061	0.122099	0.100636
meta_9049	Matairesinol	0.520062	0.415459	0.446919	0.45196	0.433444	0.491148	0.616957	0.702966	0.384137	0.467341	0.470667	0.432361
meta_9073	(-)-Riboflavin	0.643793	0.524532	0.528689	0.635466	0.576621	0.603529	0.483843	0.514947	0.429644	0.525511	0.474619	0.47727
meta_9078	Ethylmorphine	0.504004	0.461268	0.419382	0.435206	0.519967	0.542932	1.08505	0.85931	0.630468	0.842187	0.670488	0.576274
meta_9094	L-Tetrahydropalmatine	1.80113	1.74659	0.723133	0.804744	0.782363	0.793611	1.64765	0.903447	0.733648	1.68769	0.771919	0.741406
meta_9117	D-Glucono-1,5-lactone	0.223601	0.185637	0.146806	0.133439	0.158106	0.10519	0.636249	0.508107	0.363274	0.618327	0.343018	0.336226
meta_9125	Mefloquine	0.495615	0.413007	0.435431	0.459302	0.459647	0.486033	0.332432	0.303065	0.289935	0.321705	0.303876	0.239751
meta_9151	Fastigilin B	0.306025	0.313717	0.362722	0.381797	0.292769	0.381909	0.207533	0.180332	0.415471	0.428204	0.503294	0.401957
meta_9172	Daidzin	0.909122	0.683106	0.572187	0.839902	0.705298	0.772587	0.995293	1.17264	0.921875	1.23456	0.981463	0.85519
meta_9180	Ile-Trp	0.747097	1.01419	0.805884	0.95747	0.8118	0.94372	1.58119	1.81801	1.10676	1.93047	1.30267	1.28454
meta_9242	S-Adenosyl-L-homocysteine	0.666016	0.521431	0.604511	0.559205	0.589133	0.66548	0.517328	0.535738	0.398291	0.547241	0.40547	0.391216
meta_9243	Papaverine	0.410857	0.422859	0.342487	0.412601	0.332254	0.370737	1.57868	1.25716	0.629453	1.37893	0.421135	0.387265
meta_9248	N-Acetyl-D-lactosamine	0.237446	0.218534	0.212465	0.204252	0.20452	0.210171	0.263892	0.263495	0.249054	0.260046	0.216095	0.226583
meta_9255	N,N-dimethylhistidine	0.0603299	0.0494139	0.0354015	0.0622141	0.0427967	0.0447987	0.0534075	0.0699034	0.212222	0.0581101	0.0528049	0.0378407
meta_9268	S-Adenosylhomocysteine	0.626854	0.546435	0.54249	0.568071	0.579184	0.58769	0.71644	0.707166	0.86498	0.736267	0.664038	0.590582
meta_9272	Famciclovir	0.378672	0.397497	0.320103	0.316579	0.343687	0.367207	0.474671	0.437666	0.397575	0.357113	0.317551	0.376125
meta_9317	Homovanillic acid	0.98594	0.766067	0.734556	0.825438	0.831146	0.880718	1.09865	0.830673	1.12311	1.08325	0.729649	0.92089
meta_9341	Rebamipide	0.0926143	0.0569591	0.0747575	0.0663409	0.0528005	0.0696239	0.138772	0.178674	0.170197	0.203602	0.183411	0.143543
meta_9346	Tranilast	1.48106	0.371613	1.13834	1.6104	1.47749	0.278855	1.50832	1.39625	1.46901	0.552496	1.38673	1.18298
meta_9452	Amrinone	0.131626	0.139866	0.134445	0.126468	0.13685	0.148567	0.0831268	0.0948438	0.0549213	0.105229	0.0666051	0.0604627
meta_9553	SANGUINARINE	1.39332	1.12273	1.03989	1.36382	1.12096	1.33582	1.15404	1.39656	1.18851	1.37337	1.24694	1.10695
meta_9582	S-Lactoylglutathione	0.191456	0.0472432	0.263309	0.310181	0.044181	0.386701	0.321752	0.233813	0.192522	0.157987	0.185968	0.153757
meta_9613	Arg-Tyr	0.129562	0.137277	0.107704	0.131982	0.110278	0.127719	0.0941831	0.126969	0.123582	0.0881487	0.120908	0.111296
meta_9628	Rosmarinic Acid	0.165723	0.182195	0.215124	0.257179	0.267878	0.276612	0.275324	0.281478	0.223432	0.259279	0.253987	0.218447
meta_9781	Uridine 5'-diphosphate (UDP)	0.0567802	0.0549324	0.058754	0.0580943	0.0588598	0.0653259	0.0321537	0.0530433	0.0214832	0.0452146	0.0187506	0.0243185
meta_9845	Alfuzosin	0.211272	0.284774	0.282466	0.297177	0.274721	0.311345	0.255262	0.259658	0.167654	0.226748	0.240075	0.187669
meta_9878	Bumetanide	0.0836234	0.0673973	0.0483755	0.0597932	0.0281187	0.0436616	0.330069	0.258154	0.331939	0.312994	0.341242	0.312671
meta_9918	Tetrahydrofolate	1.99251	1.28899	1.3023	1.27602	1.49713	1.50692	2.00981	2.24481	2.39932	2.1583	1.86963	2.26532
meta_9941	2,5-Dihydroxycinnamic acid methyl ester	1.07464	0.740802	0.734614	0.881911	0.805811	0.767011	1.25838	1.54506	1.08229	1.55854	1.22004	1.18206
meta_10013	Hexylglutathione	0.847478	0.771902	0.733834	0.780544	1.01742	0.864141	0.712557	0.803123	0.678957	0.948477	0.636735	0.656369
meta_10016	Desacetylvindoline	0.0570547	0.0266959	0.0555398	0.0536842	0.0298646	0.0405922	0.116396	0.183466	0.142816	0.136895	0.136354	0.113664
meta_10030	Homoveratric acid	0.586628	0.475868	0.346037	0.689697	0.683578	0.463739	0.482657	0.446846	0.521312	0.46355	0.429508	0.529855
meta_10085	3,4-Dimethoxycinnamic acid	3.08489	2.184	2.15349	2.52132	2.61051	2.57179	3.0613	3.25661	2.7107	3.35242	2.53587	2.3908
meta_10128	5-Methoxytryptamine	0.200431	0.213204	0.242513	0.217196	0.201694	0.172685	0.978556	1.40845	0.356171	1.13531	1.23385	0.894385
meta_10243	Xanthylic acid (XMP)	0.265639	0.300097	0.257403	0.27754	0.287439	0.317243	0.0894732	0.0910817	0.0422234	0.0917983	0.0542154	0.0570058
meta_10249	2E-Eicosenoic acid	1.205	1.19748	1.38465	1.33006	1.34586	1.48349	0.250617	0.279848	0.246592	0.264086	0.20838	0.203845
meta_10298	Trimethobenzamide	0.0925326	0.0879996	0.0915034	0.0812361	0.0846392	0.0895229	0.118629	0.114146	0.0642931	0.133204	0.0870207	0.0705339
meta_10392	Kinetin	0.206606	0.195298	0.197524	0.189342	0.205135	0.192481	0.192411	0.226716	0.18112	0.206615	0.187043	0.172359
meta_10427	Vitexin	0.568197	0.454293	0.480798	0.542773	0.540367	0.564302	0.785516	0.790273	0.744501	0.776534	0.773058	0.693267
meta_10428	Apigenin 7-glucoside	0.231442	0.21444	0.243592	0.242418	0.191641	0.228787	0.356198	0.498974	0.35524	0.358553	0.359564	0.277188
meta_10433	alpha-Mangostin	0.31588	0.686634	0.304556	0.327342	0.70161	0.35056	0.162442	0.168695	0.140704	0.186444	0.138075	0.139514
meta_10466	Naringenin-7-O-Glucoside	0.430682	0.392093	0.471664	0.408911	0.421196	0.537585	0.365841	0.389612	0.344611	0.360549	0.375119	0.351401
meta_10595	Troglitazone	0.158652	0.279356	0.340554	0.129642	0.329342	0.26033	0.271303	0.302275	0.221033	0.299397	0.269548	0.207767
meta_10601	Propoxur	0.471619	0.546996	0.471895	0.538556	0.684486	0.52642	0.899426	1.02794	0.670381	1.00843	0.825231	0.735737
meta_10640	7,8-Dihydrofolate	0.109451	0.0656413	0.0691753	0.074208	0.0523423	0.0665144	0.0965838	0.118155	0.0671638	0.105113	0.0798566	0.0834127
meta_10642	Loratadine	0.410929	0.344498	0.33818	0.374898	0.323433	0.363849	0.368487	0.437814	0.377802	0.419128	0.441825	0.412047
meta_10713	Sissotrin	2.12745	1.60944	1.49031	2.01433	1.89132	2.07321	2.91079	2.54322	3.02236	2.85652	2.57277	2.53063
meta_10775	tadalafil	0.884754	0.801893	0.858522	0.870113	0.914937	0.960828	0.581684	0.680922	0.540381	0.664205	0.497782	0.533468
meta_10798	Homocitrate	0.0353265	0.0243898	0.0191112	0.0203418	0.0686349	0.0721607	0.0956307	0.113235	0.121842	0.122545	0.12881	0.114468
meta_10803	Pelargonidin 3-glucoside cation	1.5529	1.74216	1.76982	1.81199	1.65082	1.82701	0.496831	0.629878	0.474924	0.413852	0.340838	0.341598
meta_10822	Visnadin	0.569678	0.409189	0.413778	0.65742	0.573728	0.50322	0.743652	0.669705	0.902508	0.677881	0.729291	0.587046
meta_10866	1-Palmitoyl-2-hydroxy-sn-glycero-3-phosphoethanolamine	0.0480948	0.0372607	0.0363855	0.0453246	0.0497317	0.050062	0.168877	0.189368	0.162182	0.188053	0.138881	0.119096
meta_10920	Vindoline	0.467059	0.357641	0.384803	0.446441	0.417427	0.461572	0.628978	0.480996	0.463602	0.556055	0.413386	0.402668
meta_10956	5-L-Glutamyl-L-alanine	0.169587	0.16584	0.149433	0.283907	0.114258	0.156168	0.165901	0.19016	0.155817	0.200821	0.237204	0.164188
meta_10978	Exalamide	1.45307	1.09031	0.916365	1.43377	1.19145	1.43337	0.879255	0.873974	0.994362	0.675359	0.579732	0.742174
meta_11022	Peonidin 3-galactoside cation	2.50664	2.1207	2.1348	2.5018	2.51933	2.53506	2.06607	1.98949	1.87934	2.24833	1.90692	1.67511
meta_11135	Nobiletin	0.32922	0.299826	0.651309	0.301334	0.681159	0.357765	0.148971	0.188536	0.141071	0.186842	0.131146	0.127362
meta_11188	Limonin	0.829603	0.568605	0.670325	0.704256	0.676452	0.696001	0.613769	0.70096	0.520769	0.6258	0.591404	0.432734
meta_11216	Terfenadine	0.613292	0.442527	0.397242	0.423322	0.549871	0.554843	0.398701	0.30787	0.362021	0.440678	0.349484	0.312693
meta_11497	Cytidine 5'-diphosphocholine (CDP-choline)	0.0392414	0.0333501	0.0366315	0.037307	0.0350514	0.0403047	0.0150865	0.0218781	0.00973558	0.0197915	0.0136135	0.0136614
meta_11586	Malvidin 3-O-glucoside cation	2.60789	2.26375	2.26312	2.39718	2.41306	2.74676	2.77348	2.61273	2.40967	2.72392	2.46062	2.15049
meta_11648	1-Palmitoyl-sn-glycero-3-phosphocholine	0.294109	0.461597	0.30794	0.321816	0.329607	0.393331	0.267082	0.255103	0.229469	0.230671	0.181729	0.180212
meta_11870	Malvidin 3-O-galactoside cation	1.65705	1.32986	1.59821	1.67362	1.83029	2.02709	0.987749	1.16657	0.914785	1.12077	0.91746	0.819529
meta_12040	Prometryn	10.4172	3.75639	3.44529	4.14248	8.54761	3.86827	3.82097	10.3568	9.75558	10.4776	8.52455	3.33996
meta_12056	Maltotriose	2.66658	2.59751	2.68412	2.43403	2.54092	2.90534	1.59067	1.85266	1.10108	1.68441	1.12622	1.14791
meta_12066	1-Oleoyl-sn-glycero-3-phosphocholine	0.171791	0.154582	0.104578	0.127504	0.148246	0.140232	0.893397	0.844642	0.848532	0.720755	0.665983	0.603838
meta_12102	1-Stearoyl-2-hydroxy-sn-glycero-3-phosphocholine	0.125376	0.084233	0.0710851	0.110858	0.100561	0.12661	0.0646618	0.0464012	0.0777932	0.0589962	0.0622093	0.0470542
meta_12124	Delphinidin 3-O-glucoside cation	0.640385	0.496142	0.532858	0.586095	0.5242	0.600528	0.506096	0.495084	0.489967	0.566471	0.448728	0.446917
meta_12126	5-Methyltetrahydrofolate (5-Methyl-THF)	0.0409381	0.0312201	0.0285672	0.0346738	0.0373017	0.0390043	0.0316155	0.0649602	0.0486624	0.060518	0.0446184	0.0471371
meta_12202	Chrysin	0.197994	0.178166	0.177977	0.196505	0.186241	0.208257	0.124513	0.117887	0.129098	0.130722	0.124083	0.109542
meta_12326	Methaqualone	0.537938	0.438198	0.415206	0.44677	0.476953	0.469281	0.119073	0.111493	0.0862441	0.111528	0.0987074	0.0670016
meta_12492	5'-O-methylthymidine	0.255425	0.237412	0.208159	0.270475	0.275024	0.288377	0.0427268	0.0447594	0.0343175	0.0430768	0.0386878	0.0330078
meta_12519	Quinapril	0.153711	0.0941733	0.0806087	0.0655934	0.0583557	0.0370654	0.327052	0.307096	0.336398	0.342989	0.326325	0.274115
meta_12949	Apigenin 7-O-neohesperidoside	3.29484	2.84694	2.81158	3.14378	3.23511	3.18254	2.96139	2.87248	2.55346	2.90913	2.94631	2.23954
meta_12980	Naringin	2.97306	2.4723	2.84212	2.36402	3.00128	3.18779	2.4989	2.87221	2.234	3.01587	2.41896	2.28175
meta_13039	Gossypol	0.689928	0.240529	0.226986	0.249147	0.298282	0.287814	0.82597	0.886623	0.880269	0.67809	0.934467	0.565627
meta_13369	Nordihydroguaiaretic Acid	0.0759313	0.0538266	0.0670701	0.0720501	0.0713813	0.0792943	0.0757879	0.079161	0.0857109	0.0913093	0.0843531	0.0742098
meta_13416	UDP-N-acetylglucosamine	0.190213	0.177572	0.212633	0.202932	0.202604	0.214905	0.0951693	0.0978773	0.0548484	0.107097	0.066431	0.0566203
meta_13440	Diosmin	5.19118	4.68532	4.37532	5.13038	5.05675	4.76633	3.99739	3.46984	3.4365	4.24497	3.69708	2.98446
meta_13472	Neohesperidin	142.33	118.18	121.463	126.638	146.589	159.857	125.766	127.184	118.577	129.948	128.307	103.536
meta_13495	Glutathione disulfide	0.107529	0.0861593	0.132102	0.0883566	0.0843729	0.122836	0.114354	0.112205	0.0911353	0.116428	0.123023	0.0940394
meta_13686	Bilirubin	0.513253	0.405244	0.442308	0.440199	0.4071	0.497678	0.106471	0.147333	0.103604	0.133388	0.103866	0.0885637
meta_13895	Stachyose	0.0780539	0.0843392	0.085713	0.0823115	0.0878737	0.0768738	0.0722365	0.064174	0.0731554	0.0771773	0.0796411	0.0851533
meta_14280	Maltotetraose	0.153943	0.18935	0.218931	0.251205	0.154385	0.234402	0.152616	0.188087	0.180777	0.191472	0.145799	0.143172
meta_15011	Thioetheramide-PC	0.175445	0.220341	0.0791757	0.227415	0.184758	0.229832	0.126306	0.177985	0.222554	0.109488	0.172824	0.168925
meta_15321	1,2-dioleoyl-sn-glycero-3-phosphatidylcholine	0.129316	0.113525	0.0801144	0.13886	0.122919	0.126054	0.200304	0.177623	0.24956	0.12458	0.11102	0.173052
