# Supplementary material for: Microbial biotransformation of Pericarpium Citri Reticulatae (PCR) by Aspergillus niger and effects on antioxidant activity
Source: Food Sci Nutr. 2020 Dec 4;9(2):855–65. doi: 10.1002/fsn3.2049 (PMC7866601; doi:10.1002/fsn3.2049)
Supplement: Supplementary file 3 — Tab S3 [file FSN3-9-855-s003.xls]

## Sheet: Sheet1
#ID	name	CK_vs_CP_log2FC	CK_vs_CP_Pvalue	CK_vs_CP_VIP	CK_vs_CP_(FC_1_Pvalue_0.05_VIP_1)_regulated	HMDB_taxonomy	KEGG_annotation	KEGG_pathway_annotation
meta_23		-0.853252	3.22e-06	1.32171	down	--	--	--
meta_29	Crotonic acid	0.0316994	0.735415	0.158419	unchanged	--	--	--
meta_33	Imidazole	0.00114807	0.996502	0.00384196	unchanged	--	--	--
meta_41	2-Amino-2-methyl-1,3-propanediol	-1.19038	3.51e-06	1.3162	down	--	--	--
meta_52	Pyrrolidine	-0.924584	0.00153242	1.12735	down	--	--	--
meta_64	Dimethylformamide	-1.34974	8.06e-06	1.32062	down	--	--	--
meta_69		-0.170591	0.147255	0.638033	unchanged	--	--	--
meta_85	Trimethylamine N-oxide	-2.71653	1.38e-07	1.36947	down	--	--	--
meta_127	Glutaraldehyde	-0.835098	3.38e-06	1.32246	down	--	--	--
meta_142		-2.35334	1.01e-06	1.37819	down	--	--	--
meta_165	gamma-Aminobutryic acid	0.300331	0.00299475	1.13406	up	--	--	--
meta_169		-0.50351	0.0021174	1.14672	down	--	--	--
meta_177	Diacetyl	-0.043097	0.509674	0.292813	unchanged	Organooxygen compounds	C00741	Butanoate metabolism(ko00650)
meta_180	4-Hydroxybutanoic acid lactone	-2.58215	0.000482744	1.28547	down	--	--	--
meta_209		-0.838298	0.000216051	1.26237	down	--	--	--
meta_219	Glycerol	-3.12304	1.85e-07	1.37367	down	Organooxygen compounds	C00116	Pentose and glucuronate interconversions(ko00040);;Galactose metabolism(ko00052);;Metabolic pathways(ko01100);;Glycerolipid metabolism(ko00561);;ABC transporters(ko02010)
meta_230		-1.62683	0.00132181	1.22766	down	--	--	--
meta_242		-1.04619	0.000104821	1.27668	down	--	--	--
meta_252		-2.90616	4.86e-07	1.37117	down	--	--	--
meta_255		-2.70459	6.26e-11	1.3897	down	--	--	--
meta_266	2(1H)-Pyridinone	0.669345	5.15e-05	1.31768	up	--	--	--
meta_267	2-Aminopyrazine	-0.341249	0.0109269	0.992455	unchanged	--	--	--
meta_288		0.711788	3.16e-05	1.29625	up	--	--	--
meta_327		-0.516994	0.0942452	0.762753	unchanged	--	--	--
meta_330	DL-Norvaline	-0.301003	0.157593	0.636045	unchanged	--	--	--
meta_347	3-Butynoic acid	-1.8213	1.13e-05	1.34257	down	--	--	--
meta_352	Betaine aldehyde	-0.442803	0.00518607	1.04478	down	Organonitrogen compounds	C00576	Glycine, serine and threonine metabolism(ko00260);;Metabolic pathways(ko01100)
meta_361		-0.295322	0.0404046	0.841182	unchanged	--	--	--
meta_364		0.206925	0.139353	0.625404	unchanged	--	--	--
meta_376	4-Aminobutyric acid	0.522708	3.52e-06	1.32505	up	Carboxylic acids and derivatives	C00334	beta-Alanine metabolism(ko00410);;Metabolic pathways(ko01100);;Nicotinate and nicotinamide metabolism(ko00760);;Arginine and proline metabolism(ko00330);;Alanine, aspartate and glutamate metabolism(ko00250);;Butanoate metabolism(ko00650)
meta_384		-0.517319	0.00975901	0.983061	unchanged	--	--	--
meta_386	Choline	0.844288	5.15e-05	1.26213	up	Organonitrogen compounds	C00114	Glycine, serine and threonine metabolism(ko00260);;Glycerophospholipid metabolism(ko00564);;Metabolic pathways(ko01100);;ABC transporters(ko02010)
meta_412	Diethanolamine	-0.0369671	0.592356	0.233898	unchanged	Organonitrogen compounds	C06772	Glycerophospholipid metabolism(ko00564)
meta_440		-0.0357633	0.78587	0.122657	unchanged	--	--	--
meta_442		-0.175181	0.0559791	0.792284	unchanged	--	--	--
meta_443		-0.253437	0.549034	0.277814	unchanged	--	--	--
meta_473		0.480621	0.000540646	1.21849	up	--	--	--
meta_474		-0.19329	0.096924	0.728112	unchanged	--	--	--
meta_475	Nicotinyl	-0.249827	0.448813	0.347087	unchanged	--	--	--
meta_484	Pyrocatechol	-0.116531	0.377853	0.387799	unchanged	Phenols	C00090	Metabolic pathways(ko01100)
meta_488	2-Methylglutaric acid	-0.304459	0.00429429	1.07262	down	--	--	--
meta_489	Adipic acid	0.428552	0.00838022	1.07869	up	Fatty Acyls	C06104	Metabolic pathways(ko01100)
meta_500	Propynoic acid	0.017201	0.899868	0.0569307	unchanged	--	--	--
meta_512	Pyrrole-2-carboxylic acid	-2.07119	1.44e-08	1.37847	down	--	--	--
meta_513	Cytosine	-2.61155	1.3e-06	1.36706	down	Diazines	C00380	Metabolic pathways(ko01100);;Pyrimidine metabolism(ko00240)
meta_533	Uracil	-2.38078	0.000202482	1.31498	down	Diazines	C00106	Pyrimidine metabolism(ko00240);;Pantothenate and CoA biosynthesis(ko00770);;Metabolic pathways(ko01100);;beta-Alanine metabolism(ko00410)
meta_536	(+-)-Mevalonolactone	-1.96804	9.04e-09	1.38	down	--	--	--
meta_556	Aminocaproic acid	0.267043	0.0058313	1.06527	up	--	--	--
meta_558		-1.67465	7.16e-07	1.34556	down	--	--	--
meta_561		-1.70791	9.71e-08	1.35887	down	--	--	--
meta_577		0.641546	0.00812756	1.0036	up	--	--	--
meta_582	2-Keto valeric acid	-0.541295	0.0624121	0.79409	unchanged	--	--	--
meta_584	L-Proline	-1.21193	1.5e-06	1.33093	down	Carboxylic acids and derivatives	C00148	Arginine and proline metabolism(ko00330);;Biosynthesis of secondary metabolites(ko01110);;Aminoacyl-tRNA biosynthesis(ko00970);;Metabolic pathways(ko01100);;Carbapenem biosynthesis(ko00332);;ABC transporters(ko02010);;Biosynthesis of amino acids(ko01230)
meta_609		2.09652	4.69e-05	1.33874	up	--	--	--
meta_619	Glycine	1.33113	2.34e-07	1.3518	up	Carboxylic acids and derivatives	C00037	Metabolic pathways(ko01100);;Glyoxylate and dicarboxylate metabolism(ko00630);;Glycine, serine and threonine metabolism(ko00260);;Purine metabolism(ko00230);;Porphyrin and chlorophyll metabolism(ko00860);;Vancomycin resistance(ko01502);;Glutathione metabolism(ko00480);;Aminoacyl-tRNA biosynthesis(ko00970);;Thiamine metabolism(ko00730);;Carbon metabolism(ko01200);;Biosynthesis of secondary metabol…
meta_640	Betaine	-0.418395	0.000363494	1.19718	down	Carboxylic acids and derivatives	C00719	ABC transporters(ko02010);;Metabolic pathways(ko01100);;Glycine, serine and threonine metabolism(ko00260)
meta_644		0.743684	4.58e-06	1.31206	up	--	--	--
meta_646	Succinate	-0.962379	1.52e-05	1.29257	down	Carboxylic acids and derivatives	C00042	Phenylalanine metabolism(ko00360);;Alanine, aspartate and glutamate metabolism(ko00250);;Glyoxylate and dicarboxylate metabolism(ko00630);;Metabolic pathways(ko01100);;Tyrosine metabolism(ko00350);;Pyruvate metabolism(ko00620);;Oxidative phosphorylation(ko00190);;Butanoate metabolism(ko00650);;Propanoate metabolism(ko00640);;Biosynthesis of secondary metabolites(ko01110);;Carbon metabolism(ko0120…
meta_649	Phenylacetic acid	-0.885106	0.000421484	1.21855	down	Benzene and substituted derivatives	C07086	Phenylalanine metabolism(ko00360);;Metabolic pathways(ko01100)
meta_654	2-Methyl-3-hydroxybutyric acid	-2.80381	5.13e-06	1.37078	down	--	--	--
meta_667	3-Aminobenzoic acid	-0.204376	0.0277514	0.923055	unchanged	--	--	--
meta_669	L-Threonine	-1.53497	2.5e-06	1.33637	down	Carboxylic acids and derivatives	C00188	Aminoacyl-tRNA biosynthesis(ko00970);;Biosynthesis of secondary metabolites(ko01110);;ABC transporters(ko02010);;Biosynthesis of amino acids(ko01230);;Valine, leucine and isoleucine biosynthesis(ko00290);;Metabolic pathways(ko01100);;Glycine, serine and threonine metabolism(ko00260);;Monobactam biosynthesis(ko00261);;Porphyrin and chlorophyll metabolism(ko00860)
meta_673	2-Amino-1-phenylethanol	-0.98685	0.00214487	1.1853	down	--	--	--
meta_677		-0.504967	0.00211364	1.10853	down	--	--	--
meta_686		-1.62989	1.62e-05	1.29205	down	--	--	--
meta_699		-1.43798	0.00174701	1.20861	down	--	--	--
meta_715	Ethanolamine	0.194961	0.263787	0.498952	unchanged	Organonitrogen compounds	C00189	Metabolic pathways(ko01100);;Glycerophospholipid metabolism(ko00564)
meta_733	Nicotinamide	-2.52333	2.11e-07	1.38808	down	Pyridines and derivatives	C00153	Nicotinate and nicotinamide metabolism(ko00760);;Metabolic pathways(ko01100)
meta_753	4-Pyridinecarboxylic acid	-0.256764	0.042132	0.880402	unchanged	--	--	--
meta_754	Picolinic acid	0.0950195	0.413448	0.371999	unchanged	Pyridines and derivatives	C10164	Tryptophan metabolism(ko00380);;Metabolic pathways(ko01100)
meta_756	Nicotinate	-0.229753	0.164888	0.619816	unchanged	Pyridines and derivatives	C00253	Tropane, piperidine and pyridine alkaloid biosynthesis(ko00960);;Nicotinate and nicotinamide metabolism(ko00760);;Biosynthesis of secondary metabolites(ko01110);;Metabolic pathways(ko01100)
meta_761		-0.231271	0.0959994	0.745102	unchanged	--	--	--
meta_762		-0.545599	0.00519453	1.04998	down	--	--	--
meta_810	1,3,5-Benzenetriol	-2.17466	0.0266209	0.947335	unchanged	Pteridines and derivatives	C00268	Metabolic pathways(ko01100);;Folate biosynthesis(ko00790)
meta_813		-0.159949	0.0123774	0.96539	unchanged	--	--	--
meta_814	Quinone	-0.442274	0.100577	0.699935	unchanged	--	--	--
meta_830	4-Hydroxy-6-methylpyran-2-one	-0.990749	3.44e-07	1.34991	down	--	--	--
meta_833	Larixinic Acid	-0.955192	0.0328977	0.931855	unchanged	--	--	--
meta_836		-3.65461	2.49e-08	1.38482	down	--	--	--
meta_867		-0.552535	6.71e-05	1.25885	down	--	--	--
meta_913	L-Pipecolic acid	-2.48137	1.8e-07	1.37731	down	Carboxylic acids and derivatives	C00408	Lysine degradation(ko00310);;Tropane, piperidine and pyridine alkaloid biosynthesis(ko00960);;Metabolic pathways(ko01100);;Biosynthesis of secondary metabolites(ko01110)
meta_914	.beta.-Homoproline	-0.882987	1.76e-05	1.31368	down	--	--	--
meta_938	N-Acetylputrescine	-0.446635	0.0187702	0.929512	unchanged	Carboximidic acids and derivatives	C02714	Metabolic pathways(ko01100);;Arginine and proline metabolism(ko00330)
meta_949	Methoxyacetic acid	0.0167134	0.911404	0.0548931	unchanged	--	--	--
meta_950	3-Methylindole	-0.897425	0.000267522	1.24635	down	--	--	--
meta_953	D-Ornithine	-0.916445	0.000241673	1.23396	down	Carboxylic acids and derivatives	C00515	D-Arginine and D-ornithine metabolism(ko00472);;Metabolic pathways(ko01100)
meta_955	2-Ethoxyethanol	-3.12506	2.4e-06	1.3717	down	--	--	--
meta_957		-3.15707	1.11e-07	1.37687	down	--	--	--
meta_965		0.438533	5.16e-05	1.26972	up	--	--	--
meta_974	3-Phenylpropanoic acid	-0.687036	1.6e-05	1.30591	down	Phenylpropanoic acids	C05629	Phenylalanine metabolism(ko00360)
meta_996	D-Aspartic acid	-0.981218	8.04e-05	1.25419	down	Carboxylic acids and derivatives	C00402	Alanine, aspartate and glutamate metabolism(ko00250)
meta_998	2'-Deoxy-D-ribose	-0.836264	0.000385421	1.20114	down	Organooxygen compounds	C01801	Pentose phosphate pathway(ko00030)
meta_999	Oxindole	-0.199285	0.0471482	0.857202	unchanged	Indoles and derivatives	C12312	Biosynthesis of secondary metabolites(ko01110);;Benzoxazinoid biosynthesis(ko00402)
meta_1000	p-Acetamidophenol (Acetaminophen, Tylenol)	0.14759	0.338681	0.440205	unchanged	--	--	--
meta_1014	trans-2-Phenylcyclopropylamine	-0.4778	0.296337	0.477136	unchanged	--	--	--
meta_1025		-0.914928	0.000314871	1.23971	down	--	--	--
meta_1039	Perillyl alcohol	-1.01774	0.00333592	1.14482	down	Prenol lipids	C02452	Biosynthesis of secondary metabolites(ko01110);;Monoterpenoid biosynthesis(ko00902);;Limonene and pinene degradation(ko00903)
meta_1048	L-Threonate	-0.461657	0.000328543	1.20314	down	Organooxygen compounds	C01620	Ascorbate and aldarate metabolism(ko00053)
meta_1054	Adenine	-0.898532	1.34e-05	1.2972	down	Imidazopyrimidines	C00147	Purine metabolism(ko00230);;Zeatin biosynthesis(ko00908);;Metabolic pathways(ko01100)
meta_1058	Dopamine	-0.799403	7.36e-07	1.34685	down	Phenols	C03758	Betalain biosynthesis(ko00965);;Tyrosine metabolism(ko00350);;Metabolic pathways(ko01100);;Isoquinoline alkaloid biosynthesis(ko00950);;Biosynthesis of secondary metabolites(ko01110)
meta_1071		0.470913	0.000685778	1.16661	up	--	--	--
meta_1075	Hypoxanthine	-0.208511	0.172094	0.601315	unchanged	Imidazopyrimidines	C00262	Metabolic pathways(ko01100);;Purine metabolism(ko00230)
meta_1088	1-Methylnicotinamide	-0.247184	0.121955	0.681289	unchanged	Pyridines and derivatives	C02918	Nicotinate and nicotinamide metabolism(ko00760);;Metabolic pathways(ko01100)
meta_1104	Trigonelline	-1.93712	5.3e-06	1.35267	down	--	C01004	Nicotinate and nicotinamide metabolism(ko00760)
meta_1114	Hexanoylglycine	-0.0400057	0.653848	0.219116	unchanged	--	--	--
meta_1128	Acetohydroxamic acid	0.649048	8.81e-06	1.31072	up	--	--	--
meta_1137		-0.531151	0.0240642	0.897229	unchanged	--	--	--
meta_1147		1.42955	0.000265046	1.24561	up	--	--	--
meta_1148		0.476559	0.000820196	1.16705	up	--	--	--
meta_1154		-1.51046	3.65e-07	1.35875	down	--	--	--
meta_1166		2.11499	2.24e-05	1.31923	up	--	--	--
meta_1176	3-Isopropylmalate	-2.47402	3.18e-08	1.39064	down	Fatty Acyls	C04411	2-Oxocarboxylic acid metabolism(ko01210);;Metabolic pathways(ko01100);;Biosynthesis of secondary metabolites(ko01110);;Biosynthesis of amino acids(ko01230);;Valine, leucine and isoleucine biosynthesis(ko00290)
meta_1178	DL-2,4-Diaminobutyric acid	-1.60396	3.86e-06	1.3538	down	--	--	--
meta_1193	O-Phosphoethanolamine	-2.91228	0.000153818	1.3287	down	Organic phosphoric acids and derivatives	C00346	Sphingolipid metabolism(ko00600);;Glycerophospholipid metabolism(ko00564);;Metabolic pathways(ko01100)
meta_1202	Piracetam	0.363889	0.55034	0.283667	unchanged	--	--	--
meta_1206		-3.95455	1.32e-08	1.38772	down	--	--	--
meta_1207		0.403368	0.000613464	1.17252	up	--	--	--
meta_1211		0.668491	1e-06	1.33532	up	--	--	--
meta_1212	4-Hexen-1-ol, (E)-	0.942946	0.2973	0.439736	unchanged	--	--	--
meta_1229	1-Aminocyclopropanecarboxylic acid	-0.221242	0.0279698	0.908638	unchanged	--	--	--
meta_1230		-3.62146	5.02e-07	1.37697	down	--	--	--
meta_1246		-0.989988	2.88e-07	1.35162	down	--	--	--
meta_1251	Acetoacetic acid	-1.28368	6.33e-07	1.34028	down	Keto acids and derivatives	C00164	Synthesis and degradation of ketone bodies(ko00072);;Valine, leucine and isoleucine degradation(ko00280);;Metabolic pathways(ko01100);;Tyrosine metabolism(ko00350);;Butanoate metabolism(ko00650);;Lysine degradation(ko00310);;Propanoate metabolism(ko00640)
meta_1258	1-Phenylethylamine	-1.10548	0.0147635	1.05422	down	--	--	--
meta_1265	Melamine	0.446674	0.109409	0.731319	unchanged	--	--	--
meta_1267	Valeric acid	0.262384	0.35023	0.426844	unchanged	--	--	--
meta_1287	Erythritol	-1.47103	3.4e-06	1.3635	down	Organooxygen compounds	C00503	ABC transporters(ko02010)
meta_1315		0.22871	0.00509718	1.0509	up	--	--	--
meta_1316	DL-O-tyrosine	-0.00117491	0.981288	0.0192386	unchanged	--	--	--
meta_1322	4-acetamidobutanoate	0.176044	0.62133	0.217089	unchanged	Carboxylic acids and derivatives	C02946	Arginine and proline metabolism(ko00330);;Metabolic pathways(ko01100)
meta_1328	4-Guanidinobutyric acid	-1.47402	5.23e-05	1.27706	down	Carboxylic acids and derivatives	C01035	Metabolic pathways(ko01100);;Arginine and proline metabolism(ko00330)
meta_1330	L-Lysine	-2.01042	1.35e-07	1.36888	down	Carboxylic acids and derivatives	C00047	Tropane, piperidine and pyridine alkaloid biosynthesis(ko00960);;Biosynthesis of amino acids(ko01230);;ABC transporters(ko02010);;Lysine degradation(ko00310);;Biotin metabolism(ko00780);;Aminoacyl-tRNA biosynthesis(ko00970);;Biosynthesis of secondary metabolites(ko01110);;2-Oxocarboxylic acid metabolism(ko01210);;Lysine biosynthesis(ko00300);;Metabolic pathways(ko01100)
meta_1331	(3-Carboxypropyl)trimethylammonium cation	-0.130291	0.140846	0.634497	unchanged	--	--	--
meta_1332	Acetylcholine	-0.00191277	0.981249	0.0100971	unchanged	Organonitrogen compounds	C01996	Glycerophospholipid metabolism(ko00564)
meta_1344	Coumarin	-2.91231	7.8e-07	1.38607	down	Coumarins and derivatives	C05851	Biosynthesis of secondary metabolites(ko01110);;Phenylpropanoid biosynthesis(ko00940)
meta_1353	L-Glutamine	-0.453477	0.0272545	0.923164	unchanged	Carboxylic acids and derivatives	C00064	Aminoacyl-tRNA biosynthesis(ko00970);;Nitrogen metabolism(ko00910);;Arginine biosynthesis(ko00220);;ABC transporters(ko02010);;Biosynthesis of amino acids(ko01230);;Glyoxylate and dicarboxylate metabolism(ko00630);;Metabolic pathways(ko01100);;Pyrimidine metabolism(ko00240);;Alanine, aspartate and glutamate metabolism(ko00250);;Purine metabolism(ko00230)
meta_1355	Dimethylbenzimidazole	-0.282585	0.0202207	0.92546	unchanged	Benzimidazoles	C03114	Riboflavin metabolism(ko00740);;Porphyrin and chlorophyll metabolism(ko00860);;Metabolic pathways(ko01100)
meta_1377	N-Methyl-D-aspartic acid	0.485016	0.207986	0.562091	unchanged	--	--	--
meta_1378	Citraconic acid	0.17037	0.233992	0.546615	unchanged	Fatty Acyls	C02226	C5-Branched dibasic acid metabolism(ko00660);;Valine, leucine and isoleucine biosynthesis(ko00290);;Carbon metabolism(ko01200);;Glyoxylate and dicarboxylate metabolism(ko00630);;2-Oxocarboxylic acid metabolism(ko01210);;Metabolic pathways(ko01100)
meta_1422		0.319503	0.622118	0.235096	unchanged	--	--	--
meta_1430	Dihydroxyfumarate	-1.22897	5.93e-05	1.30488	down	Keto acids and derivatives	C00975	Glyoxylate and dicarboxylate metabolism(ko00630)
meta_1446	L-Methionine	0.756254	9.24e-08	1.35864	up	Carboxylic acids and derivatives	C00073	Glucosinolate biosynthesis(ko00966);;Biosynthesis of amino acids(ko01230);;Metabolic pathways(ko01100);;Aminoacyl-tRNA biosynthesis(ko00970);;2-Oxocarboxylic acid metabolism(ko01210);;Biosynthesis of secondary metabolites(ko01110);;Cysteine and methionine metabolism(ko00270)
meta_1447	L-Arabinose	0.0643974	0.927529	0.0505679	unchanged	Organooxygen compounds	C00259	Ascorbate and aldarate metabolism(ko00053);;ABC transporters(ko02010);;Pentose and glucuronate interconversions(ko00040);;Amino sugar and nucleotide sugar metabolism(ko00520);;Metabolic pathways(ko01100)
meta_1453	L-Alanine	0.248294	0.0126874	0.980572	unchanged	Carboxylic acids and derivatives	C00041	Carbon metabolism(ko01200);;Taurine and hypotaurine metabolism(ko00430);;Aminoacyl-tRNA biosynthesis(ko00970);;Selenocompound metabolism(ko00450);;Biosynthesis of amino acids(ko01230);;ABC transporters(ko02010);;Cyanoamino acid metabolism(ko00460);;Cysteine and methionine metabolism(ko00270);;Carbon fixation in photosynthetic organisms(ko00710);;Metabolic pathways(ko01100);;Alanine, aspartate and…
meta_1477	para-Phenylenediamine	-0.138726	0.178054	0.579684	unchanged	--	--	--
meta_1478	Triethanolamine	0.0417745	0.828436	0.0899708	unchanged	Amines	C06771	Glycerophospholipid metabolism(ko00564)
meta_1487	3-Hydroxymandelic acid	-0.432226	6.19e-05	1.25842	down	--	--	--
meta_1514	Xanthine	0.331072	0.173606	0.611852	unchanged	Imidazopyrimidines	C00385	Purine metabolism(ko00230);;Caffeine metabolism(ko00232);;Metabolic pathways(ko01100);;Biosynthesis of secondary metabolites(ko01110)
meta_1516	2-Hydroxyadenine	0.683276	0.332423	0.446824	unchanged	--	--	--
meta_1523	N-Methylanthranilic Acid	0.505435	2.21e-06	1.32599	up	Benzene and substituted derivatives	C03005	Biosynthesis of secondary metabolites(ko01110);;Acridone alkaloid biosynthesis(ko01058)
meta_1528	N-Methyltyramine	-1.42814	6.14e-05	1.25674	down	Benzene and substituted derivatives	C02442	Tyrosine metabolism(ko00350)
meta_1535		-0.128442	0.184645	0.579521	unchanged	--	--	--
meta_1543	Ribitol	-0.125731	0.214073	0.53571	unchanged	Organooxygen compounds	C00474	Pentose and glucuronate interconversions(ko00040);;Metabolic pathways(ko01100);;Riboflavin metabolism(ko00740)
meta_1550	Histamine	-0.74734	0.00556766	1.06538	down	Organonitrogen compounds	C00388	Metabolic pathways(ko01100);;Biosynthesis of secondary metabolites(ko01110);;Histidine metabolism(ko00340)
meta_1555	Camphor	-0.179341	0.222548	0.526545	unchanged	--	--	--
meta_1560		-0.0640205	0.55176	0.264551	unchanged	--	--	--
meta_1562	3-Hydroxyanthranilic acid	1.16227	4.83e-06	1.33943	up	Benzene and substituted derivatives	C00632	Tryptophan metabolism(ko00380);;Metabolic pathways(ko01100)
meta_1579		-1.58434	4.03e-06	1.31583	down	--	--	--
meta_1592	Ethyl hydrogen malonate	2.49343	1.24e-09	1.38047	up	--	--	--
meta_1593	2,3-Dihydroxybenzoic acid	0.325451	0.00492978	1.04182	up	Benzene and substituted derivatives	C00196	Biosynthesis of secondary metabolites(ko01110)
meta_1597	Isocaproic acid	-0.38355	0.0211007	0.924469	unchanged	--	--	--
meta_1614		-0.736226	0.00113478	1.15749	down	--	--	--
meta_1615		0.037687	0.628136	0.21849	unchanged	--	--	--
meta_1620	Capric acid	2.07869	0.000138228	1.32093	up	--	--	--
meta_1624	L-Valine	-0.317232	0.00177394	1.13087	down	Carboxylic acids and derivatives	C00183	Cyanoamino acid metabolism(ko00460);;ABC transporters(ko02010);;Biosynthesis of amino acids(ko01230);;Valine, leucine and isoleucine biosynthesis(ko00290);;Aminoacyl-tRNA biosynthesis(ko00970);;Valine, leucine and isoleucine degradation(ko00280);;Biosynthesis of secondary metabolites(ko01110);;Glucosinolate biosynthesis(ko00966);;Metabolic pathways(ko01100);;Pantothenate and CoA biosynthesis(ko00…
meta_1625		0.456293	0.000468119	1.22876	up	--	--	--
meta_1660		-5.69224	0.000275818	1.32256	down	--	--	--
meta_1667	2-Butoxyethanol	-0.302752	0.0701979	0.763299	unchanged	--	--	--
meta_1675		1.35847	0.000154979	1.2872	up	--	--	--
meta_1685	N-Phenylacetamide	1.81995	0.00720124	1.10155	up	--	--	--
meta_1689	Methyl acetoacetate	0.158855	0.129545	0.685836	unchanged	--	--	--
meta_1697	N-Tigloylglycine	-0.309044	0.00250057	1.12118	down	--	--	--
meta_1700	N-Carboxyethyl-.gamma.-aminobutyric acid	-1.9	8.63e-07	1.36743	down	--	--	--
meta_1703	L-Citrulline	0.478488	0.00063157	1.17329	up	Carboxylic acids and derivatives	C00327	Biosynthesis of amino acids(ko01230);;Arginine biosynthesis(ko00220);;Metabolic pathways(ko01100);;Biosynthesis of secondary metabolites(ko01110)
meta_1705		-0.29462	0.0858618	0.715117	unchanged	--	--	--
meta_1707		-2.81549	2.34e-09	1.38937	down	--	--	--
meta_1708		-1.49388	1.42e-06	1.35289	down	--	--	--
meta_1716		0.0425664	0.813196	0.106821	unchanged	--	--	--
meta_1719		-0.227259	0.12048	0.668549	unchanged	--	--	--
meta_1722		1.99351	6.8e-06	1.326	up	--	--	--
meta_1730	Guanidoacetic acid	-2.43695	5.23e-08	1.38314	down	Carboxylic acids and derivatives	C00581	Metabolic pathways(ko01100);;Glycine, serine and threonine metabolism(ko00260);;Arginine and proline metabolism(ko00330)
meta_1752	Succinic acid	0.112808	0.638633	0.22095	unchanged	Carboxylic acids and derivatives	C00042	Glyoxylate and dicarboxylate metabolism(ko00630);;Metabolic pathways(ko01100);;Phenylalanine metabolism(ko00360);;Alanine, aspartate and glutamate metabolism(ko00250);;Biosynthesis of secondary metabolites(ko01110);;Sulfur metabolism(ko00920);;Carbon metabolism(ko01200);;Nicotinate and nicotinamide metabolism(ko00760);;Citrate cycle (TCA cycle)(ko00020);;Pyruvate metabolism(ko00620);;Tyrosine met…
meta_1759	Tyramine	-0.0205114	0.820248	0.109088	unchanged	Benzene and substituted derivatives	C00483	Biosynthesis of secondary metabolites(ko01110);;Isoquinoline alkaloid biosynthesis(ko00950);;Tyrosine metabolism(ko00350)
meta_1764	Tolazoline	0.92175	0.0937784	0.752334	unchanged	--	--	--
meta_1766	2-Ethyl-4-hydroxy-5-methyl-3(2H)-furanone	-0.0902936	0.606302	0.237562	unchanged	--	--	--
meta_1772	Cyclohexylamine	0.506915	0.00123719	1.196	up	--	--	--
meta_1776	trans-2-Octenoic acid	0.399078	0.368441	0.401227	unchanged	--	--	--
meta_1801	1-Aminocyclohexanecarboxylic acid	-0.0798888	0.441294	0.344299	unchanged	--	--	--
meta_1802		-2.00923	2.13e-09	1.3797	down	--	--	--
meta_1809	3-Methylthiopropionate	0.285337	0.11852	0.700642	unchanged	Fatty Acyls	C08276	Cysteine and methionine metabolism(ko00270);;Sulfur metabolism(ko00920);;Metabolic pathways(ko01100)
meta_1814	Pyruvaldehyde	-0.678886	0.000363004	1.26525	down	Organooxygen compounds	C00546	Pyruvate metabolism(ko00620);;Propanoate metabolism(ko00640);;Glycine, serine and threonine metabolism(ko00260)
meta_1816	DL-2-Aminoadipic acid	-0.555464	0.168023	0.610622	unchanged	Carboxylic acids and derivatives	C00956	Biosynthesis of amino acids(ko01230);;Lysine degradation(ko00310);;Biosynthesis of secondary metabolites(ko01110);;Lysine biosynthesis(ko00300);;Metabolic pathways(ko01100);;2-Oxocarboxylic acid metabolism(ko01210)
meta_1819	3-(2-Hydroxyethyl)indole	0.00787727	0.895879	0.0604581	unchanged	Indoles and derivatives	C00955	Tryptophan metabolism(ko00380)
meta_1820	Phenacetine	1.04961	7.88e-06	1.31142	up	--	--	--
meta_1821	5-Hydroxy-L-lysine	-1.68138	0.000646721	1.26171	down	Carboxylic acids and derivatives	C16741	Lysine degradation(ko00310);;Metabolic pathways(ko01100)
meta_1824	L-Carnitine	-0.307929	0.022121	0.913565	unchanged	--	--	--
meta_1837		-2.58481	7.59e-05	1.34059	down	--	--	--
meta_1839	myo-Inositol	-1.64871	5.52e-10	1.38286	down	Organooxygen compounds	C00137	Metabolic pathways(ko01100);;Galactose metabolism(ko00052);;Phosphatidylinositol signaling system(ko04070);;ABC transporters(ko02010);;Ascorbate and aldarate metabolism(ko00053);;Inositol phosphate metabolism(ko00562)
meta_1847	Benzamide	-0.173722	0.142485	0.62754	unchanged	--	--	--
meta_1856	Nicotine	-0.206974	0.101694	0.690099	unchanged	Pyridines and derivatives	C00745	Biosynthesis of secondary metabolites(ko01110);;Metabolic pathways(ko01100);;Tropane, piperidine and pyridine alkaloid biosynthesis(ko00960)
meta_1877	3-Aminobutanoic acid	0.194981	0.197409	0.554572	unchanged	--	--	--
meta_1878		-2.49422	7.35e-07	1.34489	down	--	--	--
meta_1879	Ala-Gly	-0.545649	2.16e-05	1.29095	down	--	--	--
meta_1899	trans-2-Hydroxycinnamic acid	-0.41769	0.361044	0.408674	unchanged	Cinnamic acids and derivatives	C01772	Phenylpropanoid biosynthesis(ko00940);;Biosynthesis of secondary metabolites(ko01110);;Phenylalanine metabolism(ko00360)
meta_1905	D-Mannitol	-0.306107	0.334606	0.438571	unchanged	Organooxygen compounds	C00392	Fructose and mannose metabolism(ko00051);;ABC transporters(ko02010)
meta_1916	3-Nonen-1-ol, (Z)-	0.550674	0.151214	0.655482	unchanged	--	--	--
meta_1922		0.253338	0.0143057	0.999905	unchanged	--	--	--
meta_1923		-0.0864961	0.315613	0.444707	unchanged	--	--	--
meta_1936	Epinephrine	-1.18901	0.000354408	1.20605	down	--	--	--
meta_1938	(-)-Epinephrine	-0.042831	0.705798	0.156441	unchanged	Phenols	C00788	Metabolic pathways(ko01100);;Tyrosine metabolism(ko00350)
meta_1942		0.525237	0.00200379	1.11951	up	--	--	--
meta_1950		0.436478	0.0357037	0.876669	unchanged	--	--	--
meta_1958	L-Fucitol	-3.08096	9.27e-11	1.38739	down	--	--	--
meta_1959	3-Methoxytyramine	2.12439	0.0136594	1.05889	up	Phenols	C05587	Metabolic pathways(ko01100);;Tyrosine metabolism(ko00350);;Betalain biosynthesis(ko00965)
meta_1962	Valproic acid	-0.584474	0.0757543	0.792301	unchanged	--	--	--
meta_1964	Leu-Ala	-0.817044	0.00296825	1.0977	down	--	--	--
meta_1978	beta-Hydroxybutyrate	0.0803412	0.651887	0.194542	unchanged	Hydroxy acids and derivatives	C01089	Butanoate metabolism(ko00650);;Metabolic pathways(ko01100);;Synthesis and degradation of ketone bodies(ko00072)
meta_1985		0.202628	0.0134082	1.00613	up	--	--	--
meta_1986	DL-a-Hydroxybutyric acid	0.701789	0.437466	0.359931	unchanged	Hydroxy acids and derivatives	C05984	Propanoate metabolism(ko00640)
meta_1987	DL-3-Hydroxybutyric acid	0.092997	0.201481	0.574641	unchanged	Hydroxy acids and derivatives	C01089	Butanoate metabolism(ko00650);;Synthesis and degradation of ketone bodies(ko00072);;Metabolic pathways(ko01100)
meta_1995	Synephrine	-0.235061	0.589163	0.239926	unchanged	--	--	--
meta_1997	Phenylephrine	-0.081929	0.356178	0.414954	unchanged	--	--	--
meta_2004		0.16751	0.0721553	0.750383	unchanged	--	--	--
meta_2013	Norharmane	-0.71034	0.000120809	1.2433	down	--	--	--
meta_2029	Jasmine lactone	0.465864	0.0161052	0.985745	unchanged	--	--	--
meta_2045	Pyridoxine	-0.0358705	0.654829	0.198751	unchanged	Pyridines and derivatives	C00314	Vitamin B6 metabolism(ko00750);;Metabolic pathways(ko01100)
meta_2047	Vanillin	0.103782	0.183893	0.588803	unchanged	Phenols	C00755	Biosynthesis of secondary metabolites(ko01110);;Metabolic pathways(ko01100);;Phenylalanine metabolism(ko00360)
meta_2065	Hydroxyacetone	-0.430331	0.00018446	1.24679	down	Organooxygen compounds	C05235	Propanoate metabolism(ko00640)
meta_2084	N-Acetyl-L-glutamate	-0.904304	0.000871694	1.19867	down	Carboxylic acids and derivatives	C00624	Biosynthesis of secondary metabolites(ko01110);;2-Oxocarboxylic acid metabolism(ko01210);;Metabolic pathways(ko01100);;Arginine biosynthesis(ko00220);;Biosynthesis of amino acids(ko01230)
meta_2104		0.212159	0.00783339	1.00859	up	--	--	--
meta_2112	2-Furancarboxylic acid	2.20564	1.11e-08	1.37394	up	--	--	--
meta_2117	Glycylproline	-0.267589	0.0427976	0.821827	unchanged	--	--	--
meta_2125	Arecoline	-0.871301	0.000292238	1.23345	down	--	--	--
meta_2135	5-Hydroxyindoleacetate	0.525735	0.0145888	1.03768	up	Indoles and derivatives	C05635	Metabolic pathways(ko01100);;Tryptophan metabolism(ko00380)
meta_2136	Quinaldic acid	0.665421	0.0399206	0.879577	unchanged	--	--	--
meta_2139		0.950334	7.25e-07	1.35086	up	--	--	--
meta_2140		0.247117	0.0236768	0.902418	unchanged	--	--	--
meta_2147	1-Indanone	0.137785	0.187448	0.57381	unchanged	--	--	--
meta_2154	Hydroxyisocaproic acid	0.174817	0.0977455	0.697473	unchanged	--	--	--
meta_2158	Ornithine	-1.8925	1.04e-09	1.38102	down	Carboxylic acids and derivatives	C00515	D-Arginine and D-ornithine metabolism(ko00472);;Metabolic pathways(ko01100)
meta_2166		1.641	6.7e-06	1.31127	up	--	--	--
meta_2171	Iminodiacetic acid	-0.611982	0.438342	0.355007	unchanged	--	--	--
meta_2179	N2-Acetyl-L-ornithine	-0.531798	0.00806575	1.0129	down	Carboxylic acids and derivatives	C00437	Arginine biosynthesis(ko00220);;Biosynthesis of amino acids(ko01230);;Biosynthesis of secondary metabolites(ko01110);;Metabolic pathways(ko01100);;2-Oxocarboxylic acid metabolism(ko01210)
meta_2183	L-Arginine	0.890446	0.246623	0.533689	unchanged	Carboxylic acids and derivatives	C00062	Monobactam biosynthesis(ko00261);;Metabolic pathways(ko01100);;Arginine and proline metabolism(ko00330);;Biosynthesis of secondary metabolites(ko01110);;Aminoacyl-tRNA biosynthesis(ko00970);;D-Arginine and D-ornithine metabolism(ko00472);;Arginine biosynthesis(ko00220);;ABC transporters(ko02010);;Biosynthesis of amino acids(ko01230)
meta_2197		-3.42713	2.69e-08	1.38167	down	--	--	--
meta_2203	Phenylacetylglycine	-1.28413	3.6e-09	1.37643	down	Carboxylic acids and derivatives	C05598	Phenylalanine metabolism(ko00360)
meta_2211		0.794901	0.0461015	0.867455	unchanged	--	--	--
meta_2217	Citrulline	0.256691	0.633931	0.213887	unchanged	Carboxylic acids and derivatives	C00327	Biosynthesis of secondary metabolites(ko01110);;Metabolic pathways(ko01100);;Arginine biosynthesis(ko00220);;Biosynthesis of amino acids(ko01230)
meta_2222		-0.00894591	0.901019	0.0571755	unchanged	--	--	--
meta_2237		0.509326	0.000192942	1.24423	up	--	--	--
meta_2242		2.09744	4.07e-06	1.32263	up	--	--	--
meta_2245	3-Hydroxy-4-methoxycinnamic acid	0.305264	0.22883	0.523238	unchanged	--	--	--
meta_2255	D-Pinitol	0.771294	0.000559691	1.25144	up	--	--	--
meta_2263	Acetyl-DL-Valine	-0.754377	0.000191093	1.2226	down	--	--	--
meta_2282	L-Gulonic gamma-lactone	-0.285431	0.0048227	1.05581	down	--	--	--
meta_2285	.beta.-Cyano-L-alanine	0.404091	0.316193	0.450982	unchanged	--	--	--
meta_2287	Indole	-0.387692	0.008253	1.04199	down	Indoles and derivatives	C00463	Benzoxazinoid biosynthesis(ko00402);;Metabolic pathways(ko01100);;Phenylalanine, tyrosine and tryptophan biosynthesis(ko00400);;Biosynthesis of secondary metabolites(ko01110);;Tryptophan metabolism(ko00380)
meta_2297		-0.703326	6.14e-05	1.25588	down	--	--	--
meta_2303		0.302584	0.000297207	1.20547	up	--	--	--
meta_2305		0.062125	0.478613	0.316226	unchanged	--	--	--
meta_2313	Anthranilic acid	-0.569407	0.00104846	1.14332	down	Prenol lipids	C00108	Phenylalanine, tyrosine and tryptophan biosynthesis(ko00400);;Biosynthesis of secondary metabolites(ko01110);;Tryptophan metabolism(ko00380);;Metabolic pathways(ko01100);;Acridone alkaloid biosynthesis(ko01058);;Biosynthesis of amino acids(ko01230)
meta_2322	(Z)-4-Decen-1-ol	-2.34934	3.71e-07	1.36916	down	--	--	--
meta_2333	Salicylic acid	-1.33715	2.72e-05	1.2801	down	Benzene and substituted derivatives	C00805	Phenylalanine metabolism(ko00360);;Plant hormone signal transduction(ko04075);;Metabolic pathways(ko01100);;Biosynthesis of secondary metabolites(ko01110)
meta_2339	L-Dopa	-0.38659	0.0253947	0.888929	unchanged	Carboxylic acids and derivatives	C00355	Betalain biosynthesis(ko00965);;Tyrosine metabolism(ko00350);;Metabolic pathways(ko01100);;Isoquinoline alkaloid biosynthesis(ko00950);;Biosynthesis of secondary metabolites(ko01110)
meta_2341		0.560001	2.96e-05	1.28587	up	--	--	--
meta_2344	L-homoserine	0.017604	0.86118	0.0750835	unchanged	Carboxylic acids and derivatives	C00263	Biosynthesis of amino acids(ko01230);;Sulfur metabolism(ko00920);;Cysteine and methionine metabolism(ko00270);;Glycine, serine and threonine metabolism(ko00260);;Biosynthesis of secondary metabolites(ko01110);;Lysine biosynthesis(ko00300);;Metabolic pathways(ko01100)
meta_2350	Caproic acid	0.0697058	0.201561	0.552732	unchanged	--	--	--
meta_2352	Hexanoic acid	0.177661	0.445375	0.355535	unchanged	--	--	--
meta_2402	7-Methyluric acid	0.662535	0.0020271	1.21741	up	Imidazopyrimidines	C16355	Caffeine metabolism(ko00232)
meta_2403	Methylmalonic acid	-0.25122	0.0533919	0.808808	unchanged	Carboxylic acids and derivatives	C02170	Valine, leucine and isoleucine degradation(ko00280);;Pyrimidine metabolism(ko00240);;Propanoate metabolism(ko00640)
meta_2407		-2.1875	1.92e-08	1.36986	down	--	--	--
meta_2408		-1.77595	3.53e-07	1.35457	down	--	--	--
meta_2410		0.244317	0.00940671	0.992036	unchanged	--	--	--
meta_2412	L-Tyrosine	-1.22757	7.23e-05	1.24976	down	Carboxylic acids and derivatives	C00082	Tyrosine metabolism(ko00350);;Cyanoamino acid metabolism(ko00460);;Biosynthesis of amino acids(ko01230);;Biosynthesis of secondary metabolites(ko01110);;Phenylpropanoid biosynthesis(ko00940);;Aminoacyl-tRNA biosynthesis(ko00970);;Betalain biosynthesis(ko00965);;Ubiquinone and other terpenoid-quinone biosynthesis(ko00130);;Glucosinolate biosynthesis(ko00966);;Phenylalanine metabolism(ko00360);;Mon…
meta_2421	Phenylpyruvate	-0.138033	0.0550756	0.790549	unchanged	Benzene and substituted derivatives	C00166	Metabolic pathways(ko01100);;2-Oxocarboxylic acid metabolism(ko01210);;Biosynthesis of secondary metabolites(ko01110);;Phenylalanine, tyrosine and tryptophan biosynthesis(ko00400);;Phenylalanine metabolism(ko00360);;Biosynthesis of amino acids(ko01230);;Tropane, piperidine and pyridine alkaloid biosynthesis(ko00960)
meta_2431	2-Phenylbutyric acid	0.679399	0.232381	0.510915	unchanged	--	--	--
meta_2453	Harmane	-0.627776	0.00029596	1.21936	down	--	--	--
meta_2471	Purine	0.243264	0.262557	0.49507	unchanged	--	--	--
meta_2472	4-Pyridoxic acid	0.130099	0.140177	0.666375	unchanged	Pyridines and derivatives	C00847	Vitamin B6 metabolism(ko00750);;Metabolic pathways(ko01100)
meta_2476		0.564815	0.000932421	1.14888	up	--	--	--
meta_2477	Phosphorylcholine	0.409043	0.00024984	1.21519	up	Organonitrogen compounds	C00588	Metabolic pathways(ko01100);;Glycerophospholipid metabolism(ko00564)
meta_2484	Atrolactic acid	0.0137386	0.929997	0.0469472	unchanged	Phenols	C05584	Tyrosine metabolism(ko00350);;Metabolic pathways(ko01100)
meta_2486	Phenyllactic acid	0.103063	0.346229	0.405345	unchanged	--	--	--
meta_2491		0.527872	0.00144257	1.19927	up	--	--	--
meta_2506	D-4-Hydroxyphenylglycine	-0.0410369	0.529304	0.3079	unchanged	--	--	--
meta_2507	Pro-Ser	0.123293	0.591464	0.237709	unchanged	--	--	--
meta_2523		0.482413	0.0044979	1.07338	up	--	--	--
meta_2524	N-Acetylmannosamine	-0.833804	1.17e-06	1.34279	down	--	--	--
meta_2527	Indole-3-butyric acid	0.733053	7.39e-05	1.31345	up	--	--	--
meta_2529		-0.870812	0.0078384	1.0747	down	--	--	--
meta_2534		0.2962	0.00849418	1.07786	up	--	--	--
meta_2543		2.18199	2.33e-06	1.36178	up	--	--	--
meta_2547	Psoralen	3.14897	0.000112628	1.33099	up	Coumarins and derivatives	C09305	Biosynthesis of secondary metabolites(ko01110)
meta_2553	5-Amino-4-carbamoylimidazole (AICA)	-0.511274	0.000419623	1.25561	down	--	--	--
meta_2556		-0.113668	0.0229327	0.902838	unchanged	--	--	--
meta_2558	1-Methylhistidine	0.0992208	0.237336	0.508355	unchanged	Carboxylic acids and derivatives	C01152	Histidine metabolism(ko00340)
meta_2566	Aceclidine	0.187381	0.168027	0.591496	unchanged	--	--	--
meta_2574		0.430639	0.0254462	0.918087	unchanged	--	--	--
meta_2585	5-Methoxyindoleacetate	-0.0787213	0.586343	0.246851	unchanged	Indoles and derivatives	C05660	Tryptophan metabolism(ko00380)
meta_2587		-0.151722	0.547869	0.263623	unchanged	--	--	--
meta_2590		0.503824	0.000143679	1.23186	up	--	--	--
meta_2599	L-NG-Monomethylarginine	0.349318	0.23713	0.546462	unchanged	--	--	--
meta_2607		0.0307191	0.919497	0.0376055	unchanged	--	--	--
meta_2619	alpha-Guanidinoglutaric Acid	1.42824	7.2e-05	1.33803	up	--	--	--
meta_2623	Phenol	-0.380172	0.406253	0.379724	unchanged	Phenols	C00146	Tyrosine metabolism(ko00350)
meta_2632	N.alpha.-Acetyl-L-lysine	-1.04106	1.99e-06	1.32899	down	--	--	--
meta_2633	N6-Acetyl-L-lysine	-0.0584135	0.400068	0.375144	unchanged	Carboxylic acids and derivatives	C02727	Lysine degradation(ko00310)
meta_2634		-0.11171	0.125672	0.659506	unchanged	--	--	--
meta_2635		-2.511	6.06e-08	1.38536	down	--	--	--
meta_2655	L-Pyroglutamic acid	-0.542435	0.122481	0.701111	unchanged	Carboxylic acids and derivatives	C01879	Glutathione metabolism(ko00480)
meta_2658	Methylone	0.427432	0.405722	0.392511	unchanged	--	--	--
meta_2664	Diaminopimelic acid	0.725901	0.00508283	1.13787	up	--	--	--
meta_2671		0.285757	0.0386125	0.898805	unchanged	--	--	--
meta_2672	Desoxypeganine	0.00527718	0.958278	0.0210596	unchanged	--	--	--
meta_2673	Allysine	0.430978	0.000746102	1.20604	up	Carboxylic acids and derivatives	C04076	Biosynthesis of secondary metabolites(ko01110);;Lysine biosynthesis(ko00300);;Metabolic pathways(ko01100);;Biosynthesis of amino acids(ko01230);;Lysine degradation(ko00310);;Tropane, piperidine and pyridine alkaloid biosynthesis(ko00960)
meta_2688	Itaconic acid	2.72321	3.36e-09	1.37884	up	Fatty Acyls	C00490	C5-Branched dibasic acid metabolism(ko00660)
meta_2695	N-(omega)-Hydroxyarginine	0.253702	0.154425	0.607808	unchanged	--	--	--
meta_2701		-2.16936	4.47e-07	1.3708	down	--	--	--
meta_2722	Dihydro-4,4-dimethyl-2,3-furandione	0.212221	0.0428607	0.865459	unchanged	--	--	--
meta_2723	N-Acetyl-L-alanine	0.20178	0.0377778	0.905032	unchanged	--	--	--
meta_2726	Hydroxyproline	0.0194759	0.909476	0.0525527	unchanged	Carboxylic acids and derivatives	C01157	Arginine and proline metabolism(ko00330);;Metabolic pathways(ko01100)
meta_2729		0.112497	0.300373	0.453114	unchanged	--	--	--
meta_2732	Creatine	-0.275994	0.0414606	0.85915	unchanged	Carboxylic acids and derivatives	C00300	Glycine, serine and threonine metabolism(ko00260);;Arginine and proline metabolism(ko00330);;Metabolic pathways(ko01100)
meta_2736		-0.407321	0.00244766	1.10034	down	--	--	--
meta_2745	Scopoletin	-1.99601	2.32e-05	1.35376	down	Coumarins and derivatives	C01752	Biosynthesis of secondary metabolites(ko01110);;Phenylpropanoid biosynthesis(ko00940)
meta_2755	DL-.alpha.-Phenylglycine	-0.403621	0.0404464	0.846093	unchanged	--	--	--
meta_2774	Mandelonitrile	-0.119143	0.444983	0.339246	unchanged	Benzene and substituted derivatives	C00561	Biosynthesis of secondary metabolites(ko01110);;Cyanoamino acid metabolism(ko00460)
meta_2778	2-Methoxybenzoic acid	0.293488	0.41564	0.37588	unchanged	--	--	--
meta_2795		0.563758	2.03e-05	1.30525	up	--	--	--
meta_2796	D-Ribose	-0.0828524	0.387373	0.407034	unchanged	Organooxygen compounds	C00121	ABC transporters(ko02010);;Pentose phosphate pathway(ko00030)
meta_2828	DL-Homocysteine	0.0362817	0.827695	0.0895823	unchanged	Carboxylic acids and derivatives	C00155	Biosynthesis of amino acids(ko01230);;Metabolic pathways(ko01100);;Cysteine and methionine metabolism(ko00270);;Sulfur metabolism(ko00920);;Biosynthesis of secondary metabolites(ko01110)
meta_2829		-0.74178	1.44e-06	1.33346	down	--	--	--
meta_2838		1.47975	1.45e-07	1.35653	up	--	--	--
meta_2839	Ethyl 3-hydroxybutyrate	1.96525	0.000104456	1.33129	up	--	--	--
meta_2840	2-Phenylacetamide	-0.0670508	0.546962	0.279149	unchanged	Benzene and substituted derivatives	C02505	Phenylalanine metabolism(ko00360)
meta_2841	Butoxyacetic acid	-0.179944	0.46011	0.337407	unchanged	--	--	--
meta_2845	Sarcosine	-0.845392	0.00124222	1.15175	down	Carboxylic acids and derivatives	C00213	Metabolic pathways(ko01100);;Glycine, serine and threonine metabolism(ko00260);;Arginine and proline metabolism(ko00330)
meta_2847	Lavandulol	-0.910219	0.000205501	1.27122	down	--	--	--
meta_2848		0.146324	0.0363462	0.857306	unchanged	--	--	--
meta_2866	Hippuric acid	-0.330682	0.512267	0.296289	unchanged	Benzene and substituted derivatives	C01586	Phenylalanine metabolism(ko00360)
meta_2872	Mexiletine	0.0276965	0.728089	0.152516	unchanged	--	--	--
meta_2880		0.519988	5.31e-05	1.25895	up	--	--	--
meta_2885		-0.100355	0.440509	0.337541	unchanged	--	--	--
meta_2889	4-Aminobenzoate	-0.437531	0.031506	0.873852	unchanged	Benzene and substituted derivatives	C00568	Metabolic pathways(ko01100);;Folate biosynthesis(ko00790)
meta_2895	Anthranilic acid (Vitamin L1)	0.127717	0.0682931	0.773397	unchanged	--	--	--
meta_2897	Theophylline	-0.308042	0.00590092	1.06775	down	Imidazopyrimidines	C07130	Caffeine metabolism(ko00232);;Metabolic pathways(ko01100);;Biosynthesis of secondary metabolites(ko01110)
meta_2910		-1.47757	4.23e-09	1.37712	down	--	--	--
meta_2934		-0.381343	0.000136101	1.25032	down	--	--	--
meta_2950	p-CHLOROPHENYLALANINE	-1.39788	0.00102681	1.24628	down	--	--	--
meta_2966		0.0899655	0.597014	0.23807	unchanged	--	--	--
meta_2973		-0.6722	1.13e-06	1.33837	down	--	--	--
meta_2977		0.14962	0.0639578	0.775351	unchanged	--	--	--
meta_2978		-1.00238	1.05e-05	1.29881	down	--	--	--
meta_2999	9-Decen-1-ol	-0.99919	0.0396431	0.91565	unchanged	--	--	--
meta_3001	3,3-Dimethylacrylic acid	0.275718	0.409421	0.360038	unchanged	--	--	--
meta_3018	3-Hydroxybenzoate	-1.81654	0.000168807	1.31415	down	Benzene and substituted derivatives	C00587	Phenylalanine, tyrosine and tryptophan biosynthesis(ko00400)
meta_3022		0.136406	0.0211888	0.921473	unchanged	--	--	--
meta_3023	2-Oxoadipic acid	-0.0523428	0.734589	0.145704	unchanged	Keto acids and derivatives	C00322	Tryptophan metabolism(ko00380);;Lysine biosynthesis(ko00300);;Metabolic pathways(ko01100);;2-Oxocarboxylic acid metabolism(ko01210);;Lysine degradation(ko00310);;Biosynthesis of amino acids(ko01230)
meta_3024	Glucosamine	-0.150232	0.311794	0.473614	unchanged	--	--	--
meta_3032	3-Methoxy-4-hydroxyphenylethyleneglycol	0.084323	0.270639	0.49932	unchanged	Phenols	C05594	Metabolic pathways(ko01100);;Tyrosine metabolism(ko00350)
meta_3043	N6-Methyl-L-lysine	0.272772	0.0487046	0.805459	unchanged	--	--	--
meta_3053	Methylthiouracil	-3.60689	4.71e-05	1.34784	down	--	--	--
meta_3055	.alpha.-D-(+)-Talose	-0.166959	0.45638	0.347411	unchanged	--	--	--
meta_3075	NG,NG-dimethyl-L-arginine(ADMA)	-0.156486	0.188777	0.5727	unchanged	--	--	--
meta_3085	Indole-3-pyruvic acid	-0.320865	0.0621875	0.790052	unchanged	Indoles and derivatives	C00331	Metabolic pathways(ko01100);;Tryptophan metabolism(ko00380)
meta_3095	Pyridostigmine cation	0.0343057	0.69613	0.171148	unchanged	--	--	--
meta_3096		0.098026	0.252118	0.515185	unchanged	--	--	--
meta_3108		-4.07329	1.08e-05	1.37148	down	--	--	--
meta_3110	Acetylcarnitine	-2.93304	0.00601566	1.13899	down	--	--	--
meta_3132		2.43463	6.76e-08	1.36659	up	--	--	--
meta_3150	Pelletierine	1.69325	2.87e-08	1.38863	up	Piperidines	C06182	Metabolic pathways(ko01100);;Biosynthesis of secondary metabolites(ko01110);;Tropane, piperidine and pyridine alkaloid biosynthesis(ko00960)
meta_3167		-0.0353313	0.583577	0.243851	unchanged	--	--	--
meta_3173	DL-Indole-3-lactic acid	0.575642	0.330489	0.446329	unchanged	--	--	--
meta_3176	L-Rhamnose	-0.29933	0.057189	0.800909	unchanged	Fatty Acyls	C00861	Fructose and mannose metabolism(ko00051)
meta_3178	L-Fucose	0.240259	0.0619018	0.773946	unchanged	Organooxygen compounds	C01019	Fructose and mannose metabolism(ko00051);;Metabolic pathways(ko01100);;Amino sugar and nucleotide sugar metabolism(ko00520)
meta_3184	Antipyrine	-3.78588	0.0302274	0.958377	unchanged	--	--	--
meta_3202	Flavanone	-0.169354	0.388752	0.386209	unchanged	--	--	--
meta_3213	DL-Phenylalanine	-0.433918	0.0114535	1.00309	down	--	--	--
meta_3226		3.51846	3.69e-06	1.37428	up	--	--	--
meta_3227		3.02496	0.00289723	1.20477	up	--	--	--
meta_3228		3.4743	7.91e-05	1.34121	up	--	--	--
meta_3230	Cytarabine	0.00530667	0.995839	0.00251427	unchanged	--	--	--
meta_3235	6-Benzylaminopurine	0.136364	0.076153	0.741272	unchanged	--	--	--
meta_3261	3-Mercapto-2-butanone	2.60668	0.000175835	1.3288	up	--	--	--
meta_3270	Ala-Pro	-0.268255	0.677787	0.178817	unchanged	--	--	--
meta_3273	(R)-3-Hydroxybutyric acid	0.144786	0.0445281	0.823835	unchanged	Hydroxy acids and derivatives	C01089	Metabolic pathways(ko01100);;Synthesis and degradation of ketone bodies(ko00072);;Butanoate metabolism(ko00650)
meta_3281		2.88612	9.72e-09	1.38794	up	--	--	--
meta_3291		0.172642	0.0631979	0.791402	unchanged	--	--	--
meta_3292		-1.30648	0.000142921	1.27594	down	--	--	--
meta_3298	Monomethyl glutaric acid	0.0984298	0.172167	0.598899	unchanged	--	--	--
meta_3301	Homogentisic acid	0.191973	0.27684	0.483652	unchanged	Phenols	C01161	Metabolic pathways(ko01100);;Tyrosine metabolism(ko00350);;Ubiquinone and other terpenoid-quinone biosynthesis(ko00130)
meta_3304	N-Benzyloxycarbonylglycine	0.140609	0.117127	0.685366	unchanged	--	--	--
meta_3310		0.179483	0.0258091	0.893087	unchanged	--	--	--
meta_3311	Butyl lactate	1.53791	2.1e-05	1.36121	up	--	--	--
meta_3312		0.182438	0.172449	0.597186	unchanged	--	--	--
meta_3319	(+)-Methamphetamine	-0.555764	0.619779	0.232428	unchanged	--	--	--
meta_3340	Pyridoxine (Vitamin B6)	-0.0232013	0.941349	0.0477578	unchanged	--	--	--
meta_3341	Val-Ala	-1.96259	6.35e-07	1.38282	down	--	--	--
meta_3346	Ile-Pro	-0.318616	0.00729538	1.02923	down	--	--	--
meta_3358	(S)-Citramalic acid	0.69236	1.04e-06	1.36508	up	--	C02614	C5-Branched dibasic acid metabolism(ko00660);;Metabolic pathways(ko01100)
meta_3362	Pectin (Galacturonic acid)	-0.453885	0.0751266	0.791964	unchanged	--	--	--
meta_3366		0.228077	0.193798	0.58648	unchanged	--	--	--
meta_3367		1.99492	3.09e-06	1.32661	up	--	--	--
meta_3384		0.0412801	0.586533	0.241114	unchanged	--	--	--
meta_3403		-0.47082	0.000151559	1.25153	down	--	--	--
meta_3407		-0.292413	0.000544665	1.18455	down	--	--	--
meta_3423	Glycerol 3-phosphate	0.403457	0.000915365	1.15967	up	--	--	--
meta_3445	Piperazine, 1-(3-chlorophenyl)- (m-CPP)	-0.0440329	0.718486	0.162164	unchanged	--	--	--
meta_3471	Pro-Val	0.234507	0.137196	0.675028	unchanged	--	--	--
meta_3481	sn-Glycerol 3-phosphoethanolamine	0.192225	0.103218	0.693098	unchanged	--	--	--
meta_3484	2-Hydroxyphenylacetic acid	-0.431007	8.88e-05	1.2596	down	Benzene and substituted derivatives	C05852	Phenylalanine metabolism(ko00360);;Metabolic pathways(ko01100)
meta_3493		-1.59745	3.3e-05	1.33638	down	--	--	--
meta_3494	Scopoline	0.0283936	0.720525	0.169781	unchanged	--	--	--
meta_3504	L-Arabitol	-0.135563	0.149722	0.631299	unchanged	Organooxygen compounds	C00532	Metabolic pathways(ko01100);;Pentose and glucuronate interconversions(ko00040)
meta_3519	3-Aminosalicylic acid	-0.394585	0.00341464	1.132	down	--	--	--
meta_3524	Glu-Ser	-0.554292	0.310904	0.456605	unchanged	--	--	--
meta_3525	Indoleacetic acid	-0.0981077	0.384691	0.392163	unchanged	Indoles and derivatives	C00954	Metabolic pathways(ko01100);;Tryptophan metabolism(ko00380);;Plant hormone signal transduction(ko04075)
meta_3529	Pro-Thr	-0.0213591	0.870349	0.078363	unchanged	--	--	--
meta_3532	N-.alpha.-Acetyl-L-arginine	-1.39291	5.43e-06	1.31204	down	--	--	--
meta_3533		-0.189468	0.0104485	0.988592	unchanged	--	--	--
meta_3559		0.144676	0.139773	0.630207	unchanged	--	--	--
meta_3562		0.0305953	0.696147	0.179145	unchanged	--	--	--
meta_3567		1.02823	4.66e-07	1.37142	up	--	--	--
meta_3570		0.0628315	0.323253	0.436803	unchanged	--	--	--
meta_3575	Ala-Lys	2.94575	0.368184	0.42158	unchanged	--	--	--
meta_3576		0.0341915	0.80878	0.111977	unchanged	--	--	--
meta_3590	Hypotaurine	1.6848	0.00657609	1.07607	up	Sulfinic acids and derivatives	C00519	Taurine and hypotaurine metabolism(ko00430);;Metabolic pathways(ko01100)
meta_3594	Dulcin	0.088973	0.408846	0.380903	unchanged	--	--	--
meta_3600	L-Histidine	0.117631	0.729846	0.160127	unchanged	Carboxylic acids and derivatives	C00135	Aminoacyl-tRNA biosynthesis(ko00970);;Metabolic pathways(ko01100);;beta-Alanine metabolism(ko00410);;Biosynthesis of secondary metabolites(ko01110);;ABC transporters(ko02010);;Biosynthesis of amino acids(ko01230);;Histidine metabolism(ko00340)
meta_3606	N-Acetylserotonin	0.253151	0.0102973	0.987966	unchanged	Indoles and derivatives	C00978	Metabolic pathways(ko01100);;Tryptophan metabolism(ko00380)
meta_3613	Leu-Ser	-0.689813	0.000263476	1.20514	down	--	--	--
meta_3639	Gulonolactone	0.395709	0.000217238	1.21456	up	Lactones	C01040	Metabolic pathways(ko01100);;Ascorbate and aldarate metabolism(ko00053)
meta_3640	3-Indoleacetonitrile	0.2319	0.258402	0.513077	unchanged	Indoles and derivatives	C02938	Tryptophan metabolism(ko00380)
meta_3646		-0.346029	5.97e-05	1.26346	down	--	--	--
meta_3647		-0.369309	0.00379595	1.13994	down	--	--	--
meta_3648		0.641165	2.5e-05	1.34018	up	--	--	--
meta_3655	Pantothenate	-2.16379	0.000143402	1.33201	down	Alcohols and polyols	C00864	Biosynthesis of secondary metabolites(ko01110);;Pantothenate and CoA biosynthesis(ko00770);;Metabolic pathways(ko01100);;beta-Alanine metabolism(ko00410)
meta_3663	Prilocaine	0.240275	0.0355352	0.840372	unchanged	--	--	--
meta_3666		0.212707	0.0364587	0.84976	unchanged	--	--	--
meta_3670	N-carbamoyl-L-aspartate	-0.480681	0.00238221	1.10723	down	Carboxylic acids and derivatives	C00438	Alanine, aspartate and glutamate metabolism(ko00250);;Pyrimidine metabolism(ko00240);;Metabolic pathways(ko01100)
meta_3674	Ser-Ala	2.05318	0.00015918	1.31437	up	--	--	--
meta_3689	3,4-Methylenedioxyamphetamine	-0.117206	0.161134	0.601968	unchanged	--	--	--
meta_3701		0.301805	0.00815628	1.02028	up	--	--	--
meta_3708		-0.205673	0.0141353	0.956193	unchanged	--	--	--
meta_3710		2.1868	0.000568905	1.22779	up	--	--	--
meta_3713	Indole-3-carboxylic acid	4.84328	6.52e-05	1.3515	up	--	--	--
meta_3716	4-Hydroxyphenylpyruvate	1.6114	2.35e-06	1.3785	up	Benzene and substituted derivatives	C01179	2-Oxocarboxylic acid metabolism(ko01210);;Metabolic pathways(ko01100);;Isoquinoline alkaloid biosynthesis(ko00950);;Monobactam biosynthesis(ko00261);;Ubiquinone and other terpenoid-quinone biosynthesis(ko00130);;Biosynthesis of secondary metabolites(ko01110);;Phenylalanine, tyrosine and tryptophan biosynthesis(ko00400);;Biosynthesis of amino acids(ko01230);;Tyrosine metabolism(ko00350)
meta_3720	Coniferol	-0.294951	0.00211898	1.10796	down	Phenols	C00590	Metabolic pathways(ko01100);;Phenylpropanoid biosynthesis(ko00940);;Biosynthesis of secondary metabolites(ko01110)
meta_3721		-0.131759	0.0551619	0.807862	unchanged	--	--	--
meta_3722		-0.359817	0.00221597	1.10546	down	--	--	--
meta_3725	Gly-Glu	-0.194294	0.0215733	0.914152	unchanged	--	--	--
meta_3747	Flavone	3.51856	2.72e-05	1.36151	up	--	--	--
meta_3751	3-Deoxy-2-keto-6-phosphogluconic acid	-0.0782423	0.166144	0.594742	unchanged	--	--	--
meta_3776		-0.387968	0.000219068	1.24139	down	--	--	--
meta_3780		1.35481	6.32e-05	1.34324	up	--	--	--
meta_3793	L-Iditol	-1.43621	6.2e-05	1.27943	down	--	--	--
meta_3799	Dacarbazine	3.373	8.56e-06	1.37447	up	--	--	--
meta_3800	Bufexamac	0.0482768	0.53029	0.280506	unchanged	--	--	--
meta_3828	Lys-Asn	2.11926	9.88e-06	1.37254	up	--	--	--
meta_3833		3.87014	0.0318729	0.952507	unchanged	--	--	--
meta_3848	Formylanthranilic acid	-0.119188	0.695553	0.194918	unchanged	--	--	--
meta_3851	N-formylanthranilic acid	0.0534849	0.702338	0.173775	unchanged	--	--	--
meta_3869	L-Phenylalanine	0.0298341	0.688715	0.183414	unchanged	Carboxylic acids and derivatives	C00079	ABC transporters(ko02010);;Cyanoamino acid metabolism(ko00460);;Biosynthesis of amino acids(ko01230);;Tropane, piperidine and pyridine alkaloid biosynthesis(ko00960);;Biosynthesis of secondary metabolites(ko01110);;Phenylpropanoid biosynthesis(ko00940);;Phenylalanine, tyrosine and tryptophan biosynthesis(ko00400);;Aminoacyl-tRNA biosynthesis(ko00970);;Glucosinolate biosynthesis(ko00966);;Phenylal…
meta_3874	Arg-Ser	2.29149	6e-08	1.37636	up	--	--	--
meta_3875	Hordenine	0.151477	0.0376644	0.855597	unchanged	Benzene and substituted derivatives	C06199	Tyrosine metabolism(ko00350)
meta_3879		-0.766337	0.000341167	1.21942	down	--	--	--
meta_3882		0.117588	0.0878191	0.713053	unchanged	--	--	--
meta_3894	3-Methylxanthine	0.141169	0.417013	0.368583	unchanged	Imidazopyrimidines	C16357	Metabolic pathways(ko01100);;Biosynthesis of secondary metabolites(ko01110);;Caffeine metabolism(ko00232)
meta_3896	1-Methylxanthine	0.20334	0.497789	0.316769	unchanged	--	C16358	Caffeine metabolism(ko00232);;Metabolic pathways(ko01100);;Biosynthesis of secondary metabolites(ko01110)
meta_3897	Ala-Val	0.0656235	0.531034	0.281306	unchanged	--	--	--
meta_3900	4-Methoxyphenylacetic acid	-1.01798	2.29e-05	1.29921	down	--	--	--
meta_3901	3-(3-Hydroxyphenyl)propanoic acid	0.250556	0.0595415	0.79078	unchanged	Phenylpropanoic acids	C11457	Phenylalanine metabolism(ko00360)
meta_3903	Val-Ser	-0.948188	0.000619024	1.23651	down	--	--	--
meta_3909	Isovaleric acid	-0.178393	0.479462	0.333067	unchanged	Fatty Acyls	C08262	Biosynthesis of secondary metabolites(ko01110)
meta_3927		0.305498	0.00163149	1.18004	up	--	--	--
meta_3933		0.0368304	0.52019	0.280709	unchanged	--	--	--
meta_3941	mafenide	-2.3567	8.65e-09	1.38207	down	--	--	--
meta_3950		0.350417	2.77e-05	1.29228	up	--	--	--
meta_3961		0.394309	0.000679108	1.20126	up	--	--	--
meta_3980	Anabasine	0.0422665	0.874277	0.0824553	unchanged	--	C06180	Tropane, piperidine and pyridine alkaloid biosynthesis(ko00960);;Biosynthesis of secondary metabolites(ko01110)
meta_3984	Nicorandil	0.169048	0.40612	0.393301	unchanged	--	--	--
meta_3991	Dimethylglycine	0.310761	0.0063625	1.0321	up	Carboxylic acids and derivatives	C01026	Glycine, serine and threonine metabolism(ko00260);;Metabolic pathways(ko01100)
meta_3995		1.62751	1.18e-09	1.38227	up	--	--	--
meta_4002		-3.16955	6.01e-10	1.38527	down	--	--	--
meta_4003		-3.42646	4.1e-09	1.38961	down	--	--	--
meta_4024	Thiamine	0.0984476	0.365684	0.405035	unchanged	Diazines	C00378	ABC transporters(ko02010);;Sulfur relay system(ko04122);;Thiamine metabolism(ko00730);;Metabolic pathways(ko01100)
meta_4027		-0.0742853	0.283513	0.48259	unchanged	--	--	--
meta_4028		-0.258072	0.0176408	0.962681	unchanged	--	--	--
meta_4051		0.668806	0.000186421	1.24585	up	--	--	--
meta_4061	Pro-Ala	-0.00977619	0.965607	0.01851	unchanged	--	--	--
meta_4071	Pro-Asp	-0.179717	0.276142	0.488101	unchanged	--	--	--
meta_4084	Val-Ile	-0.00111984	0.991088	0.000379976	unchanged	--	--	--
meta_4085	Desipramine	-2.41891	1.09e-07	1.37853	down	--	--	--
meta_4095	Indoleacrylic acid	0.0789335	0.39685	0.372109	unchanged	--	--	--
meta_4098	1-Deoxy-D-xylulose 5-phosphate	-0.166177	0.124465	0.683449	unchanged	Organooxygen compounds	C11437	Metabolic pathways(ko01100);;Thiamine metabolism(ko00730);;Biosynthesis of secondary metabolites(ko01110);;Terpenoid backbone biosynthesis(ko00900)
meta_4106	Deoxyguanosine	0.210746	0.0705088	0.781712	unchanged	Purine nucleosides	C00330	Purine metabolism(ko00230);;Metabolic pathways(ko01100)
meta_4115		-2.07918	5.43e-05	1.33601	down	--	--	--
meta_4132		-0.252851	0.0537394	0.803604	unchanged	--	--	--
meta_4143	Inosine	0.254901	0.201455	0.595622	unchanged	Purine nucleosides	C00294	Metabolic pathways(ko01100);;Purine metabolism(ko00230)
meta_4162		-0.983468	0.0003795	1.24819	down	--	--	--
meta_4175	4-(4-Chlorophenyl)-4-hydroxypiperidine	0.688777	0.0123197	1.05307	up	--	--	--
meta_4179		-0.495014	0.000287367	1.21597	down	--	--	--
meta_4181	Thr-Asp	-0.632917	0.000439916	1.28084	down	--	--	--
meta_4182		-1.14618	0.00396016	1.08221	down	--	--	--
meta_4187	Quinate	-0.352096	0.0186999	0.922278	unchanged	--	C00296	Phenylalanine, tyrosine and tryptophan biosynthesis(ko00400)
meta_4188	Deoxyadenosine	1.02583	0.000492725	1.2786	up	Purine nucleosides	C00559	Purine metabolism(ko00230);;Metabolic pathways(ko01100)
meta_4193		-0.0794757	0.450577	0.340638	unchanged	--	--	--
meta_4194	Metaproterenol	0.688313	0.0112745	1.07075	up	--	--	--
meta_4200	N-epsilon,N-epsilon,N-epsilon-Trimethyllysine	0.298808	0.372723	0.396796	unchanged	--	--	--
meta_4213		0.100139	0.214245	0.557313	unchanged	--	--	--
meta_4215	Ala-Thr	0.253876	0.0814839	0.740442	unchanged	--	--	--
meta_4220	3-(Methylthio)-1-propanol	-0.416601	0.00845238	1.01262	down	--	--	--
meta_4227	His-Pro	-2.56382	2.83e-09	1.38141	down	--	--	--
meta_4231	Glutethimide	0.0451543	0.817804	0.113444	unchanged	--	--	--
meta_4236	Confertifoline	0.579945	0.00421542	1.11261	up	--	--	--
meta_4237	5-Aminopentanoic acid	-1.69285	0.000327116	1.31113	down	Carboxylic acids and derivatives	C00431	Arginine and proline metabolism(ko00330);;Lysine degradation(ko00310)
meta_4277		-0.00714154	0.972106	0.00807626	unchanged	--	--	--
meta_4278		-0.199193	0.0188406	0.946628	unchanged	--	--	--
meta_4281		-0.0708895	0.245636	0.50865	unchanged	--	--	--
meta_4314	His-Val	-1.44362	9.44e-08	1.37199	down	--	--	--
meta_4334	Bethanechol cation	-0.171177	0.125274	0.651199	unchanged	--	--	--
meta_4340	N-Formylmethionine	0.400916	6.98e-05	1.29137	up	Carboxylic acids and derivatives	C03145	Cysteine and methionine metabolism(ko00270)
meta_4349	Indole-3-acetamide	0.606555	0.128133	0.654831	unchanged	Indoles and derivatives	C02693	Tryptophan metabolism(ko00380)
meta_4350	5-Hydroxytryptophol (5HTOL)	0.361957	0.0300592	0.915924	unchanged	--	--	--
meta_4352	Resorcinol	0.643352	0.0469152	0.880773	unchanged	--	--	--
meta_4353		0.166593	0.0387526	0.834865	unchanged	--	--	--
meta_4354	1,4-Dihydroxybenzene	0.834274	6.01e-05	1.31795	up	Phenols	C00530	Tyrosine metabolism(ko00350);;Metabolic pathways(ko01100)
meta_4355	Diethylcarbamazine	-0.273678	0.0111805	1.01307	down	--	--	--
meta_4360		-0.0322161	0.631918	0.217658	unchanged	--	--	--
meta_4377		-0.397179	0.264629	0.49417	unchanged	--	--	--
meta_4384	Caffeine	-0.608337	0.00118392	1.14752	down	Imidazopyrimidines	C07481	Metabolic pathways(ko01100);;Biosynthesis of secondary metabolites(ko01110);;Caffeine metabolism(ko00232)
meta_4389	Phloretin	0.243915	0.00109644	1.17685	up	--	--	--
meta_4392		-0.275232	0.00243726	1.11028	down	--	--	--
meta_4394	Bupropion	2.23929	0.0744513	0.798528	unchanged	--	--	--
meta_4404		-0.22393	0.101789	0.712965	unchanged	--	--	--
meta_4406	Val-Val	2.994	4.28e-07	1.37871	up	--	--	--
meta_4410	Albuterol	0.000207363	0.999633	0.0074128	unchanged	--	--	--
meta_4423	Mephentermine	1.32792	0.0340532	0.938308	unchanged	--	--	--
meta_4428	DL-Vanillylmandelic acid	-0.0627089	0.350354	0.417851	unchanged	Phenols	C05584	Tyrosine metabolism(ko00350);;Metabolic pathways(ko01100)
meta_4441		0.00589128	0.913013	0.0478144	unchanged	--	--	--
meta_4443		-0.0533125	0.487656	0.309259	unchanged	--	--	--
meta_4453	IBMX	2.22912	5.02e-05	1.27576	up	--	--	--
meta_4462		-0.281892	0.0136894	0.958364	unchanged	--	--	--
meta_4474	Protionamide	1.08544	0.00677073	1.12564	up	--	--	--
meta_4485		-3.44778	7.97e-07	1.37639	down	--	--	--
meta_4486		-3.47962	2.9e-10	1.38991	down	--	--	--
meta_4503	Nname,Clomipramine	0.650402	1.36e-07	1.3565	up	--	--	--
meta_4506		-1.64068	1.59e-06	1.33385	down	--	--	--
meta_4509		-0.029629	0.769284	0.141175	unchanged	--	--	--
meta_4511		-0.132659	0.161897	0.587433	unchanged	--	--	--
meta_4512		-0.0543193	0.676693	0.190526	unchanged	--	--	--
meta_4521		0.577935	0.00435333	1.05389	up	--	--	--
meta_4526		-0.362457	0.00053339	1.17812	down	--	--	--
meta_4539		3.5314	1.65e-05	1.36589	up	--	--	--
meta_4548	His-Ser	-0.170551	0.533398	0.293746	unchanged	--	--	--
meta_4553		0.970371	5.57e-08	1.36221	up	--	--	--
meta_4554	Ile-Glu	-0.783829	6.53e-08	1.36371	down	--	--	--
meta_4587	N-Methyl-1-deoxynojirimycin	3.45504	1.65e-08	1.38226	up	--	--	--
meta_4594	D-Mannose	-1.57573	2.07e-05	1.32015	down	Organooxygen compounds	C00159	ABC transporters(ko02010);;Fructose and mannose metabolism(ko00051);;Galactose metabolism(ko00052);;Metabolic pathways(ko01100);;Amino sugar and nucleotide sugar metabolism(ko00520)
meta_4598	Cytidine	-1.63741	0.0236705	0.982037	unchanged	Pyrimidine nucleosides	C00475	Pyrimidine metabolism(ko00240);;Metabolic pathways(ko01100)
meta_4599	Nitrotyrosine	-0.159445	0.773631	0.143454	unchanged	--	--	--
meta_4602		0.264284	0.00226265	1.10245	up	--	--	--
meta_4605	Molsidomine	0.376105	0.101738	0.697672	unchanged	--	--	--
meta_4608	Etomidate	0.8655	0.092129	0.762487	unchanged	--	--	--
meta_4614	Methylnoradrenaline	-0.419137	0.153318	0.639544	unchanged	--	--	--
meta_4616	Agomelatine	0.49874	0.000626321	1.17256	up	--	--	--
meta_4619	Doxepin	-0.351052	0.0141376	0.95894	unchanged	--	--	--
meta_4625		0.25328	0.0069365	1.01734	up	--	--	--
meta_4638	Pseudouridine	-0.797615	8.49e-05	1.25252	down	Nucleoside and nucleotide analogues	C02067	Pyrimidine metabolism(ko00240)
meta_4642	Azacitidine	-1.39644	0.00115992	1.14653	down	--	--	--
meta_4660	Ile-Leu	0.718539	0.000201833	1.29378	up	--	--	--
meta_4667		2.67924	0.0103244	1.09391	up	--	--	--
meta_4669	3-Phosphoserine	3.92903	0.000174319	1.32849	up	Carboxylic acids and derivatives	C01005	Biosynthesis of amino acids(ko01230);;Aminoacyl-tRNA biosynthesis(ko00970);;Metabolic pathways(ko01100);;Glycine, serine and threonine metabolism(ko00260);;Carbon metabolism(ko01200);;Cysteine and methionine metabolism(ko00270)
meta_4670		3.56582	0.0012266	1.25472	up	--	--	--
meta_4671		2.41839	2.65e-07	1.37394	up	--	--	--
meta_4681	D-Sorbitol	-0.87924	0.33235	0.442623	unchanged	Organooxygen compounds	C00794	Galactose metabolism(ko00052);;Metabolic pathways(ko01100);;ABC transporters(ko02010);;Fructose and mannose metabolism(ko00051)
meta_4682	Pro-Met	-0.417717	0.000873316	1.15248	down	--	--	--
meta_4696	Tebuthiuron	0.174382	0.0019578	1.11977	up	--	--	--
meta_4705	2-Methylbutyroylcarnitine	0.0392156	0.83868	0.0843139	unchanged	--	--	--
meta_4708	Lys-Val	-0.237062	0.0400243	0.858989	unchanged	--	--	--
meta_4715	Myristic acid	-0.170796	0.21527	0.535468	unchanged	Fatty Acyls	C06424	Metabolic pathways(ko01100);;Fatty acid biosynthesis(ko00061)
meta_4729		0.377911	7.12e-05	1.27166	up	--	--	--
meta_4736	Val-Glu	0.357132	0.00137851	1.13326	up	--	--	--
meta_4740	Abscisic Acid (cis,trans)	-2.56631	1.34e-05	1.35022	down	--	--	--
meta_4743	Pro-Asn	0.0262002	0.620497	0.21207	unchanged	--	--	--
meta_4744		0.264532	0.126684	0.681521	unchanged	--	--	--
meta_4745		-1.82651	1.96e-08	1.36977	down	--	--	--
meta_4754		-2.32059	4.07e-06	1.32963	down	--	--	--
meta_4762		-2.04953	2.11e-07	1.37536	down	--	--	--
meta_4778		-1.59398	1.82e-05	1.30193	down	--	--	--
meta_4784		0.051838	0.733366	0.15896	unchanged	--	--	--
meta_4792	Monoethylglycylxylidide (MEGX)	0.111555	0.123461	0.664571	unchanged	--	--	--
meta_4800		-2.13124	0.000125347	1.31356	down	--	--	--
meta_4809	L-Carnosine	-0.592834	0.00280227	1.09703	down	Peptidomimetics	C00386	Metabolic pathways(ko01100);;beta-Alanine metabolism(ko00410);;Histidine metabolism(ko00340)
meta_4811	6-Hydroxymelatonin	-0.294524	0.00199015	1.11172	down	Organooxygen compounds	C05647	Tryptophan metabolism(ko00380)
meta_4812	Val-Met	-0.038088	0.810379	0.125161	unchanged	--	--	--
meta_4840	N-Acetyl-L-glutamic acid	-0.201898	0.520873	0.277657	unchanged	Carboxylic acids and derivatives	C00624	Arginine biosynthesis(ko00220);;Biosynthesis of amino acids(ko01230);;Biosynthesis of secondary metabolites(ko01110);;Metabolic pathways(ko01100);;2-Oxocarboxylic acid metabolism(ko01210)
meta_4858		0.236896	0.0925103	0.750353	unchanged	--	--	--
meta_4868		-0.64968	6.1e-06	1.32085	down	--	--	--
meta_4874	N-Methylhydantoin	-0.377148	0.23657	0.535597	unchanged	Azolines	C02565	Metabolic pathways(ko01100);;Arginine and proline metabolism(ko00330)
meta_4883	Acetyl Tyrosine Ethyl Ester	-0.359341	0.000586584	1.18055	down	--	--	--
meta_4888	3-(2-(Methylamino)ethyl)-1H-indol-5-ol	0.622632	4.06e-05	1.33922	up	Indoles and derivatives	C06212	Tryptophan metabolism(ko00380)
meta_4892	His-Ile	-3.07026	2.48e-09	1.37949	down	--	--	--
meta_4907		1.73142	0.281813	0.488197	unchanged	--	--	--
meta_4915		0.858507	6.27e-07	1.36173	up	--	--	--
meta_4927	Acetylglycine	-0.0777816	0.349218	0.421497	unchanged	--	--	--
meta_4929	Zolmitriptan	0.334151	0.510486	0.311359	unchanged	--	--	--
meta_4932	3-Hydroxycapric acid	0.125311	0.233027	0.521006	unchanged	--	--	--
meta_4947	Imidazoleacetic acid	0.618044	0.0175797	0.952334	unchanged	Azoles	C02835	Histidine metabolism(ko00340)
meta_4956	Pro-His	-2.4658	4.87e-09	1.37751	down	--	--	--
meta_4962		-0.943996	8.81e-05	1.26336	down	--	--	--
meta_4964		-0.194365	0.0425994	0.83129	unchanged	--	--	--
meta_4965		0.780674	1.79e-06	1.33435	up	--	--	--
meta_4969		-0.17016	0.132134	0.651404	unchanged	--	--	--
meta_4994	Hippuric acid, methyl ester	-0.217945	0.293865	0.461193	unchanged	--	--	--
meta_4999	His-Gly	1.80279	2.48e-06	1.33504	up	--	--	--
meta_5000	N8-Acetylspermidine	0.0772675	0.368577	0.396794	unchanged	--	--	--
meta_5001		-0.0846402	0.188615	0.571502	unchanged	--	--	--
meta_5004	3-Hydroxyisovaleric acid	-1.07319	0.000611825	1.19626	down	--	--	--
meta_5005		-0.918357	0.000331996	1.22004	down	--	--	--
meta_5010	2,4-Diaminobutyric acid	0.945578	0.103306	0.738627	unchanged	Carboxylic acids and derivatives	C03283	Metabolic pathways(ko01100);;2-Oxocarboxylic acid metabolism(ko01210);;Glycine, serine and threonine metabolism(ko00260);;Biosynthesis of amino acids(ko01230)
meta_5014		2.41975	2.64e-07	1.38153	up	--	--	--
meta_5025	Ketoprofen	-0.246187	0.473764	0.32398	unchanged	--	--	--
meta_5051		-0.0184838	0.828448	0.102729	unchanged	--	--	--
meta_5057		0.51489	5.39e-06	1.34168	up	--	--	--
meta_5065		-0.0749715	0.46016	0.336382	unchanged	--	--	--
meta_5079		0.816943	3.21e-06	1.32917	up	--	--	--
meta_5083		-0.807575	0.0059738	1.02916	down	--	--	--
meta_5084		0.228453	0.0564323	0.780081	unchanged	--	--	--
meta_5091		-0.122325	0.0266082	0.890095	unchanged	--	--	--
meta_5092		-0.132354	0.0627188	0.776187	unchanged	--	--	--
meta_5104	Meclofenoxate	0.481331	0.000203224	1.25674	up	--	--	--
meta_5109		-0.37874	0.0578766	0.786869	unchanged	--	--	--
meta_5117		1.09833	0.00302887	1.11625	up	--	--	--
meta_5121	N-Methyl-.alpha.-aminoisobutyric acid	-0.37909	0.00844575	1.0007	down	--	--	--
meta_5149	Glycerophosphocholine	0.114517	0.247654	0.502702	unchanged	Glycerophospholipids	C00157	Ether lipid metabolism(ko00565);;Biosynthesis of secondary metabolites(ko01110);;Arachidonic acid metabolism(ko00590);;alpha-Linolenic acid metabolism(ko00592);;Metabolic pathways(ko01100);;Glycerophospholipid metabolism(ko00564);;Linoleic acid metabolism(ko00591)
meta_5155		0.248769	0.00375817	1.12139	up	--	--	--
meta_5156	Metanephrine	0.469076	0.000575619	1.22208	up	--	--	--
meta_5160		0.0908651	0.24149	0.513084	unchanged	--	--	--
meta_5190	2-Hydroxy-3-methylbutyric acid	-0.0722023	0.509005	0.298223	unchanged	--	--	--
meta_5195	Tacrine	-0.183057	0.0520003	0.808081	unchanged	--	--	--
meta_5201		0.813773	0.000668021	1.22896	up	--	--	--
meta_5206		0.0852164	0.313739	0.454481	unchanged	--	--	--
meta_5220	D-gluconate	0.145808	0.871662	0.0792844	unchanged	Organooxygen compounds	C00257	Pentose phosphate pathway(ko00030);;Metabolic pathways(ko01100);;Carbon metabolism(ko01200);;Biosynthesis of secondary metabolites(ko01110)
meta_5222		1.41586	8.65e-05	1.30469	up	--	--	--
meta_5231	Arg-Cys	-1.19698	7.07e-06	1.30536	down	--	--	--
meta_5235		-0.360253	0.000282038	1.22996	down	--	--	--
meta_5236		0.00404785	0.961863	0.0188041	unchanged	--	--	--
meta_5248	Venlafaxine	-0.302232	0.12579	0.68045	unchanged	--	--	--
meta_5256	Beta-D-Fructose 6-phosphate	0.925761	0.000180583	1.23047	up	Organooxygen compounds	C05345	Fructose and mannose metabolism(ko00051);;Pentose phosphate pathway(ko00030);;Metabolic pathways(ko01100);;Amino sugar and nucleotide sugar metabolism(ko00520);;Biosynthesis of amino acids(ko01230);;Glycolysis / Gluconeogenesis(ko00010);;Carbon metabolism(ko01200);;Biosynthesis of secondary metabolites(ko01110)
meta_5258	Zingerone	2.43067	0.0010586	1.26918	up	--	--	--
meta_5268	N-Acetyl-L-Histidine	0.698034	0.00355361	1.13677	up	--	--	--
meta_5284		-0.329075	0.0120335	0.986529	unchanged	--	--	--
meta_5293	Salicyluric acid	2.62515	0.000390905	1.26258	up	--	--	--
meta_5304	Oxolinic Acid	-2.26969	0.0329153	0.944942	unchanged	--	--	--
meta_5314	Simazine	0.223344	0.614454	0.224608	unchanged	--	--	--
meta_5315	Ser-Asp	-0.403367	0.010147	1.01455	down	--	--	--
meta_5318	4-Hydroxybenzaldehyde	-0.0793476	0.228742	0.515172	unchanged	Organooxygen compounds	C00633	Metabolic pathways(ko01100)
meta_5322	Pro-Phe	-1.42975	2.48e-05	1.2824	down	--	--	--
meta_5353		-0.217754	0.0786204	0.754673	unchanged	--	--	--
meta_5361	Val-Thr	0.0891466	0.666203	0.196538	unchanged	--	--	--
meta_5380	Acyclovir	-0.136572	0.0744804	0.751287	unchanged	--	--	--
meta_5385	trans-Zeatin	-0.219225	0.0107478	0.996712	unchanged	Imidazopyrimidines	C00371	Plant hormone signal transduction(ko04075);;Zeatin biosynthesis(ko00908);;Metabolic pathways(ko01100);;Biosynthesis of secondary metabolites(ko01110)
meta_5391		0.0184802	0.848851	0.0864367	unchanged	--	--	--
meta_5395		-0.261934	0.00171469	1.14981	down	--	--	--
meta_5396	Marmesin	0.219633	0.0726597	0.779215	unchanged	--	--	--
meta_5424	N6,N6,N6-Trimethyl-L-lysine	-0.621697	0.0549817	0.787636	unchanged	Carboxylic acids and derivatives	C03793	Lysine degradation(ko00310)
meta_5425	Glutaric acid	0.102556	0.1817	0.572177	unchanged	Carboxylic acids and derivatives	C00489	Lysine degradation(ko00310);;Fatty acid degradation(ko00071)
meta_5430		-1.00566	4.39e-06	1.34739	down	--	--	--
meta_5438	(+)-Abscisic Acid	0.580065	0.000354636	1.21718	up	Prenol lipids	C06082	Plant hormone signal transduction(ko04075);;Carotenoid biosynthesis(ko00906);;Biosynthesis of secondary metabolites(ko01110);;Metabolic pathways(ko01100)
meta_5440		-1.27774	0.000101073	1.265	down	--	--	--
meta_5442		-1.28334	0.000118946	1.3125	down	--	--	--
meta_5456	Tulobuterol	-0.344701	0.0298367	0.904653	unchanged	--	--	--
meta_5465	Dapsone	-0.843468	1.62e-05	1.30343	down	--	--	--
meta_5466	Pro-Trp	-1.44477	1.76e-05	1.29826	down	--	--	--
meta_5475		-0.292908	0.00011354	1.25167	down	--	--	--
meta_5478		-0.293714	0.00828616	1.02644	down	--	--	--
meta_5496	Glu-Pro	-0.108458	0.164609	0.594807	unchanged	--	--	--
meta_5500		-3.73561	7.13e-07	1.3823	down	--	--	--
meta_5505	Promethazine	-1.53228	3.38e-05	1.29372	down	--	--	--
meta_5509		-0.207918	0.216124	0.536011	unchanged	--	--	--
meta_5519		0.409135	0.0163964	1.02738	up	--	--	--
meta_5530	Diethyltoluamide	0.165306	0.0564331	0.783799	unchanged	--	--	--
meta_5536	Tetramisole	-0.367776	0.411201	0.383729	unchanged	--	--	--
meta_5539	Adenosine	1.23692	0.000265589	1.28129	up	Purine nucleosides	C00212	Purine metabolism(ko00230);;Metabolic pathways(ko01100)
meta_5563		0.0759971	0.516805	0.301373	unchanged	--	--	--
meta_5594	Val-Leu	0.0454398	0.727256	0.173852	unchanged	--	--	--
meta_5615	Asn-Ala	0.168046	0.103288	0.700762	unchanged	--	--	--
meta_5620	Tolbutamide	-0.425877	9.3e-06	1.30536	down	--	--	--
meta_5621	1,2,3-Benzenetriol	0.0938925	0.157601	0.60983	unchanged	--	--	--
meta_5636		0.0368743	0.544941	0.269236	unchanged	--	--	--
meta_5637		0.122276	0.152319	0.637802	unchanged	--	--	--
meta_5642		0.0396327	0.802602	0.123441	unchanged	--	--	--
meta_5648		0.126178	0.211599	0.539954	unchanged	--	--	--
meta_5659	Val-Asp	1.03797	0.00518531	1.09936	up	--	--	--
meta_5678		-4.11149	7.66e-05	1.33956	down	--	--	--
meta_5679	Altretamine	0.399123	0.0399119	0.903008	unchanged	--	--	--
meta_5692	D-Ribulose 5-phosphate	-0.342277	0.602482	0.249491	unchanged	Carbohydrates and carbohydrate conjugates	C00199	Biosynthesis of amino acids(ko01230);;Vitamin B6 metabolism(ko00750);;Pentose and glucuronate interconversions(ko00040);;Carbon metabolism(ko01200);;Biosynthesis of secondary metabolites(ko01110);;Riboflavin metabolism(ko00740);;Carbon fixation in photosynthetic organisms(ko00710);;Pentose phosphate pathway(ko00030);;Metabolic pathways(ko01100)
meta_5696	Trp-Cys	0.0623654	0.778047	0.103044	unchanged	--	--	--
meta_5702	Lys-Ser	-0.178445	0.232084	0.510266	unchanged	--	--	--
meta_5706		0.175165	0.0561673	0.793666	unchanged	--	--	--
meta_5707	Sotalol	0.250578	0.477903	0.331646	unchanged	--	--	--
meta_5709	Methyldopa	-0.138658	0.0922158	0.716196	unchanged	--	--	--
meta_5715	Ergothioneine	-3.0775	2.41e-07	1.37813	down	Carboxylic acids and derivatives	C05570	Histidine metabolism(ko00340)
meta_5719		0.365102	0.00303524	1.12161	up	--	--	--
meta_5742	Naringenin	-0.271171	0.00739866	1.0453	down	Flavonoids	C00509	Biosynthesis of secondary metabolites(ko01110);;Flavonoid biosynthesis(ko00941);;Isoflavonoid biosynthesis(ko00943);;Metabolic pathways(ko01100)
meta_5744		2.37285	3.45e-05	1.2829	up	--	--	--
meta_5747	7-Methylguanosine	-2.82504	1.08e-07	1.36791	down	--	--	--
meta_5750	5-Methylcytosine	-0.058195	0.406093	0.37276	unchanged	Diazines	C02376	Pyrimidine metabolism(ko00240)
meta_5774	Phenylpropionylglycine	-1.74607	3.19e-07	1.34835	down	--	--	--
meta_5786	5'-Deoxyadenosine	0.455297	2.47e-05	1.31604	up	--	--	--
meta_5793		0.158283	0.00472287	1.06979	up	--	--	--
meta_5797		-0.360844	0.00777652	1.019	down	--	--	--
meta_5809	Palmitic acid	0.0192387	0.933022	0.0436915	unchanged	Fatty Acyls	C00249	Fatty acid metabolism(ko01212);;Fatty acid degradation(ko00071);;Fatty acid elongation(ko00062);;Biosynthesis of unsaturated fatty acids(ko01040);;Metabolic pathways(ko01100);;Cutin, suberine and wax biosynthesis(ko00073);;Fatty acid biosynthesis(ko00061)
meta_5826	4-Imidazoleacetic acid	-0.314521	0.0126887	0.975281	unchanged	Azoles	C02835	Histidine metabolism(ko00340)
meta_5832		-3.4759	1.55e-11	1.39013	down	--	--	--
meta_5837	3-methylcytidine	-0.437173	0.000150134	1.29107	down	--	--	--
meta_5846		-0.310152	0.234932	0.52981	unchanged	--	--	--
meta_5849		1.05076	0.000296968	1.24087	up	--	--	--
meta_5861		0.0101546	0.892562	0.0583043	unchanged	--	--	--
meta_5867	Harmine	-1.28485	0.0515426	0.858173	unchanged	--	--	--
meta_5869	His-Cys	-2.08069	0.00173855	1.2342	down	--	--	--
meta_5872		-0.910627	4.77e-05	1.26698	down	--	--	--
meta_5877	Ile-Cys	-0.269413	0.00526297	1.06863	down	--	--	--
meta_5878		0.363154	0.000278948	1.24173	up	--	--	--
meta_5883		0.0888984	0.34251	0.410619	unchanged	--	--	--
meta_5903	Urocanic acid	-2.48264	2.87e-05	1.35246	down	Azoles	C00785	Metabolic pathways(ko01100);;Histidine metabolism(ko00340)
meta_5907	gamma-L-Glutamyl-L-glutamic acid	0.630708	4.91e-06	1.33777	up	--	--	--
meta_5952	Pro-Tyr	-1.05492	0.000550502	1.19791	down	--	--	--
meta_5959	Gln-Asn	-0.145138	0.61838	0.237486	unchanged	--	--	--
meta_5960		-0.191107	0.0161926	0.939302	unchanged	--	--	--
meta_5968		-0.128968	0.098155	0.693755	unchanged	--	--	--
meta_5979		-0.268693	0.00309461	1.07557	down	--	--	--
meta_5983	1-Salicylate glucuronide	0.443539	0.000511516	1.26659	up	--	--	--
meta_5990	5-Methyl-5,6-Dihydrouracil	-0.603536	0.00373086	1.07247	down	--	--	--
meta_5999	Phthalic acid Mono-2-ethylhexyl Ester	0.072039	0.567115	0.247461	unchanged	--	--	--
meta_6008		-0.699992	0.000177709	1.24883	down	--	--	--
meta_6012	Duloxetine	-0.46136	0.148608	0.648908	unchanged	--	--	--
meta_6016	Val-Tyr	-1.21521	0.000178671	1.29484	down	--	--	--
meta_6023		0.0429949	0.53721	0.270795	unchanged	--	--	--
meta_6026		0.844611	2.98e-05	1.27602	up	--	--	--
meta_6035		0.46202	0.00414573	1.09318	up	--	--	--
meta_6048	Phe-Asp	-0.0650327	0.63433	0.204632	unchanged	--	--	--
meta_6049	N6-methyladenosine	0.324237	0.00246753	1.10363	up	--	--	--
meta_6070		0.194876	0.280794	0.469143	unchanged	--	--	--
meta_6073		-2.49289	8.57e-08	1.36934	down	--	--	--
meta_6074	3-Methoxy-4-Hydroxyphenylglycol Sulfate	0.0600861	0.69677	0.187383	unchanged	--	--	--
meta_6085	Ethylmalonic acid	0.126251	0.34824	0.430535	unchanged	--	--	--
meta_6086	2'-O-methyladenosine	0.544834	3.86e-05	1.31136	up	--	--	--
meta_6090		-1.15625	6.16e-06	1.35514	down	--	--	--
meta_6091		-0.364887	0.368852	0.40671	unchanged	--	--	--
meta_6092	3-Ureidopropionate	1.22404	1.03e-06	1.34582	up	Organic carbonic acids and derivatives	C02642	beta-Alanine metabolism(ko00410);;Metabolic pathways(ko01100);;Pantothenate and CoA biosynthesis(ko00770);;Pyrimidine metabolism(ko00240)
meta_6102		-0.0728109	0.581156	0.262596	unchanged	--	--	--
meta_6111	Pro-Glu	0.120944	0.879296	0.0695554	unchanged	--	--	--
meta_6133		-0.995608	6.57e-06	1.33405	down	--	--	--
meta_6134		-0.129018	0.0485842	0.859227	unchanged	--	--	--
meta_6135		-4.83686	8.51e-08	1.39119	down	--	--	--
meta_6155	Ile-Asn	0.317226	0.0543874	0.812665	unchanged	--	--	--
meta_6156	Lumichrome	0.0581583	0.636803	0.225769	unchanged	--	C01727	Riboflavin metabolism(ko00740)
meta_6158	Pinacidil	0.310684	0.00464293	1.0495	up	--	--	--
meta_6160		-3.82411	9.47e-07	1.38237	down	--	--	--
meta_6186	Propionylglycine	-0.0525313	0.69494	0.179839	unchanged	--	--	--
meta_6192	Phe-Pro	0.10216	0.622601	0.235342	unchanged	--	--	--
meta_6209		-0.244748	0.086049	0.763339	unchanged	--	--	--
meta_6224		-0.657782	2.92e-05	1.29585	down	--	--	--
meta_6233	N4-Acetylcytidine	0.0750034	0.543086	0.270474	unchanged	--	--	--
meta_6237	Evodiamine	0.0176305	0.818853	0.102975	unchanged	--	--	--
meta_6256		0.517377	0.0287414	0.869699	unchanged	--	--	--
meta_6267	Luteolin	0.232483	0.316777	0.455885	unchanged	Flavonoids	C01514	Biosynthesis of secondary metabolites(ko01110);;Flavonoid biosynthesis(ko00941);;Metabolic pathways(ko01100);;Flavone and flavonol biosynthesis(ko00944)
meta_6271		-0.213922	0.109574	0.680893	unchanged	--	--	--
meta_6283		1.14094	2.12e-05	1.28569	up	--	--	--
meta_6287		-3.0819	1.64e-08	1.37634	down	--	--	--
meta_6291	Myristoleic acid	-0.388413	0.0109135	1.03856	down	--	--	--
meta_6300	Pro-Gln	-0.129592	0.114881	0.670728	unchanged	--	--	--
meta_6301		0.124853	0.0517008	0.807807	unchanged	--	--	--
meta_6312		0.219417	0.0210742	0.925759	unchanged	--	--	--
meta_6322	Capsaicin	0.494384	0.00206463	1.15739	up	Phenols	C06866	Phenylalanine metabolism(ko00360);;Metabolic pathways(ko01100);;Biosynthesis of secondary metabolites(ko01110)
meta_6323	Arg-Ile	-3.12041	8.62e-09	1.3779	down	--	--	--
meta_6331		0.218271	0.491135	0.30915	unchanged	--	--	--
meta_6339		-0.36898	0.00447328	1.12297	down	--	--	--
meta_6346		-3.13688	4.4e-08	1.38361	down	--	--	--
meta_6353	Nabumetone	0.257816	0.0466761	0.827358	unchanged	--	--	--
meta_6363		-1.1082	0.000469616	1.19552	down	--	--	--
meta_6375		0.669503	6.84e-05	1.28713	up	--	--	--
meta_6376		-0.34748	0.00627532	1.02995	down	--	--	--
meta_6384		2.82011	1.95e-07	1.38878	up	--	--	--
meta_6385		0.369651	0.018971	0.938787	unchanged	--	--	--
meta_6391		-0.252384	0.00893967	1.01087	down	--	--	--
meta_6392		-0.0670786	0.413933	0.361387	unchanged	--	--	--
meta_6393	Arbutin	0.857382	0.102371	0.733657	unchanged	Organooxygen compounds	C06186	Glycolysis / Gluconeogenesis(ko00010)
meta_6400	Acetic acid, phenyl ester	-0.348088	0.00194327	1.13414	down	--	--	--
meta_6435		5.16173	3.55e-05	1.36115	up	--	--	--
meta_6450	Phenylbutazone	0.517238	0.0123758	1.04056	up	--	--	--
meta_6452	Procaterol	-0.401309	0.000270373	1.21261	down	--	--	--
meta_6475	Glu-Cys	1.78509	6.31e-05	1.26537	up	--	--	--
meta_6480	Prometon	-0.179721	0.073002	0.747598	unchanged	--	--	--
meta_6485		0.4331	0.26974	0.473507	unchanged	--	--	--
meta_6486		0.0406859	0.657613	0.207661	unchanged	--	--	--
meta_6494		-0.00960909	0.927387	0.0519294	unchanged	--	--	--
meta_6498		-0.140895	0.189387	0.572859	unchanged	--	--	--
meta_6519	Melatonin	0.754214	2.05e-06	1.33483	up	Indoles and derivatives	C01598	Metabolic pathways(ko01100);;Tryptophan metabolism(ko00380)
meta_6543	Adenosine 2',3'-cyclic monophosphate	0.712607	0.0010758	1.15559	up	--	--	--
meta_6546		0.648413	0.0349571	0.897887	unchanged	--	--	--
meta_6549	Phe-Glu	-0.0439726	0.89625	0.0556709	unchanged	--	--	--
meta_6562		-0.97991	5.9e-05	1.25684	down	--	--	--
meta_6563	Ile-Tyr	-0.883463	0.0153709	0.978553	unchanged	--	--	--
meta_6567	Leu-Val	-0.915898	0.0014867	1.13516	down	--	--	--
meta_6596	Tyr-Met	0.448734	0.0023227	1.14584	up	--	--	--
meta_6597		-0.178046	0.0821535	0.766616	unchanged	--	--	--
meta_6610	Amitriptyline	-0.621642	0.593047	0.25327	unchanged	--	--	--
meta_6611	16-Hydroxypalmitic acid	-1.78662	0.000787232	1.26083	down	--	C18218	Cutin, suberine and wax biosynthesis(ko00073);;Metabolic pathways(ko01100)
meta_6619	Disulfiram	-0.785072	0.000139962	1.23751	down	--	--	--
meta_6620		-0.476036	0.00328031	1.09688	down	--	--	--
meta_6622	5-Hydroxymethylcytidine	0.44591	0.0224851	0.985712	unchanged	--	--	--
meta_6624	Nalidixic acid	0.0214638	0.812317	0.115942	unchanged	--	--	--
meta_6640		0.0755195	0.773701	0.12032	unchanged	--	--	--
meta_6642		-0.702352	0.016873	0.976001	unchanged	--	--	--
meta_6651	Phe-Ile	-0.952072	0.000458726	1.22528	down	--	--	--
meta_6653		0.311616	0.00548665	1.03708	up	--	--	--
meta_6661		1.06163	0.0129695	1.00112	up	--	--	--
meta_6668	Tyr-Asp	-0.448717	0.000635299	1.19716	down	--	--	--
meta_6672	Vigabatrin	0.159836	0.554724	0.283524	unchanged	--	--	--
meta_6676	Phe-Ala	-0.088021	0.311228	0.449865	unchanged	--	--	--
meta_6687	Procaine	-0.409778	0.189269	0.606545	unchanged	--	--	--
meta_6700	S-Methyl-5'-thioadenosine	1.42619	0.000293755	1.28353	up	5'-deoxyribonucleosides	C00170	Cysteine and methionine metabolism(ko00270);;Metabolic pathways(ko01100);;Zeatin biosynthesis(ko00908)
meta_6703	1-methylguanosine	-0.650095	4.05e-06	1.332	down	--	--	--
meta_6713	.gamma.-L-Glu-.epsilon.-L-Lys	0.199095	0.134556	0.634673	unchanged	--	--	--
meta_6716	Tyr-Val	0.0621996	0.752691	0.152893	unchanged	--	--	--
meta_6724	Linoleic acid	-0.867942	0.00184374	1.1492	down	Fatty Acyls	C01595	Biosynthesis of unsaturated fatty acids(ko01040);;Metabolic pathways(ko01100);;Linoleic acid metabolism(ko00591)
meta_6729		2.18611	2.42e-07	1.36843	up	--	--	--
meta_6732		0.168452	0.262452	0.483225	unchanged	--	--	--
meta_6737	3-Hydroxyflavone	0.458915	0.00526982	1.05198	up	--	--	--
meta_6738	Thr-Leu	0.401182	0.0136484	0.979694	unchanged	--	--	--
meta_6739	Tyr-Gly	0.337066	0.0016352	1.15415	up	--	--	--
meta_6745		-2.34377	6.16e-09	1.37892	down	--	--	--
meta_6756		4.89566	2.6e-05	1.3635	up	--	--	--
meta_6780		0.782409	3.12e-06	1.32106	up	--	--	--
meta_6790		0.147952	0.166266	0.616751	unchanged	--	--	--
meta_6803	Diosmetin	-1.07353	0.000771422	1.26318	down	--	--	--
meta_6832		-3.58951	4.49e-07	1.38612	down	--	--	--
meta_6837		2.20476	9.81e-06	1.36799	up	--	--	--
meta_6841	Gemcitabine	0.493291	0.00374969	1.07676	up	--	--	--
meta_6842		0.392509	0.000760943	1.1763	up	--	--	--
meta_6845		0.2774	0.000295887	1.20851	up	--	--	--
meta_6846		1.30369	0.000293846	1.28011	up	--	--	--
meta_6857	Phenethyl Caffeiate	0.151555	0.135513	0.632701	unchanged	--	--	--
meta_6882	Carbamazepine	-1.3435	0.465836	0.343886	unchanged	--	--	--
meta_6889		0.0834899	0.497916	0.309151	unchanged	--	--	--
meta_6892		-0.10862	0.268677	0.489641	unchanged	--	--	--
meta_6900		-1.03679	0.0100984	1.08251	down	--	--	--
meta_6904		-0.148845	0.0629556	0.797497	unchanged	--	--	--
meta_6907		-4.68722	2.85e-07	1.38677	down	--	--	--
meta_6913	D-glucosamine 6-phosphate	-0.0124773	0.882221	0.0728488	unchanged	Organooxygen compounds	C00352	Alanine, aspartate and glutamate metabolism(ko00250);;Metabolic pathways(ko01100);;Amino sugar and nucleotide sugar metabolism(ko00520)
meta_6918	Melphalan	0.234905	0.46207	0.333773	unchanged	--	--	--
meta_6919	Anisomycin	-0.101439	0.296109	0.461072	unchanged	--	--	--
meta_6926	Mirtazapine	-0.200094	0.325164	0.455723	unchanged	--	--	--
meta_6929	His-Met	0.0688495	0.761028	0.131188	unchanged	--	--	--
meta_6930	Phentolamine	-0.494834	0.34478	0.412286	unchanged	--	--	--
meta_6936		0.355485	0.0683779	0.770142	unchanged	--	--	--
meta_6938	Propoxyphene	-0.0620188	0.6802	0.174437	unchanged	Imidazopyrimidines	C07481	Caffeine metabolism(ko00232);;Metabolic pathways(ko01100);;Biosynthesis of secondary metabolites(ko01110)
meta_6940		0.199465	0.170123	0.583803	unchanged	--	--	--
meta_6950		-3.77485	2.12e-05	1.36072	down	--	--	--
meta_6951	L-leucyl-L-proline	0.332081	0.0334938	0.899833	unchanged	--	--	--
meta_6952		-0.280033	0.0116881	1.04452	down	--	--	--
meta_6953	Phe-Thr	-0.392585	0.00026084	1.26976	down	--	--	--
meta_6963	N1-Methyl-2-pyridone-5-carboxamide	-1.12816	0.00217036	1.17664	down	Pyridines and derivatives	C05842	Nicotinate and nicotinamide metabolism(ko00760);;Metabolic pathways(ko01100)
meta_6966	Demethylimipramine	-0.032835	0.551031	0.27471	unchanged	--	--	--
meta_6973	L-Histidinol	-0.963608	0.00275592	1.15322	down	Organonitrogen compounds	C00860	Histidine metabolism(ko00340);;Biosynthesis of amino acids(ko01230);;Biosynthesis of secondary metabolites(ko01110);;Metabolic pathways(ko01100)
meta_6993		0.170411	0.00960316	0.989461	unchanged	--	--	--
meta_7000		0.0210613	0.764141	0.147761	unchanged	--	--	--
meta_7004		0.0992146	0.162121	0.589014	unchanged	--	--	--
meta_7007	Arg-Met	-0.188706	0.0371499	0.85536	unchanged	--	--	--
meta_7008	1-Naphthol	0.0314093	0.638039	0.206746	unchanged	--	--	--
meta_7010		-0.291374	0.0122241	0.965941	unchanged	--	--	--
meta_7011		-0.555501	0.000341816	1.21974	down	--	--	--
meta_7013	Arg-Ala	-3.36469	8.94e-06	1.35848	down	--	--	--
meta_7021		-2.77247	5.36e-08	1.38673	down	--	--	--
meta_7026	Uridine 5'-monophosphate (UMP)	-1.1234	1.65e-05	1.28951	down	--	--	--
meta_7045	D-Sorbitol 6-phosphate	-0.369699	0.0498313	0.813928	unchanged	--	C01096	Fructose and mannose metabolism(ko00051)
meta_7051	Lys-Pro	0.245717	0.00149581	1.15112	up	--	--	--
meta_7057		0.321995	0.0116168	0.984537	unchanged	--	--	--
meta_7068		-0.521635	0.000530928	1.19375	down	--	--	--
meta_7069		0.98836	0.00167868	1.23098	up	--	--	--
meta_7073	Oxyquinoline	-0.0270517	0.671649	0.191611	unchanged	--	--	--
meta_7074		0.0686027	0.461049	0.331555	unchanged	--	--	--
meta_7080		0.121416	0.183787	0.582694	unchanged	--	--	--
meta_7100	Deoxyuridine monophosphate (dUMP)	1.14471	1.37e-05	1.32417	up	--	--	--
meta_7105	Pyridoxamine 5'-phosphate	0.397995	0.0908462	0.722818	unchanged	Pyridines and derivatives	C00647	Metabolic pathways(ko01100);;Vitamin B6 metabolism(ko00750)
meta_7106		0.0720751	0.59289	0.230317	unchanged	--	--	--
meta_7109		-2.37695	1.45e-05	1.36372	down	--	--	--
meta_7112	Bisdemethoxycurcumin	0.21935	0.0810252	0.751152	unchanged	--	C17743	Biosynthesis of secondary metabolites(ko01110);;Stilbenoid, diarylheptanoid and gingerol biosynthesis(ko00945)
meta_7113	Phe-Val	0.568639	0.33211	0.448725	unchanged	--	--	--
meta_7125		-3.49442	2.24e-09	1.38547	down	--	--	--
meta_7141		-0.58612	0.00550889	1.13485	down	--	--	--
meta_7148	Ellipticine	0.220152	0.0236956	0.910128	unchanged	--	--	--
meta_7180	Leu-Leu	0.0562355	0.838402	0.0692083	unchanged	--	--	--
meta_7181	N2,N2-Dimethylguanosine	0.678662	0.000382144	1.26235	up	--	--	--
meta_7185	Phenelzine	0.148666	0.616438	0.231989	unchanged	--	--	--
meta_7191		-2.35514	4.66e-08	1.36564	down	--	--	--
meta_7193		-1.64285	0.00174472	1.20767	down	--	--	--
meta_7208	Phe-Phe	0.277713	0.000598946	1.17774	up	--	--	--
meta_7209		-0.0606702	0.532677	0.278906	unchanged	--	--	--
meta_7211		-3.1191	1.02e-05	1.37248	down	--	--	--
meta_7219		0.0112264	0.904006	0.0497977	unchanged	--	--	--
meta_7227		3.03264	1.57e-09	1.38298	up	--	--	--
meta_7228		0.956599	0.00998571	1.01007	up	--	--	--
meta_7233		0.141669	0.22304	0.524708	unchanged	--	--	--
meta_7237	Oxcarbazepine	0.0571055	0.846823	0.0932821	unchanged	--	--	--
meta_7240	Benzylbutylphthalate	-0.134828	0.119111	0.674496	unchanged	--	--	--
meta_7262	2'-Deoxyadenosine 5'-monophosphate (dAMP)	2.1382	0.00132505	1.17899	up	--	--	--
meta_7266		0.51704	1.32e-05	1.31635	up	--	--	--
meta_7273	(S)-2-Hydroxyglutarate	-0.268925	0.0204089	0.922375	unchanged	--	--	--
meta_7279	Arg-Thr	0.34508	0.150383	0.65887	unchanged	--	--	--
meta_7289		0.320348	0.0882576	0.760037	unchanged	--	--	--
meta_7291		0.32587	0.00196416	1.12205	up	--	--	--
meta_7298	Wedelolactone	2.68494	1.65e-05	1.36154	up	--	--	--
meta_7305	Daidzein	-0.207565	0.136081	0.647841	unchanged	Isoflavonoids	C10208	Isoflavonoid biosynthesis(ko00943);;Biosynthesis of secondary metabolites(ko01110)
meta_7306	L-Saccharopine	0.470997	2.23e-05	1.30808	up	Carboxylic acids and derivatives	C00449	Biosynthesis of amino acids(ko01230);;Lysine degradation(ko00310);;Metabolic pathways(ko01100);;Lysine biosynthesis(ko00300);;Biosynthesis of secondary metabolites(ko01110)
meta_7311		0.831855	6.26e-07	1.35043	up	--	--	--
meta_7336	Deoxyinosine	0.30725	0.0220344	0.979482	unchanged	Purine nucleosides	C05512	Purine metabolism(ko00230);;Metabolic pathways(ko01100)
meta_7346	Oxycodone	-3.26201	2.67e-05	1.35111	down	--	--	--
meta_7360		0.963234	1.29e-07	1.36185	up	--	--	--
meta_7362		-0.774297	0.00317377	1.12912	down	--	--	--
meta_7370		2.16524	3.64e-06	1.36404	up	--	--	--
meta_7381	Pinocembrin	-0.0373961	0.714926	0.169829	unchanged	Flavonoids	C09827	Flavonoid biosynthesis(ko00941)
meta_7411	D-Xylose	0.286385	0.184852	0.565825	unchanged	Organooxygen compounds	C00181	ABC transporters(ko02010);;Metabolic pathways(ko01100);;Amino sugar and nucleotide sugar metabolism(ko00520);;Pentose and glucuronate interconversions(ko00040)
meta_7413	Isopentenyladenosine	-0.194239	0.208009	0.556992	unchanged	--	--	--
meta_7429	Phytosphingosine	-0.13621	0.360125	0.414985	unchanged	Organonitrogen compounds	C12144	Sphingolipid metabolism(ko00600);;Metabolic pathways(ko01100)
meta_7430		0.0985983	0.552269	0.267064	unchanged	--	--	--
meta_7437	Cimetidine	-1.63153	1.23e-07	1.35887	down	--	--	--
meta_7448		-0.213518	0.437171	0.354451	unchanged	--	--	--
meta_7451	Lys-Lys	-0.195209	0.42392	0.375244	unchanged	--	--	--
meta_7452	Exemestane	-0.0536868	0.790137	0.121051	unchanged	--	--	--
meta_7455		-3.39344	4.53e-10	1.38316	down	--	--	--
meta_7474		-0.408195	9.88e-05	1.24338	down	--	--	--
meta_7475	Norfloxacin	-0.387779	0.000481526	1.20007	down	--	C06687	ABC transporters(ko02010)
meta_7494	Dyphylline	-0.145997	0.153178	0.628942	unchanged	--	--	--
meta_7502	Enoxacin	-0.18136	0.271051	0.481208	unchanged	--	--	--
meta_7519		0.264872	0.00502486	1.04396	up	--	--	--
meta_7520	Flumequine	0.400542	0.0609901	0.838254	unchanged	--	--	--
meta_7524	4-Hydroxy-3-methylbenzoic acid	-0.152423	0.192354	0.585889	unchanged	--	--	--
meta_7525		-0.265696	0.00419389	1.06729	down	--	--	--
meta_7530		1.90605	8.32e-06	1.37217	up	--	--	--
meta_7531		2.25873	5.63e-06	1.37816	up	--	--	--
meta_7540		0.642426	0.000597168	1.18471	up	--	--	--
meta_7542	Tyr-Pro	0.198696	0.081279	0.736393	unchanged	--	--	--
meta_7606	Cellobiose	-2.14508	1.94e-09	1.38515	down	--	C00185	Metabolic pathways(ko01100);;Starch and sucrose metabolism(ko00500);;ABC transporters(ko02010)
meta_7609		0.278131	0.00963833	1.04518	up	--	--	--
meta_7610	Lys-Asp	0.344722	0.106555	0.711963	unchanged	--	--	--
meta_7648		0.0745087	0.668847	0.178503	unchanged	--	--	--
meta_7662	3-Hydroxyphenylacetic acid	-0.253345	0.0634013	0.805519	unchanged	Phenols	C05593	Phenylalanine metabolism(ko00360);;Tyrosine metabolism(ko00350)
meta_7663	(-)-Usnic acid	0.0119865	0.916009	0.0354839	unchanged	--	--	--
meta_7681	Dimethylaminopurine	-0.269371	0.0204534	0.919425	unchanged	--	--	--
meta_7698	His-Gln	-0.273883	0.578464	0.248816	unchanged	--	--	--
meta_7700	zeleplon	-0.606687	0.00158653	1.13228	down	--	--	--
meta_7702	Lys-His	-0.123738	0.134159	0.649924	unchanged	--	--	--
meta_7708	Phe-Tyr	0.4947	0.283429	0.4783	unchanged	--	--	--
meta_7715	Demethylcitalopram	-0.128319	0.43726	0.352148	unchanged	--	--	--
meta_7734	Benomyl	0.805708	2.2e-06	1.33247	up	--	--	--
meta_7735		0.637506	9.72e-05	1.25891	up	--	--	--
meta_7740	Tyr-Phe	-1.85256	9.4e-06	1.3587	down	--	--	--
meta_7750		-0.458298	0.000164247	1.27496	down	--	--	--
meta_7752	Hydromorphone	0.599255	0.000169076	1.23511	up	--	--	--
meta_7756	Paroxetine	0.471913	0.00596356	1.05425	up	--	--	--
meta_7769		0.193199	0.0317344	0.875301	unchanged	--	--	--
meta_7770		-0.0866007	0.0961322	0.712724	unchanged	--	--	--
meta_7773		0.212994	0.00727265	1.04561	up	--	--	--
meta_7775		-0.2115	0.576857	0.266426	unchanged	--	--	--
meta_7783		0.299136	0.00086506	1.15307	up	--	--	--
meta_7791	Apigenin	0.176561	0.150261	0.617592	unchanged	Flavonoids	C01477	Biosynthesis of secondary metabolites(ko01110);;Flavonoid biosynthesis(ko00941);;Isoflavonoid biosynthesis(ko00943);;Metabolic pathways(ko01100);;Flavone and flavonol biosynthesis(ko00944)
meta_7792		0.0387106	0.853544	0.0916679	unchanged	--	--	--
meta_7794	His-Asp	-0.937193	0.145274	0.628438	unchanged	--	--	--
meta_7798	beta-Octylglucoside	0.177695	0.0139165	0.981417	unchanged	--	--	--
meta_7814	Formononetin	0.30297	0.371921	0.4047	unchanged	Isoflavonoids	C00858	Isoflavonoid biosynthesis(ko00943);;Biosynthesis of secondary metabolites(ko01110)
meta_7828	Pro-Arg	-0.767605	0.00701214	1.02933	down	--	--	--
meta_7838	L-Glutamate	-0.985072	1.1e-07	1.36589	down	Carboxylic acids and derivatives	C00025	Arginine biosynthesis(ko00220);;Nitrogen metabolism(ko00910);;Histidine metabolism(ko00340);;ABC transporters(ko02010);;Carbapenem biosynthesis(ko00332);;C5-Branched dibasic acid metabolism(ko00660);;Porphyrin and chlorophyll metabolism(ko00860);;Alanine, aspartate and glutamate metabolism(ko00250);;Glyoxylate and dicarboxylate metabolism(ko00630);;Butanoate metabolism(ko00650);;Biosynthesis of a…
meta_7845	Curcumin	-1.21471	4.4e-08	1.36856	down	Diarylheptanoids	C10443	Stilbenoid, diarylheptanoid and gingerol biosynthesis(ko00945);;Biosynthesis of secondary metabolites(ko01110)
meta_7851		-0.212497	0.349561	0.415619	unchanged	--	--	--
meta_7866	N-Desmethyldiazepam (Nordazepam)	-1.32283	1.72e-05	1.35245	down	--	--	--
meta_7875		-0.488979	0.00617146	1.11156	down	--	--	--
meta_7890	Phe-Cys	-1.32678	8.86e-07	1.35436	down	--	--	--
meta_7891		2.07083	2.51e-07	1.37442	up	--	--	--
meta_7892	beta-Nicotinamide D-ribonucleotide	1.58445	5.05e-08	1.36314	up	Pyridine nucleotides	C00455	Metabolic pathways(ko01100);;Nicotinate and nicotinamide metabolism(ko00760)
meta_7893	4-Methylumbelliferyl beta-D-glucuronide	-0.88007	8.51e-06	1.30886	down	--	--	--
meta_7894		-0.237385	0.0410745	0.819792	unchanged	--	--	--
meta_7895	Argininosuccinic acid	0.736538	0.000514426	1.22528	up	--	--	--
meta_7896	5-Methyl-2-thiouridine	-1.61992	2.1e-05	1.30727	down	--	--	--
meta_7904	5,2'-O-dimethylcytidine	-1.14965	5.54e-08	1.36688	down	--	--	--
meta_7910	Ajmalicine	-0.50268	0.0271608	0.93172	unchanged	--	C09024	Indole alkaloid biosynthesis(ko00901);;Metabolic pathways(ko01100);;Biosynthesis of secondary metabolites(ko01110)
meta_7929	Primaquine	0.27589	0.0229667	0.910652	unchanged	--	--	--
meta_7932	Lys-Leu	-0.344642	0.000317359	1.20261	down	--	--	--
meta_7934	Trazodone	-0.0150759	0.914914	0.0427172	unchanged	--	--	--
meta_7935		0.104047	0.439685	0.338527	unchanged	--	--	--
meta_7938		-0.210455	0.00894788	1.00437	down	--	--	--
meta_7941	Fluvoxamine	-0.0744893	0.359691	0.415882	unchanged	--	--	--
meta_7942	Isovalerylglycine	1.0134	0.000775283	1.2022	up	--	--	--
meta_7948		2.30692	5.04e-05	1.34611	up	--	--	--
meta_7955		-3.41576	1.51e-07	1.37318	down	--	--	--
meta_7956		-2.43388	2.98e-06	1.3591	down	--	--	--
meta_7963	Pergolide	-0.18001	0.0338871	0.872733	unchanged	--	--	--
meta_7976		-0.0858163	0.935175	0.0372656	unchanged	--	--	--
meta_7982		-1.02401	1.5e-08	1.36915	down	--	--	--
meta_7983	Prochlorperazine	-0.255988	0.682629	0.189143	unchanged	--	--	--
meta_7984	Met-Gln	0.852357	0.0766398	0.811232	unchanged	--	--	--
meta_8006	Ile-Met	-1.12052	0.0267733	0.966239	unchanged	--	--	--
meta_8012	4,6-Dioxoheptanoic acid	-3.07873	2.31e-10	1.39008	down	--	--	--
meta_8016	Demethoxycurcumin	-0.0978814	0.550776	0.275644	unchanged	--	C17742	Biosynthesis of secondary metabolites(ko01110);;Stilbenoid, diarylheptanoid and gingerol biosynthesis(ko00945)
meta_8032	Deoxythymidine 5'-phosphate (dTMP)	1.86714	4.08e-07	1.3481	up	--	--	--
meta_8039	Arg-Val	-0.764131	0.0916997	0.770948	unchanged	--	--	--
meta_8057		-1.34189	4.02e-06	1.36596	down	--	--	--
meta_8058		-2.20275	3.19e-07	1.34877	down	--	--	--
meta_8061	Arg-Lys	-0.13768	0.470889	0.332623	unchanged	--	--	--
meta_8062		-0.185775	0.0193854	0.924778	unchanged	--	--	--
meta_8077	Phenoxybenzamine	-0.170242	0.138782	0.645237	unchanged	--	--	--
meta_8081	1-Methyladenosine	-0.122577	0.306665	0.456087	unchanged	--	--	--
meta_8086	Acetohexamide	0.168051	0.053266	0.812715	unchanged	--	--	--
meta_8092	2,5,7,8-Tetramethyl-2-(.beta.-carboxyethyl)-6-hydroxychroman	-0.152769	0.144468	0.630433	unchanged	--	--	--
meta_8114		-0.0500861	0.586001	0.239612	unchanged	--	--	--
meta_8118		0.122567	0.255029	0.49278	unchanged	--	--	--
meta_8119	D-Maltose	0.351183	0.0631477	0.836082	unchanged	--	--	--
meta_8121	Phe-Asn	-0.953727	0.00805251	1.03166	down	--	--	--
meta_8135		-0.607075	0.0455388	0.811502	unchanged	--	--	--
meta_8148	Guanosine	1.13353	1.14e-06	1.37315	up	Purine nucleosides	C00387	Metabolic pathways(ko01100);;Purine metabolism(ko00230)
meta_8149	Hesperetin	0.8311	1.5e-06	1.35833	up	Flavonoids	C01709	Flavonoid biosynthesis(ko00941)
meta_8168		-1.19529	0.00341788	1.07548	down	--	--	--
meta_8175	Thiamine monophosphate	-0.816316	0.000874376	1.23624	down	Diazines	C01081	Thiamine metabolism(ko00730);;Metabolic pathways(ko01100)
meta_8177		1.20308	0.000210156	1.28084	up	--	--	--
meta_8187	His-Glu	-0.238737	0.76449	0.133615	unchanged	--	--	--
meta_8201	Cytidine 5'-monophosphate	-1.33123	0.0168116	1.02324	down	Pyrimidine nucleotides	C00055	Metabolic pathways(ko01100);;Pyrimidine metabolism(ko00240)
meta_8227		-0.0301113	0.804438	0.120165	unchanged	--	--	--
meta_8237	His-Phe	0.296758	0.108977	0.678843	unchanged	--	--	--
meta_8241		0.0825525	0.207853	0.539616	unchanged	--	--	--
meta_8248	Enterodiol	0.528394	0.316046	0.458473	unchanged	--	--	--
meta_8251		-1.13714	3.22e-05	1.2737	down	--	--	--
meta_8261	Adenosine monophosphate (AMP)	-0.0649856	0.561372	0.269022	unchanged	--	--	--
meta_8263		0.546114	0.00291947	1.12901	up	--	--	--
meta_8271	Evoxine	0.0865653	0.207493	0.551814	unchanged	--	--	--
meta_8272	Lycorine	0.298234	0.0152254	0.941414	unchanged	--	C08532	Isoquinoline alkaloid biosynthesis(ko00950)
meta_8280		-1.81101	4.79e-08	1.38156	down	--	--	--
meta_8286		-1.5215	8.01e-07	1.35732	down	--	--	--
meta_8294	Tyr-Thr	1.9703	5.08e-10	1.38336	up	--	--	--
meta_8303	Letrozole	0.0870144	0.413097	0.377798	unchanged	--	--	--
meta_8308		-0.0640418	0.338575	0.42319	unchanged	--	--	--
meta_8329		-0.129869	0.208287	0.552131	unchanged	--	--	--
meta_8332	Hyoscyamine	0.32266	4.39e-05	1.26899	up	--	--	--
meta_8348		-0.17858	0.14601	0.649887	unchanged	--	--	--
meta_8361		-3.20174	3.75e-08	1.38193	down	--	--	--
meta_8382	Lomefloxacin	-0.353387	7.73e-05	1.25431	down	--	--	--
meta_8385	Palmatine	0.0655041	0.401635	0.372763	unchanged	--	C05315	Isoquinoline alkaloid biosynthesis(ko00950)
meta_8387		0.451269	0.000504352	1.21181	up	--	--	--
meta_8389		-0.137223	0.322907	0.468142	unchanged	--	--	--
meta_8393	Cyclopentolate	0.1867	0.327451	0.434978	unchanged	--	--	--
meta_8404		2.20718	2.61e-07	1.36593	up	--	--	--
meta_8405		2.67507	1.1e-08	1.37359	up	--	--	--
meta_8407		-1.87468	3.68e-06	1.31937	down	--	--	--
meta_8416	His-His	-0.697645	0.00103474	1.15477	down	--	--	--
meta_8424		0.0198585	0.899238	0.048797	unchanged	--	--	--
meta_8437	Fluoxetine	1.90138	5.68e-07	1.3429	up	--	--	--
meta_8441	Oxaprozin	0.101228	0.361776	0.402032	unchanged	--	--	--
meta_8443		-0.513968	0.00155117	1.14386	down	--	--	--
meta_8450	Lys-Phe	0.291105	0.00425045	1.06275	up	--	--	--
meta_8456	2'-Deoxyinosine 5'-monophosphate	4.88731	1.45e-05	1.36966	up	Purine nucleotides	C06196	Purine metabolism(ko00230)
meta_8465	7-Methylxanthine	0.872775	6.04e-06	1.31666	up	Imidazopyrimidines	C16353	Metabolic pathways(ko01100);;Biosynthesis of secondary metabolites(ko01110);;Caffeine metabolism(ko00232)
meta_8469	Spectinomycin	-0.652229	0.24548	0.535482	unchanged	--	--	--
meta_8474	Glaucine	-1.06396	0.000481268	1.26686	down	--	--	--
meta_8477		-0.232416	0.292341	0.476009	unchanged	--	--	--
meta_8491	Pioglitazone	2.13717	0.000520323	1.25471	up	--	--	--
meta_8492	Sulfaphenazole	0.0215145	0.842399	0.0917304	unchanged	--	--	--
meta_8512		1.38956	0.000128105	1.30451	up	--	--	--
meta_8520		-1.39327	8.04e-07	1.34455	down	--	--	--
meta_8527	Pargyline	0.0573833	0.813392	0.110359	unchanged	--	--	--
meta_8545	Aspartame	0.682634	7.23e-06	1.31654	up	--	--	--
meta_8575		0.933233	3.17e-06	1.32034	up	--	--	--
meta_8578		3.40753	0.00793556	1.12719	up	--	--	--
meta_8598	Fenbendazole	-0.163226	0.24807	0.517002	unchanged	--	--	--
meta_8599	Phenolphthalein	0.905526	1.84e-06	1.32657	up	--	--	--
meta_8603		0.0992885	0.383862	0.384003	unchanged	--	--	--
meta_8605	Sucrose	-1.61699	8.35e-06	1.338	down	Heteroaromatic compounds	C00089	Metabolic pathways(ko01100);;Galactose metabolism(ko00052);;ABC transporters(ko02010);;Starch and sucrose metabolism(ko00500)
meta_8606	Isomaltose	-2.35351	6.9e-10	1.38149	down	Organooxygen compounds	C00252	Starch and sucrose metabolism(ko00500)
meta_8612		-0.0241135	0.729495	0.154762	unchanged	--	--	--
meta_8614		-0.0755323	0.632405	0.229413	unchanged	--	--	--
meta_8622		-0.154331	0.0919544	0.714087	unchanged	--	--	--
meta_8623		2.0818	4.67e-06	1.32757	up	--	--	--
meta_8628	Carbenicillin	0.341382	0.0224801	0.903393	unchanged	--	--	--
meta_8634	5-Nitro-2-Phenylpropylaminobenzoic Acid [Nppb]	3.75337	0.000434796	1.30393	up	--	--	--
meta_8641	Arg-Trp	-0.119814	0.318757	0.432053	unchanged	--	--	--
meta_8643		-1.92571	2.68e-07	1.35433	down	--	--	--
meta_8653	Sumatriptan	0.281201	0.0195474	0.919274	unchanged	--	--	--
meta_8668		0.148236	0.096007	0.714646	unchanged	--	--	--
meta_8669	sn-Glycerol 1-phosphate	-0.288065	0.070039	0.787535	unchanged	--	C00623	Glycerophospholipid metabolism(ko00564)
meta_8673	Pro-Gly	0.286856	0.033996	0.88496	unchanged	--	--	--
meta_8682		1.85657	1.55e-06	1.3499	up	--	--	--
meta_8686	Trp-Asn	0.127837	0.0834877	0.750614	unchanged	--	--	--
meta_8687	3',5'-Cyclic guanosine monophosphate	-0.712671	0.0551819	0.851229	unchanged	--	--	--
meta_8688		0.956051	1.14e-07	1.35847	up	--	--	--
meta_8694		2.17594	2.77e-06	1.3609	up	--	--	--
meta_8699		0.189564	0.0778619	0.749434	unchanged	--	--	--
meta_8700		0.312796	0.0247839	0.903718	unchanged	--	--	--
meta_8703		-0.0711324	0.328544	0.434702	unchanged	--	--	--
meta_8714	2-Methylguanosine	-2.30644	0.0102514	1.08822	down	--	--	--
meta_8742		-0.264473	0.0165301	0.958321	unchanged	--	--	--
meta_8744	3.alpha.-Mannobiose	-0.739385	0.000819764	1.18403	down	--	--	--
meta_8745	Galactinol	-0.807887	0.210705	0.570473	unchanged	Organooxygen compounds	C01235	Galactose metabolism(ko00052)
meta_8746		-1.84953	4.76e-07	1.35701	down	--	--	--
meta_8748		-1.92042	2.31e-05	1.34247	down	--	--	--
meta_8779	Arg-Phe	0.378934	0.00201704	1.14868	up	--	--	--
meta_8780	Quetiapine	0.904491	6e-05	1.27891	up	--	--	--
meta_8799		2.93723	2.28e-09	1.37836	up	--	--	--
meta_8801		-2.63374	1.08e-09	1.37991	down	--	--	--
meta_8810	Arg-Glu	-0.873692	0.000388545	1.22964	down	--	--	--
meta_8835		0.0810044	0.337104	0.449511	unchanged	--	--	--
meta_8845		0.342314	0.255075	0.517603	unchanged	--	--	--
meta_8858		-0.172887	0.0685259	0.781786	unchanged	--	--	--
meta_8867	Acetyl-DL-Leucine	-0.0897251	0.207583	0.557837	unchanged	--	--	--
meta_8876		2.67536	5.53e-09	1.37628	up	--	--	--
meta_8897		2.3831	3.9e-10	1.38316	up	--	--	--
meta_8907	Gly-Val	0.507474	0.215004	0.556758	unchanged	--	--	--
meta_8910	Benztropine	-1.71751	9.33e-05	1.27368	down	--	--	--
meta_8917		-0.250139	0.0708459	0.751865	unchanged	--	--	--
meta_8918		0.0532079	0.644317	0.20103	unchanged	--	--	--
meta_8924	Sinensetin	-1.48412	0.00147912	1.23165	down	--	--	--
meta_8930	Biocytin	0.595637	0.000252561	1.21219	up	Carboxylic acids and derivatives	C05552	Biotin metabolism(ko00780);;Metabolic pathways(ko01100)
meta_8952	Zotepine	0.428009	0.0467058	0.849517	unchanged	--	--	--
meta_8953		0.206235	0.220261	0.527324	unchanged	--	--	--
meta_8955	Tangeritin	0.161338	0.201194	0.55149	unchanged	--	--	--
meta_8956	Olanzapine	-0.0794876	0.732571	0.156516	unchanged	--	--	--
meta_8991	Lys-Trp	-0.135341	0.420878	0.362828	unchanged	--	--	--
meta_9001		3.31313	2.06e-05	1.3602	up	--	--	--
meta_9013	2-Hydroxy-5-methoxybenzoic acid	1.86314	1.19e-05	1.34796	up	--	--	--
meta_9017		1.25713	0.000919622	1.25941	up	--	--	--
meta_9027	Serotonin	-0.0934795	0.63648	0.218153	unchanged	Indoles and derivatives	C00780	Metabolic pathways(ko01100);;Tryptophan metabolism(ko00380)
meta_9046		-0.0348395	0.664299	0.195554	unchanged	--	--	--
meta_9049	Matairesinol	0.156177	0.35171	0.422011	unchanged	Furanoid lignans	C10682	Biosynthesis of secondary metabolites(ko01110)
meta_9057		0.307273	0.00305678	1.10494	up	--	--	--
meta_9073	(-)-Riboflavin	-0.273599	0.00327641	1.10503	down	Pteridines and derivatives	C00255	Riboflavin metabolism(ko00740);;Biosynthesis of secondary metabolites(ko01110);;Metabolic pathways(ko01100)
meta_9078	Ethylmorphine	0.694049	0.0109161	1.06438	up	--	--	--
meta_9088		0.279117	0.00129152	1.14495	up	--	--	--
meta_9094	L-Tetrahydropalmatine	-0.0364213	0.923888	0.0433524	unchanged	--	--	--
meta_9116		4.26354	0.00259656	1.21517	up	--	--	--
meta_9117	D-Glucono-1,5-lactone	1.55789	0.00210398	1.19456	up	Organooxygen compounds	C00198	Biosynthesis of secondary metabolites(ko01110);;Carbon metabolism(ko01200);;Metabolic pathways(ko01100);;Pentose phosphate pathway(ko00030)
meta_9125	Mefloquine	-0.61835	5.45e-06	1.312	down	--	--	--
meta_9147		-2.99445	8.8e-11	1.39105	down	--	--	--
meta_9151	Fastigilin B	0.0676262	0.78019	0.132647	unchanged	--	--	--
meta_9168		-2.20464	0.00452799	1.17533	down	--	--	--
meta_9172	Daidzin	0.458963	0.00505283	1.04817	up	Isoflavonoids	C10216	Isoflavonoid biosynthesis(ko00943)
meta_9177		1.05695	3.45e-06	1.33268	up	--	--	--
meta_9180	Ile-Trp	0.773128	0.00424916	1.14147	up	--	--	--
meta_9200		-0.148253	0.0773739	0.729382	unchanged	--	--	--
meta_9240		0.0174917	0.881638	0.0641118	unchanged	--	--	--
meta_9242	S-Adenosyl-L-homocysteine	-0.367316	0.00624399	1.03729	down	5'-deoxyribonucleosides	C00021	Biosynthesis of amino acids(ko01230);;Metabolic pathways(ko01100);;Cysteine and methionine metabolism(ko00270)
meta_9243	Papaverine	1.30244	0.0470659	0.892742	unchanged	Isoquinolines and derivatives	C06533	Biosynthesis of secondary metabolites(ko01110);;Isoquinoline alkaloid biosynthesis(ko00950)
meta_9248	N-Acetyl-D-lactosamine	0.200336	0.0109851	1.00255	up	--	--	--
meta_9255	N,N-dimethylhistidine	0.715372	0.292373	0.489569	unchanged	--	--	--
meta_9268	S-Adenosylhomocysteine	0.310533	0.0118296	1.04396	up	5'-deoxyribonucleosides	C00021	Cysteine and methionine metabolism(ko00270);;Metabolic pathways(ko01100);;Biosynthesis of amino acids(ko01230)
meta_9272	Famciclovir	0.152604	0.176385	0.589118	unchanged	--	--	--
meta_9295		0.118137	0.0980567	0.716876	unchanged	--	--	--
meta_9296		0.22641	0.0517904	0.816304	unchanged	--	--	--
meta_9297		-0.568002	0.00136386	1.20901	down	--	--	--
meta_9317	Homovanillic acid	0.203825	0.133036	0.646429	unchanged	Phenols	C05582	Metabolic pathways(ko01100);;Tyrosine metabolism(ko00350)
meta_9326		-3.11822	1.15e-06	1.37608	down	--	--	--
meta_9341	Rebamipide	1.30147	2.51e-05	1.31319	up	--	--	--
meta_9343		2.65765	2.21e-08	1.36726	up	--	--	--
meta_9346	Tranilast	0.237563	0.519991	0.281152	unchanged	--	--	--
meta_9369		0.137738	0.0662971	0.761335	unchanged	--	--	--
meta_9370		1.24731	0.00432655	1.11224	up	--	--	--
meta_9379		2.47183	0.000141179	1.31462	up	--	--	--
meta_9402		0.290312	0.0231281	0.91884	unchanged	--	--	--
meta_9416		1.47338	3.63e-05	1.30801	up	--	--	--
meta_9423		-0.125751	0.341581	0.430825	unchanged	--	--	--
meta_9424		-3.68152	4.06e-05	1.35006	down	--	--	--
meta_9426		-3.6663	1.11e-06	1.37509	down	--	--	--
meta_9427		-0.325303	0.271032	0.495067	unchanged	--	--	--
meta_9428		1.69151	0.000240062	1.30918	up	--	--	--
meta_9429		0.0633839	0.230888	0.517574	unchanged	--	--	--
meta_9435		-0.44745	0.319162	0.438131	unchanged	--	--	--
meta_9452	Amrinone	-0.813971	0.000411278	1.25873	down	--	--	--
meta_9470		2.16179	1.1e-06	1.35761	up	--	--	--
meta_9479		0.590192	0.000158025	1.22228	up	--	--	--
meta_9502		-1.80462	8.25e-05	1.31154	down	--	--	--
meta_9528		-0.130952	0.158789	0.630224	unchanged	--	--	--
meta_9531		-3.97679	6.1e-07	1.38602	down	--	--	--
meta_9553	SANGUINARINE	0.0174655	0.852925	0.0800336	unchanged	Benzophenanthridine alkaloids	C06162	Isoquinoline alkaloid biosynthesis(ko00950)
meta_9557		0.508364	2.29e-06	1.33417	up	--	--	--
meta_9570		-0.167779	0.375755	0.397525	unchanged	--	--	--
meta_9573		-1.89701	5.52e-07	1.35849	down	--	--	--
meta_9574		-0.432242	0.00527635	1.04697	down	--	--	--
meta_9582	S-Lactoylglutathione	0.00316386	0.994421	0.00482079	unchanged	--	--	--
meta_9585		0.812026	1.58e-05	1.31841	up	--	--	--
meta_9610		-0.110092	0.351579	0.424095	unchanged	--	--	--
meta_9611		1.23558	2.24e-07	1.35568	up	--	--	--
meta_9613	Arg-Tyr	-0.162774	0.143168	0.629494	unchanged	--	--	--
meta_9628	Rosmarinic Acid	0.147811	0.295153	0.470337	unchanged	Cinnamic acids and derivatives	C01850	Tyrosine metabolism(ko00350)
meta_9649		-1.50821	0.00292422	1.20084	down	--	--	--
meta_9686		-0.131595	0.188997	0.579161	unchanged	--	--	--
meta_9697		0.0221183	0.85494	0.0741106	unchanged	--	--	--
meta_9699		2.87103	6.19e-09	1.37753	up	--	--	--
meta_9718		-0.114256	0.460262	0.322364	unchanged	--	--	--
meta_9731		0.00927148	0.914544	0.0421477	unchanged	--	--	--
meta_9745		0.395793	0.00734694	1.02004	up	--	--	--
meta_9759		-0.046491	0.574434	0.257126	unchanged	--	--	--
meta_9763		-2.71044	3.76e-06	1.35622	down	--	--	--
meta_9781	Uridine 5'-diphosphate (UDP)	-0.855425	0.00475715	1.14055	down	--	--	--
meta_9783		1.26202	0.0393425	0.917644	unchanged	--	--	--
meta_9786		-0.00955957	0.888507	0.0629246	unchanged	--	--	--
meta_9833		3.14927	1.27e-09	1.38023	up	--	--	--
meta_9834		-2.40834	1.56e-07	1.37617	down	--	--	--
meta_9835		0.603297	0.170729	0.626695	unchanged	--	--	--
meta_9840		-0.184257	0.151802	0.610226	unchanged	--	--	--
meta_9843		0.923116	3.51e-05	1.31095	up	--	--	--
meta_9845	Alfuzosin	-0.313636	0.0266457	0.875593	unchanged	--	--	--
meta_9873		-2.36621	2.87e-08	1.37008	down	--	--	--
meta_9874		-1.68806	0.000786593	1.2528	down	--	--	--
meta_9875		2.03572	1.02e-06	1.3562	up	--	--	--
meta_9878	Bumetanide	2.51138	4.26e-08	1.37385	up	--	--	--
meta_9894		-0.90843	1.06e-07	1.36042	down	--	--	--
meta_9895		-4.21001	7.8e-07	1.38563	down	--	--	--
meta_9917		0.674963	0.00314517	1.08494	up	--	--	--
meta_9918	Tetrahydrofolate	0.546631	0.000752593	1.16983	up	Pteridines and derivatives	C00101	Folate biosynthesis(ko00790);;One carbon pool by folate(ko00670);;Aminoacyl-tRNA biosynthesis(ko00970);;Metabolic pathways(ko01100);;Glycine, serine and threonine metabolism(ko00260);;Carbon metabolism(ko01200)
meta_9937		-0.0387869	0.889901	0.0586095	unchanged	--	--	--
meta_9940		-0.210976	0.12954	0.644119	unchanged	--	--	--
meta_9941	2,5-Dihydroxycinnamic acid methyl ester	0.648713	0.000957766	1.16923	up	--	--	--
meta_9947		-2.84627	1.7e-05	1.35224	down	--	--	--
meta_9963		2.46458	5.7e-08	1.36109	up	--	--	--
meta_9979		0.282711	0.000252476	1.20931	up	--	--	--
meta_9991		-0.0879118	0.342577	0.421125	unchanged	--	--	--
meta_10011		0.0392324	0.629271	0.220473	unchanged	--	--	--
meta_10013	Hexylglutathione	-0.177012	0.160282	0.607764	unchanged	--	--	--
meta_10016	Desacetylvindoline	1.65498	5.07e-05	1.30193	up	--	C01091	Indole alkaloid biosynthesis(ko00901)
meta_10025		0.240936	0.143285	0.636342	unchanged	--	--	--
meta_10029		-0.166925	0.168625	0.594838	unchanged	--	--	--
meta_10030	Homoveratric acid	-0.175538	0.327148	0.463083	unchanged	--	--	--
meta_10035		0.195367	0.273183	0.489906	unchanged	--	--	--
meta_10042		-2.42115	0.000140803	1.30102	down	--	--	--
meta_10065		0.371606	0.0288645	0.960706	unchanged	--	--	--
meta_10085	3,4-Dimethoxycinnamic acid	0.194382	0.119345	0.657435	unchanged	--	--	--
meta_10090		-0.800035	0.149688	0.660268	unchanged	--	--	--
meta_10095		-0.865851	0.0107658	1.02596	down	--	--	--
meta_10120		0.228784	0.0781443	0.733262	unchanged	--	--	--
meta_10121		-0.163556	0.0475967	0.812986	unchanged	--	--	--
meta_10122		-0.091023	0.715002	0.172235	unchanged	--	--	--
meta_10128	5-Methoxytryptamine	2.26728	0.00308405	1.20014	up	Indoles and derivatives	C05659	Tryptophan metabolism(ko00380)
meta_10138		-0.359199	0.100285	0.714154	unchanged	--	--	--
meta_10157		-2.17117	4.17e-09	1.38211	down	--	--	--
meta_10171		0.72369	5.09e-06	1.31619	up	--	--	--
meta_10202		2.99668	4.39e-09	1.37926	up	--	--	--
meta_10214		0.25802	0.293138	0.465582	unchanged	--	--	--
meta_10217		-0.258864	0.0330054	0.864232	unchanged	--	--	--
meta_10227		-0.074804	0.383019	0.388049	unchanged	--	--	--
meta_10243	Xanthylic acid (XMP)	-2.00184	1.31e-08	1.36997	down	--	--	--
meta_10248		0.0227536	0.772143	0.133242	unchanged	--	--	--
meta_10249	2E-Eicosenoic acid	-2.45093	6.24e-07	1.38173	down	--	--	--
meta_10252		-0.11341	0.0417124	0.842488	unchanged	--	--	--
meta_10298	Trimethobenzamide	0.156402	0.423108	0.375956	unchanged	--	--	--
meta_10312		-0.0223316	0.780832	0.115658	unchanged	--	--	--
meta_10314		0.366361	0.190594	0.575655	unchanged	--	--	--
meta_10315		0.0443661	0.490097	0.318322	unchanged	--	--	--
meta_10316		-1.15652	1.57e-06	1.33543	down	--	--	--
meta_10331		2.19919	3.37e-06	1.36391	up	--	--	--
meta_10332		-0.102274	0.393823	0.389474	unchanged	--	--	--
meta_10334		-0.870064	3.89e-07	1.35473	down	--	--	--
meta_10361		2.72773	9.25e-09	1.37175	up	--	--	--
meta_10376		-4.97873	5.06e-05	1.35744	down	--	--	--
meta_10388		0.221071	0.0807784	0.731853	unchanged	--	--	--
meta_10389		-0.101839	0.299025	0.461544	unchanged	--	--	--
meta_10392	Kinetin	-0.0246782	0.705313	0.168926	unchanged	--	--	--
meta_10395		4.60282	2.57e-06	1.38073	up	--	--	--
meta_10402		-0.308675	0.354655	0.422926	unchanged	--	--	--
meta_10416		-2.82417	5.53e-07	1.38262	down	--	--	--
meta_10427	Vitexin	0.534344	3.15e-06	1.32545	up	--	C01460	Flavonoid biosynthesis(ko00941);;Flavone and flavonol biosynthesis(ko00944)
meta_10428	Apigenin 7-glucoside	0.705811	0.00383532	1.16165	up	Flavonoids	C04608	Flavone and flavonol biosynthesis(ko00944)
meta_10433	alpha-Mangostin	-1.52139	0.0133009	1.05987	down	--	--	--
meta_10437		-0.178374	0.0684645	0.74663	unchanged	--	--	--
meta_10452		-0.284302	0.0162443	0.943306	unchanged	--	--	--
meta_10455		-0.361041	0.00913159	1.01654	down	--	--	--
meta_10462		2.30172	8.52e-08	1.37779	up	--	--	--
meta_10463		2.55635	4.38e-08	1.36514	up	--	--	--
meta_10464		-0.759041	6.8e-05	1.30448	down	--	--	--
meta_10465		0.184672	0.171067	0.601321	unchanged	--	--	--
meta_10466	Naringenin-7-O-Glucoside	-0.283541	0.0132981	1.03129	down	--	--	--
meta_10495		2.11654	0.00361829	1.18436	up	--	--	--
meta_10510		-0.637361	0.000375029	1.1972	down	--	--	--
meta_10548		-2.84922	7.74e-07	1.38182	down	--	--	--
meta_10550		-2.72022	0.000404923	1.29555	down	--	--	--
meta_10575		0.31701	0.0297205	0.868684	unchanged	--	--	--
meta_10593		-0.186448	0.117743	0.672155	unchanged	--	--	--
meta_10595	Troglitazone	0.0690618	0.763934	0.151893	unchanged	--	--	--
meta_10601	Propoxur	0.673389	0.00153216	1.16634	up	--	--	--
meta_10604		0.175045	0.0666983	0.799013	unchanged	--	--	--
meta_10619		1.95499	5.65e-09	1.39102	up	--	--	--
meta_10637		0.617984	1.58e-06	1.33338	up	--	--	--
meta_10640	7,8-Dihydrofolate	0.331448	0.115711	0.661037	unchanged	Carboxylic acids and derivatives	C00415	Metabolic pathways(ko01100);;One carbon pool by folate(ko00670);;Folate biosynthesis(ko00790)
meta_10642	Loratadine	0.188744	0.0181707	0.923022	unchanged	--	--	--
meta_10654		2.38153	2.66e-08	1.36817	up	--	--	--
meta_10660		0.0361549	0.837399	0.101325	unchanged	--	--	--
meta_10669		2.72798	7.43e-05	1.34801	up	--	--	--
meta_10673		0.27363	0.0532564	0.800012	unchanged	--	--	--
meta_10679		0.859757	1.68e-05	1.33682	up	--	--	--
meta_10687		1.55985	0.00062369	1.27325	up	--	--	--
meta_10700		0.372301	0.11493	0.674947	unchanged	--	--	--
meta_10712		-0.180241	0.0467944	0.826525	unchanged	--	--	--
meta_10713	Sissotrin	0.552604	0.000103406	1.24339	up	--	C05376	Isoflavonoid biosynthesis(ko00943)
meta_10723		-1.28977	2.01e-06	1.35148	down	--	--	--
meta_10735		-0.0469725	0.519692	0.297617	unchanged	--	--	--
meta_10741		0.222403	0.174759	0.582823	unchanged	--	--	--
meta_10749		2.25973	5.59e-08	1.37231	up	--	--	--
meta_10753		-0.0238293	0.80172	0.1069	unchanged	--	--	--
meta_10754		-0.125527	0.150006	0.625327	unchanged	--	--	--
meta_10775	tadalafil	-0.596841	2.14e-05	1.29807	down	--	--	--
meta_10781		-0.414187	0.503838	0.308958	unchanged	--	--	--
meta_10782		-0.943814	0.00410559	1.10048	down	--	--	--
meta_10798	Homocitrate	1.53736	0.000202442	1.26762	up	Carboxylic acids and derivatives	C01251	Pyruvate metabolism(ko00620);;Biosynthesis of amino acids(ko01230);;Metabolic pathways(ko01100);;Lysine biosynthesis(ko00300);;2-Oxocarboxylic acid metabolism(ko01210)
meta_10802		-2.19646	2.95e-07	1.36721	down	--	--	--
meta_10803	Pelargonidin 3-glucoside cation	-1.94037	1.68e-09	1.37686	down	--	--	--
meta_10821		-0.529901	0.000191394	1.25327	down	--	--	--
meta_10822	Visnadin	0.462931	0.00743488	1.01402	up	--	--	--
meta_10835		0.761222	0.00829111	1.08301	up	--	--	--
meta_10838		-0.0774028	0.357041	0.410723	unchanged	--	--	--
meta_10840		-0.0179494	0.787694	0.116777	unchanged	--	--	--
meta_10865		-0.939438	0.000875468	1.16092	down	--	--	--
meta_10866	1-Palmitoyl-2-hydroxy-sn-glycero-3-phosphoethanolamine	1.85663	9.63e-05	1.33331	up	--	--	--
meta_10868		-0.335053	0.193177	0.572279	unchanged	--	--	--
meta_10877		-0.082546	0.305778	0.452602	unchanged	--	--	--
meta_10884		-2.21969	5.96e-06	1.33799	down	--	--	--
meta_10886		-0.178334	0.322758	0.436955	unchanged	--	--	--
meta_10920	Vindoline	0.21665	0.127312	0.663727	unchanged	--	C01626	Indole alkaloid biosynthesis(ko00901)
meta_10932		0.544868	0.000291273	1.20941	up	--	--	--
meta_10944		-0.346176	0.0341845	0.920137	unchanged	--	--	--
meta_10956	5-L-Glutamyl-L-alanine	0.100406	0.652602	0.208685	unchanged	Carboxylic acids and derivatives	C03740	Glutathione metabolism(ko00480)
meta_10959		1.14004	3.73e-07	1.35084	up	--	--	--
meta_10978	Exalamide	-0.66405	0.00243877	1.12118	down	--	--	--
meta_11022	Peonidin 3-galactoside cation	-0.28333	0.00382255	1.06811	down	--	--	--
meta_11027		0.0617658	0.470647	0.318339	unchanged	--	--	--
meta_11033		0.208247	0.408693	0.355152	unchanged	--	--	--
meta_11034		-0.261365	0.0941289	0.708273	unchanged	--	--	--
meta_11044		-0.207877	0.44057	0.356084	unchanged	--	--	--
meta_11056		5.68825	1.85e-05	1.3699	up	--	--	--
meta_11059		-0.111498	0.1677	0.59597	unchanged	--	--	--
meta_11060		-0.635027	6.39e-05	1.29367	down	--	--	--
meta_11062		0.600597	0.000154769	1.22795	up	--	--	--
meta_11084		0.431112	0.000991978	1.20977	up	--	--	--
meta_11088		-2.09602	1.09e-07	1.35895	down	--	--	--
meta_11097		-0.868056	0.00331738	1.17141	down	--	--	--
meta_11120		-0.417331	0.0170549	0.967884	unchanged	--	--	--
meta_11135	Nobiletin	-1.50405	0.0113596	1.07225	down	Flavonoids	C09789	Flavonoid biosynthesis(ko00941)
meta_11136		5.64866	0.000367857	1.30556	up	--	--	--
meta_11142		2.64046	2.46e-05	1.34956	up	--	--	--
meta_11146		0.226568	0.150057	0.616833	unchanged	--	--	--
meta_11157		-0.559618	0.000143858	1.23658	down	--	--	--
meta_11188	Limonin	-0.250118	0.0570092	0.786164	unchanged	--	--	--
meta_11216	Terfenadine	-0.457186	0.0112065	1.00982	down	--	--	--
meta_11228		-0.121583	0.194559	0.576022	unchanged	--	--	--
meta_11229		0.0686519	0.669762	0.190577	unchanged	--	--	--
meta_11231		-0.150612	0.508307	0.309302	unchanged	--	--	--
meta_11232		1.29972	3.51e-07	1.37996	up	--	--	--
meta_11240		0.583951	0.187109	0.602345	unchanged	--	--	--
meta_11245		-1.1627	1.77e-05	1.35144	down	--	--	--
meta_11277		0.32845	0.0110863	0.980575	unchanged	--	--	--
meta_11279		-0.0901651	0.449929	0.345018	unchanged	--	--	--
meta_11300		0.0683623	0.790233	0.128447	unchanged	--	--	--
meta_11307		0.2668	0.0047088	1.05833	up	--	--	--
meta_11313		0.0713847	0.278261	0.477523	unchanged	--	--	--
meta_11342		0.10928	0.260677	0.503297	unchanged	--	--	--
meta_11345		0.553293	4.83e-05	1.26669	up	--	--	--
meta_11358		-0.0529517	0.501634	0.298033	unchanged	--	--	--
meta_11362		2.40138	0.000959998	1.25122	up	--	--	--
meta_11388		0.0433548	0.696228	0.17004	unchanged	--	--	--
meta_11391		-0.272471	0.0541195	0.806686	unchanged	--	--	--
meta_11405		1.49721	1.68e-06	1.33089	up	--	--	--
meta_11408		-2.33679	1.23e-09	1.38649	down	--	--	--
meta_11411		0.588262	0.00017636	1.22479	up	--	--	--
meta_11425		-1.88785	1.45e-06	1.34286	down	--	--	--
meta_11426		-2.76601	3.24e-09	1.38044	down	--	--	--
meta_11432		0.0681598	0.286804	0.47205	unchanged	--	--	--
meta_11472		-0.114058	0.619108	0.222047	unchanged	--	--	--
meta_11475		-0.25482	0.00112365	1.14405	down	--	--	--
meta_11484		-0.588126	2.03e-05	1.28857	down	--	--	--
meta_11486		-0.100261	0.14941	0.631484	unchanged	--	--	--
meta_11497	Cytidine 5'-diphosphocholine (CDP-choline)	-1.24267	7.47e-06	1.33305	down	--	--	--
meta_11500		-0.157165	0.184008	0.582521	unchanged	--	--	--
meta_11502		2.5328	2.75e-06	1.37583	up	--	--	--
meta_11505		-0.0518067	0.509287	0.305599	unchanged	--	--	--
meta_11520		0.0870575	0.108012	0.682	unchanged	--	--	--
meta_11528		-0.043547	0.735251	0.16149	unchanged	--	--	--
meta_11538		0.733534	0.00210817	1.10092	up	--	--	--
meta_11540		-1.5299	1.34e-10	1.38451	down	--	--	--
meta_11541		-0.15494	0.0468752	0.813615	unchanged	--	--	--
meta_11544		-1.54837	4.73e-07	1.35887	down	--	--	--
meta_11546		-3.23e-05	0.999718	0.000557468	unchanged	--	--	--
meta_11548		0.298433	0.325647	0.428688	unchanged	--	--	--
meta_11567		-0.470147	4.32e-05	1.27143	down	--	--	--
meta_11568		-0.00544644	0.948713	0.0226579	unchanged	--	--	--
meta_11586	Malvidin 3-O-glucoside cation	0.0424932	0.565217	0.259766	unchanged	--	--	--
meta_11622		-0.0255808	0.770955	0.129631	unchanged	--	--	--
meta_11626		-0.272467	0.0202072	0.946579	unchanged	--	--	--
meta_11630		0.387733	0.00228985	1.10326	up	--	--	--
meta_11648	1-Palmitoyl-sn-glycero-3-phosphocholine	-0.649331	0.00288446	1.11108	down	Glycerophospholipids	C04230	Glycerophospholipid metabolism(ko00564)
meta_11650		1.45346	1.34e-05	1.31155	up	--	--	--
meta_11652		1.19719	5.95e-05	1.28856	up	--	--	--
meta_11653		0.885516	0.00238648	1.15021	up	--	--	--
meta_11656		1.98943	6.02e-09	1.37516	up	--	--	--
meta_11688		2.44588	1.28e-05	1.36477	up	--	--	--
meta_11692		-0.958253	7.3e-06	1.30603	down	--	--	--
meta_11723		1.54119	0.0107482	1.07833	up	--	--	--
meta_11741		-0.276075	0.000554578	1.17599	down	--	--	--
meta_11744		-0.490403	0.0285597	0.938908	unchanged	--	--	--
meta_11751		2.10061	5.07e-07	1.35484	up	--	--	--
meta_11776		2.29543	1.96e-08	1.37609	up	--	--	--
meta_11782		-0.102385	0.279973	0.482972	unchanged	--	--	--
meta_11785		0.132941	0.221928	0.553064	unchanged	--	--	--
meta_11795		-1.10098	2.3e-06	1.32592	down	--	--	--
meta_11796		2.0125	6.86e-06	1.3444	up	--	--	--
meta_11797		-0.883996	1.48e-08	1.36914	down	--	--	--
meta_11798		-0.217907	0.0397448	0.858706	unchanged	--	--	--
meta_11833		1.89502	3.22e-07	1.35039	up	--	--	--
meta_11842		3.86179	0.000214397	1.3226	up	--	--	--
meta_11843		-0.076404	0.32852	0.429777	unchanged	--	--	--
meta_11850		0.0582426	0.317233	0.438299	unchanged	--	--	--
meta_11851		-0.368038	0.000644204	1.17068	down	--	--	--
meta_11865		2.17649	6.8e-09	1.38052	up	--	--	--
meta_11867		-0.199413	0.00917363	0.999829	unchanged	--	--	--
meta_11870	Malvidin 3-O-galactoside cation	-0.771318	0.000225372	1.25078	down	--	--	--
meta_11878		0.710829	0.00130914	1.176	up	--	--	--
meta_11891		0.196517	0.179529	0.575049	unchanged	--	--	--
meta_11899		-0.288418	0.364344	0.397168	unchanged	--	--	--
meta_11905		0.970455	9.34e-07	1.33973	up	--	--	--
meta_11933		0.312737	0.0012025	1.17196	up	--	--	--
meta_11936		0.155547	0.101304	0.689132	unchanged	--	--	--
meta_11940		0.557536	0.0160977	0.949557	unchanged	--	--	--
meta_11942		0.179363	0.301359	0.467708	unchanged	--	--	--
meta_11949		1.49412	6.58e-06	1.32336	up	--	--	--
meta_11950		2.68964	1.7e-06	1.34678	up	--	--	--
meta_11955		0.239689	0.0869939	0.735092	unchanged	--	--	--
meta_11964		-0.403726	0.0237038	0.932163	unchanged	--	--	--
meta_11965		-1.55702	3.17e-07	1.36551	down	--	--	--
meta_11968		0.111762	0.713519	0.178398	unchanged	--	--	--
meta_11983		2.52552	2.3e-05	1.36488	up	--	--	--
meta_12010		-0.713679	0.000154273	1.29139	down	--	--	--
meta_12027		-0.211366	0.0338148	0.862021	unchanged	--	--	--
meta_12028		3.0254	3.4e-05	1.34765	up	--	--	--
meta_12033		2.74062	2.69e-07	1.3556	up	--	--	--
meta_12035		-2.19833	3.11e-07	1.38284	down	--	--	--
meta_12036		-1.86862	0.000226834	1.31692	down	--	--	--
meta_12037		-0.436604	5.59e-05	1.26055	down	--	--	--
meta_12040	Prometryn	0.437212	0.29258	0.462196	unchanged	--	--	--
meta_12053		0.199326	0.0178984	0.927884	unchanged	--	--	--
meta_12056	Maltotriose	-0.896492	7e-05	1.29888	down	Organooxygen compounds	C01835	ABC transporters(ko02010)
meta_12065		0.0669375	0.480639	0.311515	unchanged	--	--	--
meta_12066	1-Oleoyl-sn-glycero-3-phosphocholine	2.43413	2.97e-05	1.35633	up	Glycerophospholipids	C04230	Glycerophospholipid metabolism(ko00564)
meta_12069		2.75773	0.000290448	1.31331	up	--	--	--
meta_12075		-0.459876	0.0303361	0.867593	unchanged	--	--	--
meta_12081		-1.9177	0.00019825	1.32095	down	--	--	--
meta_12102	1-Stearoyl-2-hydroxy-sn-glycero-3-phosphocholine	-0.792901	0.00325655	1.12227	down	Glycerophospholipids	C04230	Glycerophospholipid metabolism(ko00564)
meta_12124	Delphinidin 3-O-glucoside cation	-0.194802	0.032888	0.868153	unchanged	--	--	--
meta_12125		-0.0945569	0.162087	0.610032	unchanged	--	--	--
meta_12126	5-Methyltetrahydrofolate (5-Methyl-THF)	0.490888	0.0312997	0.908902	unchanged	--	--	--
meta_12139		0.756632	0.000380574	1.19489	up	--	--	--
meta_12150		0.512329	0.00395575	1.1207	up	--	--	--
meta_12151		-0.470425	0.0110619	0.987385	unchanged	--	--	--
meta_12182		-0.185995	0.425328	0.358788	unchanged	--	--	--
meta_12188		1.71062	5.08e-06	1.33994	up	--	--	--
meta_12189		1.64528	8.59e-07	1.35301	up	--	--	--
meta_12190		-1.14375	3.79e-06	1.33504	down	--	--	--
meta_12202	Chrysin	-0.63805	1.6e-06	1.34602	down	Flavonoids	C10028	Flavonoid biosynthesis(ko00941)
meta_12227		0.113012	0.268149	0.494976	unchanged	--	--	--
meta_12230		0.102935	0.366474	0.403099	unchanged	--	--	--
meta_12232		0.202425	0.0728997	0.742453	unchanged	--	--	--
meta_12240		2.69726	5.05e-08	1.36374	up	--	--	--
meta_12259		2.39587	7.09e-07	1.38123	up	--	--	--
meta_12260		2.13082	0.000191438	1.2861	up	--	--	--
meta_12267		0.00815872	0.981321	0.00910804	unchanged	--	--	--
meta_12278		-0.168888	0.279685	0.471331	unchanged	--	--	--
meta_12285		2.58351	8.98e-07	1.33921	up	--	--	--
meta_12290		-0.0205154	0.708051	0.160506	unchanged	--	--	--
meta_12293		-0.472103	0.0568215	0.823583	unchanged	--	--	--
meta_12312		-0.0172458	0.928767	0.0546023	unchanged	--	--	--
meta_12322		2.46713	4.46e-08	1.36363	up	--	--	--
meta_12323		-1.11301	0.000216952	1.29542	down	--	--	--
meta_12324		2.44178	2.16e-07	1.37807	up	--	--	--
meta_12326	Methaqualone	-2.22869	2.55e-07	1.3783	down	--	--	--
meta_12327		-4.11962	2.46e-05	1.36634	down	--	--	--
meta_12358		0.216119	0.125589	0.679808	unchanged	--	--	--
meta_12370		2.62724	6.18e-05	1.33669	up	--	--	--
meta_12378		-2.30097	0.00781655	1.12793	down	--	--	--
meta_12381		-0.829715	5.87e-08	1.36816	down	--	--	--
meta_12393		0.169889	0.466387	0.3218	unchanged	--	--	--
meta_12419		2.37075	5.43e-07	1.34236	up	--	--	--
meta_12421		-2.69292	3.28e-05	1.36139	down	--	--	--
meta_12434		1.00402	9.28e-05	1.2478	up	--	--	--
meta_12440		2.04863	4.88e-07	1.35806	up	--	--	--
meta_12445		-1.4483	6.4e-07	1.36984	down	--	--	--
meta_12448		3.08401	0.00031671	1.30087	up	--	--	--
meta_12483		1.58131	5.5e-06	1.34305	up	--	--	--
meta_12489		-0.0639939	0.335112	0.42518	unchanged	--	--	--
meta_12490		-0.345352	0.434514	0.345965	unchanged	--	--	--
meta_12492	5'-O-methylthymidine	-2.69774	6.2e-06	1.37571	down	--	--	--
meta_12519	Quinapril	1.96717	1.25e-06	1.35164	up	--	--	--
meta_12521		0.112503	0.0479403	0.838376	unchanged	--	--	--
meta_12523		-1.51439	0.000231003	1.28522	down	--	--	--
meta_12536		0.0167326	0.918223	0.0373606	unchanged	--	--	--
meta_12550		-2.14025	0.000164183	1.32177	down	--	--	--
meta_12553		2.18129	6.08e-08	1.37193	up	--	--	--
meta_12555		-3.64201	1.7e-05	1.36208	down	--	--	--
meta_12561		0.313481	0.426148	0.345878	unchanged	--	--	--
meta_12563		-0.795315	0.000817575	1.16228	down	--	--	--
meta_12580		0.0295533	0.92172	0.0510538	unchanged	--	--	--
meta_12586		-0.21827	0.106204	0.703708	unchanged	--	--	--
meta_12590		-2.24354	3.18e-09	1.38125	down	--	--	--
meta_12598		1.64638	8.75e-05	1.28365	up	--	--	--
meta_12600		-1.73596	2.21e-05	1.32693	down	--	--	--
meta_12622		-1.6143	0.000221764	1.26814	down	--	--	--
meta_12631		0.736435	6.41e-06	1.32887	up	--	--	--
meta_12633		1.75502	0.000535454	1.25861	up	--	--	--
meta_12646		-1.09811	7.57e-06	1.3324	down	--	--	--
meta_12661		-0.555352	0.000501145	1.23414	down	--	--	--
meta_12676		1.46622	2.87e-05	1.30451	up	--	--	--
meta_12695		2.31193	2.71e-06	1.33388	up	--	--	--
meta_12701		0.264449	0.163647	0.619969	unchanged	--	--	--
meta_12712		0.634742	0.000292208	1.22844	up	--	--	--
meta_12735		-0.0515077	0.817071	0.116218	unchanged	--	--	--
meta_12752		0.0357157	0.631515	0.21928	unchanged	--	--	--
meta_12754		1.11401	2.85e-05	1.28407	up	--	--	--
meta_12778		1.48452	4.96e-08	1.38064	up	--	--	--
meta_12779		2.37301	0.00101647	1.24809	up	--	--	--
meta_12801		-0.0473018	0.767467	0.133424	unchanged	--	--	--
meta_12808		1.48176	1.58e-06	1.33524	up	--	--	--
meta_12811		5.02368	0.000957235	1.27042	up	--	--	--
meta_12825		-0.082796	0.221875	0.530957	unchanged	--	--	--
meta_12841		-0.728295	0.0105477	0.99837	unchanged	--	--	--
meta_12855		-1.38118	0.000201087	1.31693	down	--	--	--
meta_12863		0.215037	0.0130383	0.968674	unchanged	--	--	--
meta_12868		5.75486	8.83e-05	1.34687	up	--	--	--
meta_12874		4.12037	0.000333513	1.31526	up	--	--	--
meta_12877		-0.0934722	0.349975	0.408817	unchanged	--	--	--
meta_12881		0.272255	0.316842	0.445104	unchanged	--	--	--
meta_12882		-0.251616	0.178625	0.579774	unchanged	--	--	--
meta_12885		0.13805	0.234452	0.520093	unchanged	--	--	--
meta_12894		2.41831	7.48e-08	1.35855	up	--	--	--
meta_12906		0.306331	0.00912687	1.00925	up	--	--	--
meta_12910		0.212396	0.0159471	0.94565	unchanged	--	--	--
meta_12928		3.36079	1.15e-07	1.38325	up	--	--	--
meta_12931		2.56471	3.97e-08	1.3656	up	--	--	--
meta_12945		2.57328	1.64e-07	1.36845	up	--	--	--
meta_12949	Apigenin 7-O-neohesperidoside	-0.16776	0.0446991	0.825974	unchanged	--	C12627	Flavone and flavonol biosynthesis(ko00944)
meta_12968		1.69836	7.06e-05	1.30005	up	--	--	--
meta_12971		2.74067	0.000164891	1.29493	up	--	--	--
meta_12979		-0.823364	0.000184965	1.26711	down	--	--	--
meta_12980	Naringin	-0.136366	0.202251	0.55349	unchanged	Flavonoids	C09789	Flavonoid biosynthesis(ko00941)
meta_12981		0.182293	0.076859	0.741757	unchanged	--	--	--
meta_12982		-0.0197783	0.85395	0.0939402	unchanged	--	--	--
meta_12985		0.21151	0.00469084	1.05245	up	--	--	--
meta_12996		0.352762	0.1376	0.660748	unchanged	--	--	--
meta_13004		-0.951861	2.22e-05	1.30406	down	--	--	--
meta_13005		2.43457	1.46e-07	1.35759	up	--	--	--
meta_13008		0.878686	1.14e-05	1.32801	up	--	--	--
meta_13024		0.234607	0.175715	0.586311	unchanged	--	--	--
meta_13035		-0.0679117	0.457456	0.332227	unchanged	--	--	--
meta_13039	Gossypol	1.25959	0.000635499	1.17634	up	Prenol lipids	C07667	Sesquiterpenoid and triterpenoid biosynthesis(ko00909);;Biosynthesis of secondary metabolites(ko01110)
meta_13042		-0.851487	0.000265109	1.20715	down	--	--	--
meta_13047		0.0102087	0.929138	0.0368809	unchanged	--	--	--
meta_13052		-0.436549	0.0154876	0.939725	unchanged	--	--	--
meta_13071		0.45767	0.00132041	1.13853	up	--	--	--
meta_13076		0.265575	0.00129498	1.14108	up	--	--	--
meta_13077		2.18071	1.68e-06	1.33003	up	--	--	--
meta_13089		3.70029	0.0001321	1.33644	up	--	--	--
meta_13093		4.56864	0.000439361	1.30354	up	--	--	--
meta_13135		-0.119476	0.49817	0.306955	unchanged	--	--	--
meta_13140		2.56829	3.62e-08	1.36851	up	--	--	--
meta_13141		2.69972	3.65e-09	1.37681	up	--	--	--
meta_13143		0.191617	0.133011	0.641584	unchanged	--	--	--
meta_13158		7.22413	5.94e-05	1.35378	up	--	--	--
meta_13162		-0.102889	0.188767	0.573159	unchanged	--	--	--
meta_13203		0.211398	0.0693194	0.800825	unchanged	--	--	--
meta_13206		0.15822	0.0110319	0.985683	unchanged	--	--	--
meta_13212		-0.171628	0.134449	0.684765	unchanged	--	--	--
meta_13230		-2.99166	0.000279956	1.31524	down	--	--	--
meta_13233		0.0908116	0.380822	0.395365	unchanged	--	--	--
meta_13239		2.55081	4.43e-08	1.36566	up	--	--	--
meta_13240		2.82392	1.59e-08	1.3741	up	--	--	--
meta_13263		-0.225636	0.0125921	0.971354	unchanged	--	--	--
meta_13271		2.50436	6.76e-06	1.34067	up	--	--	--
meta_13277		0.158285	0.00783167	1.02029	up	--	--	--
meta_13295		0.3358	0.461497	0.342562	unchanged	--	--	--
meta_13298		0.38452	0.0690299	0.801317	unchanged	--	--	--
meta_13306		-1.41205	0.000482147	1.29414	down	--	--	--
meta_13332		-0.279797	0.0290435	0.877639	unchanged	--	--	--
meta_13337		-0.474049	0.0105735	1.04234	down	--	--	--
meta_13338		0.0983289	0.0800804	0.750372	unchanged	--	--	--
meta_13350		-0.414769	0.00141741	1.13329	down	--	--	--
meta_13362		0.869723	0.000183797	1.22414	up	--	--	--
meta_13369	Nordihydroguaiaretic Acid	0.225492	0.0273368	0.888637	unchanged	--	--	--
meta_13397		0.238519	0.0390073	0.867186	unchanged	--	--	--
meta_13401		3.61509	6.9e-05	1.34497	up	--	--	--
meta_13403		-0.12555	0.103563	0.700958	unchanged	--	--	--
meta_13408		-0.3693	0.00154583	1.17587	down	--	--	--
meta_13416	UDP-N-acetylglucosamine	-1.32885	3.27e-06	1.33851	down	Pyrimidine nucleotides	C00043	Vancomycin resistance(ko01502);;Metabolic pathways(ko01100);;Amino sugar and nucleotide sugar metabolism(ko00520)
meta_13421		-0.969414	0.000111876	1.27902	down	--	--	--
meta_13426		0.384558	0.00397155	1.11836	up	--	--	--
meta_13440	Diosmin	-0.419901	0.000377088	1.20959	down	--	--	--
meta_13451		-0.222894	0.178167	0.611026	unchanged	--	--	--
meta_13459		0.463709	0.320255	0.46191	unchanged	--	--	--
meta_13472	Neohesperidin	-0.152463	0.118422	0.674274	unchanged	Flavonoids	C09806	Flavonoid biosynthesis(ko00941)
meta_13492		2.02723	6.86e-07	1.34333	up	--	--	--
meta_13495	Glutathione disulfide	0.0676469	0.628191	0.228682	unchanged	Carboxylic acids and derivatives	C00127	Glutathione metabolism(ko00480)
meta_13519		-0.194516	0.0841774	0.72525	unchanged	--	--	--
meta_13523		1.36336	0.000318727	1.26926	up	--	--	--
meta_13543		-0.220848	0.0264688	0.897323	unchanged	--	--	--
meta_13544		-0.387942	0.00382655	1.10174	down	--	--	--
meta_13545		0.213803	0.00124792	1.14193	up	--	--	--
meta_13547		-0.794982	0.000138726	1.27679	down	--	--	--
meta_13564		-0.333742	0.0010974	1.21249	down	--	--	--
meta_13574		2.27633	3.98e-06	1.37773	up	--	--	--
meta_13577		0.147337	0.0632114	0.77566	unchanged	--	--	--
meta_13586		0.430349	4.23e-05	1.2882	up	--	--	--
meta_13587		-1.71538	9.88e-06	1.36071	down	--	--	--
meta_13599		-1.9098	2.52e-05	1.3389	down	--	--	--
meta_13617		0.993438	5.69e-06	1.31542	up	--	--	--
meta_13618		0.144017	0.0761114	0.74206	unchanged	--	--	--
meta_13624		2.27415	1.42e-07	1.36753	up	--	--	--
meta_13625		2.11684	1.96e-07	1.35449	up	--	--	--
meta_13628		0.240116	0.0108456	0.987961	unchanged	--	--	--
meta_13629		0.217248	0.411761	0.362186	unchanged	--	--	--
meta_13630		-0.252093	0.0404206	0.833272	unchanged	--	--	--
meta_13633		-0.0521976	0.578107	0.254285	unchanged	--	--	--
meta_13655		2.49739	9.8e-11	1.38696	up	--	--	--
meta_13656		-0.0138552	0.839232	0.104466	unchanged	--	--	--
meta_13678		3.4932	2.77e-05	1.36106	up	--	--	--
meta_13680		0.620328	0.000326284	1.22889	up	--	--	--
meta_13686	Bilirubin	-1.98561	5.62e-07	1.3709	down	Tetrapyrroles and derivatives	C00486	Biosynthesis of secondary metabolites(ko01110);;Metabolic pathways(ko01100);;Porphyrin and chlorophyll metabolism(ko00860)
meta_13695		-1.0418	0.000163883	1.23292	down	--	--	--
meta_13706		1.84205	0.000124142	1.31202	up	--	--	--
meta_13708		-0.451703	0.00533722	1.10122	down	--	--	--
meta_13723		-0.0730273	0.679835	0.184006	unchanged	--	--	--
meta_13728		0.149158	0.0506454	0.816379	unchanged	--	--	--
meta_13730		-0.877745	0.00126479	1.23477	down	--	--	--
meta_13739		2.41971	8.65e-10	1.38147	up	--	--	--
meta_13762		-0.530144	0.0568289	0.806045	unchanged	--	--	--
meta_13763		-2.90207	0.000104843	1.33118	down	--	--	--
meta_13774		0.0480917	0.726541	0.154915	unchanged	--	--	--
meta_13785		0.193953	0.118767	0.681948	unchanged	--	--	--
meta_13786		2.98708	1.96e-06	1.36928	up	--	--	--
meta_13809		-1.64827	2.31e-08	1.36854	down	--	--	--
meta_13818		0.239922	0.445848	0.353003	unchanged	--	--	--
meta_13824		-0.156061	0.0416818	0.839165	unchanged	--	--	--
meta_13826		-0.171618	0.0211611	0.912428	unchanged	--	--	--
meta_13829		-0.0658869	0.836073	0.111051	unchanged	--	--	--
meta_13841		0.163724	0.593335	0.250665	unchanged	--	--	--
meta_13845		0.49325	0.00511527	1.09625	up	--	--	--
meta_13863		0.135763	0.0596499	0.774927	unchanged	--	--	--
meta_13869		-0.440399	9.62e-05	1.24516	down	--	--	--
meta_13873		-0.446475	0.222263	0.531944	unchanged	--	--	--
meta_13890		-0.318305	0.00167474	1.11784	down	--	--	--
meta_13895	Stachyose	-0.133063	0.0653747	0.781892	unchanged	Organooxygen compounds	C01613	Galactose metabolism(ko00052)
meta_13908		0.111035	0.350631	0.406838	unchanged	--	--	--
meta_13918		-1.13244	3.4e-05	1.28497	down	--	--	--
meta_13924		-0.0104225	0.915001	0.0589185	unchanged	--	--	--
meta_13927		0.18608	0.101095	0.706835	unchanged	--	--	--
meta_13934		-2.65703	4.26e-10	1.38744	down	--	--	--
meta_13935		0.91987	2.66e-05	1.27997	up	--	--	--
meta_13937		0.201306	0.0533594	0.816513	unchanged	--	--	--
meta_13951		0.922892	0.00657124	1.06263	up	--	--	--
meta_13956		0.0229835	0.884094	0.0603842	unchanged	--	--	--
meta_13958		-0.466921	0.00113299	1.20234	down	--	--	--
meta_13960		-0.154263	0.421328	0.365868	unchanged	--	--	--
meta_13979		-1.38022	0.000287813	1.2691	down	--	--	--
meta_13998		1.32326	0.000153356	1.22872	up	--	--	--
meta_14005		1.78084	2.85e-06	1.32312	up	--	--	--
meta_14008		0.612343	0.197472	0.581114	unchanged	--	--	--
meta_14009		-0.451685	0.00101768	1.15831	down	--	--	--
meta_14029		-1.41528	2.8e-05	1.32603	down	--	--	--
meta_14042		1.06616	0.0012235	1.16555	up	--	--	--
meta_14048		0.349931	0.00128542	1.13433	up	--	--	--
meta_14049		-0.296768	0.00269937	1.09202	down	--	--	--
meta_14064		-0.14183	0.0405432	0.837205	unchanged	--	--	--
meta_14065		-0.000802614	0.998083	0.00149548	unchanged	--	--	--
meta_14070		0.259374	0.00170471	1.14823	up	--	--	--
meta_14080		0.171893	0.0518726	0.842991	unchanged	--	--	--
meta_14096		1.2671	3.57e-06	1.32071	up	--	--	--
meta_14105		2.1203	5.45e-06	1.36896	up	--	--	--
meta_14110		1.74145	2.08e-08	1.38493	up	--	--	--
meta_14111		-0.119371	0.464586	0.343572	unchanged	--	--	--
meta_14120		-0.152201	0.0985242	0.706788	unchanged	--	--	--
meta_14128		0.166942	0.0424506	0.835193	unchanged	--	--	--
meta_14132		-0.0143968	0.927679	0.0441887	unchanged	--	--	--
meta_14133		-0.449933	0.016858	1.01617	down	--	--	--
meta_14147		-0.198744	0.509441	0.282265	unchanged	--	--	--
meta_14148		0.27658	0.006606	1.0564	up	--	--	--
meta_14179		0.211247	0.0578361	0.778177	unchanged	--	--	--
meta_14199		0.265842	0.0654812	0.777057	unchanged	--	--	--
meta_14203		-0.0164064	0.845774	0.0969305	unchanged	--	--	--
meta_14211		0.386362	0.00239704	1.13724	up	--	--	--
meta_14236		1.69999	2.23e-07	1.357	up	--	--	--
meta_14239		-0.186271	0.0218368	0.920767	unchanged	--	--	--
meta_14244		-1.48907	2.15e-05	1.35041	down	--	--	--
meta_14246		0.0495998	0.603016	0.229925	unchanged	--	--	--
meta_14268		2.98656	2.25e-08	1.38242	up	--	--	--
meta_14271		1.42432	0.00011348	1.30782	up	--	--	--
meta_14280	Maltotetraose	-0.262925	0.120113	0.663559	unchanged	--	--	--
meta_14282		-0.156054	0.335042	0.427804	unchanged	--	--	--
meta_14290		0.389051	0.00602235	1.03024	up	--	--	--
meta_14296		-0.193418	0.00523792	1.04684	down	--	--	--
meta_14300		-0.027578	0.724488	0.164927	unchanged	--	--	--
meta_14307		0.630136	0.000162791	1.26186	up	--	--	--
meta_14318		-0.0151932	0.819605	0.113569	unchanged	--	--	--
meta_14320		0.297554	0.19098	0.560035	unchanged	--	--	--
meta_14325		-0.422865	0.0589965	0.836167	unchanged	--	--	--
meta_14327		2.7358	9.74e-09	1.38115	up	--	--	--
meta_14329		0.123906	0.222459	0.527401	unchanged	--	--	--
meta_14330		0.278993	0.00167838	1.14783	up	--	--	--
meta_14338		0.619002	4.61e-08	1.36165	up	--	--	--
meta_14348		-0.335112	0.00108821	1.14848	down	--	--	--
meta_14357		-0.674285	0.0233132	0.915502	unchanged	--	--	--
meta_14359		-0.219724	0.0917157	0.714325	unchanged	--	--	--
meta_14362		0.0452133	0.633416	0.217715	unchanged	--	--	--
meta_14392		1.12643	1.04e-06	1.34081	up	--	--	--
meta_14393		1.30753	2.54e-05	1.35721	up	--	--	--
meta_14396		0.567396	5.99e-05	1.2674	up	--	--	--
meta_14399		-0.851918	0.000252347	1.21372	down	--	--	--
meta_14408		0.809993	2.23e-06	1.32657	up	--	--	--
meta_14413		0.0130626	0.953311	0.0366913	unchanged	--	--	--
meta_14415		0.236739	0.157687	0.612755	unchanged	--	--	--
meta_14417		-0.162425	0.233322	0.519176	unchanged	--	--	--
meta_14429		0.104889	0.238242	0.522018	unchanged	--	--	--
meta_14443		0.317257	0.0451289	0.834957	unchanged	--	--	--
meta_14445		-0.349218	0.0416738	0.829748	unchanged	--	--	--
meta_14447		0.155721	0.456845	0.335879	unchanged	--	--	--
meta_14448		-0.559828	0.00667695	1.07514	down	--	--	--
meta_14452		0.676121	0.0395633	0.870265	unchanged	--	--	--
meta_14472		-0.159795	0.131259	0.652501	unchanged	--	--	--
meta_14479		-2.85686	3.03e-08	1.38355	down	--	--	--
meta_14493		-0.227152	0.122138	0.661976	unchanged	--	--	--
meta_14499		-0.780802	0.000524758	1.25196	down	--	--	--
meta_14513		0.494847	0.034859	0.856901	unchanged	--	--	--
meta_14515		-0.176949	0.261717	0.490419	unchanged	--	--	--
meta_14533		-0.2325	0.00223168	1.10385	down	--	--	--
meta_14534		-0.236214	0.374377	0.390895	unchanged	--	--	--
meta_14539		0.161754	0.0700468	0.756881	unchanged	--	--	--
meta_14548		-0.13382	0.356286	0.4038	unchanged	--	--	--
meta_14552		-0.177278	0.110142	0.701822	unchanged	--	--	--
meta_14560		0.623564	2.6e-06	1.32646	up	--	--	--
meta_14572		-0.218656	0.0460516	0.81534	unchanged	--	--	--
meta_14586		-0.799958	0.00160944	1.13139	down	--	--	--
meta_14593		0.11202	0.274398	0.48459	unchanged	--	--	--
meta_14595		-0.723322	0.107481	0.73289	unchanged	--	--	--
meta_14607		1.33173	0.00181365	1.20558	up	--	--	--
meta_14615		0.858789	2.1e-06	1.3531	up	--	--	--
meta_14618		-1.0735	0.000243491	1.25145	down	--	--	--
meta_14620		0.265432	0.0423012	0.842339	unchanged	--	--	--
meta_14637		0.754102	6.26e-05	1.2766	up	--	--	--
meta_14650		-0.235208	0.175705	0.593671	unchanged	--	--	--
meta_14657		0.0987428	0.604336	0.231203	unchanged	--	--	--
meta_14662		0.300379	0.167866	0.599215	unchanged	--	--	--
meta_14663		0.119423	0.749412	0.131042	unchanged	--	--	--
meta_14668		-0.694367	0.000374141	1.26139	down	--	--	--
meta_14676		0.576173	4.95e-05	1.26227	up	--	--	--
meta_14684		-0.488179	0.00162269	1.18456	down	--	--	--
meta_14695		1.72311	2.85e-06	1.34884	up	--	--	--
meta_14710		-0.482451	0.0117001	1.03033	down	--	--	--
meta_14711		0.0198557	0.850956	0.0839089	unchanged	--	--	--
meta_14714		0.267584	0.00479974	1.05851	up	--	--	--
meta_14716		-1.06448	0.00182049	1.16394	down	--	--	--
meta_14727		0.0101319	0.899396	0.0585455	unchanged	--	--	--
meta_14732		0.308886	0.0985987	0.69734	unchanged	--	--	--
meta_14736		0.629266	0.00611351	1.05193	up	--	--	--
meta_14746		-0.380628	0.0517312	0.840776	unchanged	--	--	--
meta_14755		0.19141	0.268912	0.490089	unchanged	--	--	--
meta_14756		0.733271	1.12e-05	1.29665	up	--	--	--
meta_14758		0.982374	5.26e-05	1.26161	up	--	--	--
meta_14769		4.27006	7.05e-05	1.34944	up	--	--	--
meta_14771		-0.242879	0.0720313	0.746755	unchanged	--	--	--
meta_14781		0.0842998	0.518335	0.295865	unchanged	--	--	--
meta_14787		1.37993	2.38e-06	1.32914	up	--	--	--
meta_14795		2.37615	1.69e-05	1.35416	up	--	--	--
meta_14799		-0.327139	0.0012341	1.14915	down	--	--	--
meta_14800		0.452113	4.89e-05	1.28439	up	--	--	--
meta_14805		1.54992	3.87e-05	1.28664	up	--	--	--
meta_14806		0.388992	0.0047668	1.07774	up	--	--	--
meta_14808		-0.185474	0.178762	0.586989	unchanged	--	--	--
meta_14822		-0.0823358	0.449508	0.33712	unchanged	--	--	--
meta_14823		0.0910406	0.69131	0.175765	unchanged	--	--	--
meta_14824		-0.196289	0.0128813	0.985791	unchanged	--	--	--
meta_14841		-0.304064	0.0479089	0.845473	unchanged	--	--	--
meta_14842		3.78379	8.17e-05	1.34741	up	--	--	--
meta_14858		1.14413	0.000975705	1.16285	up	--	--	--
meta_14874		-1.12477	0.000149147	1.22788	down	--	--	--
meta_14876		0.811036	0.000260927	1.23755	up	--	--	--
meta_14893		0.62657	0.000142472	1.237	up	--	--	--
meta_14895		-0.206651	0.044312	0.823935	unchanged	--	--	--
meta_14897		0.206965	0.415684	0.354905	unchanged	--	--	--
meta_14908		0.383296	0.105884	0.698459	unchanged	--	--	--
meta_14914		-0.0141733	0.855319	0.0781521	unchanged	--	--	--
meta_14918		1.07027	0.00175719	1.17043	up	--	--	--
meta_14923		0.0658695	0.515013	0.285205	unchanged	--	--	--
meta_14924		-0.264443	0.018633	0.944448	unchanged	--	--	--
meta_14929		0.198267	0.486346	0.318726	unchanged	--	--	--
meta_14931		0.498527	4.92e-05	1.26512	up	--	--	--
meta_14939		-0.371208	0.0865636	0.720948	unchanged	--	--	--
meta_14941		-0.388286	0.025336	0.893779	unchanged	--	--	--
meta_14946		0.677196	0.0037141	1.06694	up	--	--	--
meta_14948		0.0842108	0.573628	0.243154	unchanged	--	--	--
meta_14959		0.0556291	0.666243	0.192494	unchanged	--	--	--
meta_14961		0.128278	0.182868	0.576316	unchanged	--	--	--
meta_14970		0.670525	0.0534479	0.869394	unchanged	--	--	--
meta_14972		0.137738	0.0595941	0.789073	unchanged	--	--	--
meta_14988		-0.1238	0.111813	0.686647	unchanged	--	--	--
meta_15000		-0.160409	0.205785	0.559139	unchanged	--	--	--
meta_15002		0.256653	0.0332894	0.866669	unchanged	--	--	--
meta_15011	Thioetheramide-PC	-0.191557	0.438452	0.350493	unchanged	--	--	--
meta_15012		-0.179645	0.0629744	0.778796	unchanged	--	--	--
meta_15015		-0.218748	0.063065	0.772186	unchanged	--	--	--
meta_15028		0.315446	0.0102349	0.992747	unchanged	--	--	--
meta_15033		0.400181	0.137374	0.635392	unchanged	--	--	--
meta_15043		-0.656713	0.0819293	0.72015	unchanged	--	--	--
meta_15045		1.97338	0.00010612	1.33677	up	--	--	--
meta_15046		-0.180856	0.0326086	0.868419	unchanged	--	--	--
meta_15063		3.22679	1.04e-07	1.37155	up	--	--	--
meta_15064		0.64639	0.00016833	1.25515	up	--	--	--
meta_15065		-0.309352	0.0112882	0.992787	unchanged	--	--	--
meta_15066		4.24129	3.54e-05	1.36113	up	--	--	--
meta_15087		0.121643	0.354101	0.424536	unchanged	--	--	--
meta_15088		-0.157839	0.332521	0.447541	unchanged	--	--	--
meta_15091		-1.90008	4.88e-09	1.37714	down	--	--	--
meta_15109		-0.140866	0.165933	0.62016	unchanged	--	--	--
meta_15110		-0.368301	0.208843	0.58294	unchanged	--	--	--
meta_15111		0.344065	0.106243	0.690256	unchanged	--	--	--
meta_15118		-0.223251	0.0426911	0.848006	unchanged	--	--	--
meta_15120		-0.215588	0.211979	0.533888	unchanged	--	--	--
meta_15127		2.50234	6.9e-06	1.33503	up	--	--	--
meta_15141		0.369831	0.00278889	1.0963	up	--	--	--
meta_15144		-0.172925	0.109102	0.705208	unchanged	--	--	--
meta_15162		-0.14514	0.526702	0.281327	unchanged	--	--	--
meta_15165		0.396565	0.0123741	0.999043	unchanged	--	--	--
meta_15176		2.47107	1.26e-06	1.34972	up	--	--	--
meta_15180		0.303179	0.0575197	0.781909	unchanged	--	--	--
meta_15182		-0.20186	0.285539	0.471466	unchanged	--	--	--
meta_15183		-0.723379	0.00776388	1.12554	down	--	--	--
meta_15189		-0.20444	0.122193	0.687183	unchanged	--	--	--
meta_15197		-0.139265	0.327623	0.425318	unchanged	--	--	--
meta_15198		-0.149522	0.253368	0.49634	unchanged	--	--	--
meta_15199		0.45321	0.00261447	1.09786	up	--	--	--
meta_15211		-0.263176	0.112311	0.7049	unchanged	--	--	--
meta_15216		0.368854	0.00204304	1.14519	up	--	--	--
meta_15219		-0.181596	0.0154146	0.957603	unchanged	--	--	--
meta_15243		3.79365	3.49e-05	1.36106	up	--	--	--
meta_15245		-0.249442	0.0510469	0.819221	unchanged	--	--	--
meta_15253		-2.38604	0.000864484	1.26457	down	--	--	--
meta_15254		-1.77303	0.00071883	1.19719	down	--	--	--
meta_15261		0.0120436	0.821865	0.100292	unchanged	--	--	--
meta_15263		-0.112423	0.232715	0.535441	unchanged	--	--	--
meta_15273		-0.113229	0.264589	0.494485	unchanged	--	--	--
meta_15280		-0.682134	5.87e-05	1.27181	down	--	--	--
meta_15283		-0.0215879	0.774107	0.139052	unchanged	--	--	--
meta_15296		1.48046	0.00322242	1.14097	up	--	--	--
meta_15298		1.40522	4.6e-05	1.28567	up	--	--	--
meta_15299		0.411733	0.0235513	0.917188	unchanged	--	--	--
meta_15314		0.141495	0.173362	0.590855	unchanged	--	--	--
meta_15315		1.64515	0.000264771	1.26553	up	--	--	--
meta_15317		-0.0562295	0.706012	0.168594	unchanged	--	--	--
meta_15321	1,2-dioleoyl-sn-glycero-3-phosphatidylcholine	0.543728	0.0473883	0.844281	unchanged	--	--	--
meta_15326		0.193632	0.124727	0.672637	unchanged	--	--	--
meta_15336		1.26878	3.75e-05	1.30532	up	--	--	--
meta_15346		0.0726544	0.419955	0.369613	unchanged	--	--	--
meta_15347		0.0585269	0.213733	0.542173	unchanged	--	--	--
meta_15353		4.50521	8.43e-06	1.36991	up	--	--	--
meta_15355		0.0140697	0.817132	0.101125	unchanged	--	--	--
meta_15358		1.62165	1.02e-05	1.31981	up	--	--	--
meta_15359		1.72458	1.68e-06	1.3422	up	--	--	--
meta_15364		-2.57594	7.84e-05	1.3415	down	--	--	--
meta_15375		0.772539	0.00223938	1.16257	up	--	--	--
meta_15382		-1.20995	5.59e-05	1.29698	down	--	--	--
meta_15383		-3.40741	0.000407351	1.30894	down	--	--	--
meta_15393		0.328252	0.00599944	1.0308	up	--	--	--
meta_15400		-0.144157	0.594256	0.242972	unchanged	--	--	--
meta_15405		1.84728	9.74e-07	1.36489	up	--	--	--
meta_15409		1.304	1.08e-06	1.36575	up	--	--	--
meta_15415		-0.224208	0.0253847	0.904341	unchanged	--	--	--
meta_15416		0.563393	0.000292408	1.2163	up	--	--	--
meta_15417		-0.573222	0.000230872	1.22055	down	--	--	--
meta_15427		0.027153	0.732275	0.144554	unchanged	--	--	--
meta_15435		2.54519	3.12e-06	1.37609	up	--	--	--
meta_15436		-0.515514	0.000270156	1.21705	down	--	--	--
meta_15449		0.159983	0.209831	0.545008	unchanged	--	--	--
meta_15451		0.22597	0.0824657	0.742737	unchanged	--	--	--
meta_15453		1.85636	1.6e-06	1.34786	up	--	--	--
meta_15458		0.94704	8.67e-08	1.36097	up	--	--	--
meta_15462		1.05351	6.72e-06	1.30845	up	--	--	--
meta_15472		0.412329	0.00230285	1.10179	up	--	--	--
meta_15473		-2.04487	0.00202897	1.20998	down	--	--	--
meta_15476		-0.108019	0.0732889	0.743784	unchanged	--	--	--
meta_15478		-0.316582	0.000802917	1.16484	down	--	--	--
meta_15479		0.234162	0.0054986	1.03934	up	--	--	--
meta_15480		0.117336	0.445177	0.332565	unchanged	--	--	--
meta_15488		0.530046	0.00172454	1.15791	up	--	--	--
meta_15492		-0.0172284	0.820941	0.101526	unchanged	--	--	--
meta_15493		0.186418	0.00566137	1.03977	up	--	--	--
meta_15501		0.39124	0.0473879	0.805628	unchanged	--	--	--
meta_15517		-0.0777853	0.405269	0.380042	unchanged	--	--	--
meta_15518		1.35876	1.6e-05	1.31793	up	--	--	--
meta_15522		0.413232	0.0840492	0.722586	unchanged	--	--	--
meta_15530		0.586145	0.00163893	1.17907	up	--	--	--
meta_15551		-0.256932	0.0516614	0.805312	unchanged	--	--	--
meta_15565		0.229957	0.0774943	0.746227	unchanged	--	--	--
meta_15571		1.32926	2.45e-06	1.36461	up	--	--	--
meta_15585		1.84794	2.99e-07	1.34986	up	--	--	--
meta_15589		-4.41819	0.000326129	1.31687	down	--	--	--
meta_15599		0.698552	2.41e-05	1.28209	up	--	--	--
meta_15607		-0.300775	0.0105505	1.02958	down	--	--	--
meta_15612		-1.59891	0.000224283	1.29641	down	--	--	--
meta_15614		0.655098	0.0106735	1.00062	up	--	--	--
meta_15618		-0.0124979	0.861645	0.0697959	unchanged	--	--	--
meta_15621		1.09184	0.001399	1.17503	up	--	--	--
meta_15635		-4.53662	1.11e-05	1.37543	down	--	--	--
meta_15643		0.0995226	0.332647	0.433424	unchanged	--	--	--
meta_15650		-0.703097	7.41e-05	1.26883	down	--	--	--
meta_15661		1.47806	4.4e-07	1.34675	up	--	--	--
meta_15665		-0.247401	0.00930873	1.00173	down	--	--	--
meta_15666		-0.504472	0.0891786	0.718422	unchanged	--	--	--
meta_15674		0.885808	1.12e-05	1.34052	up	--	--	--
meta_15680		-1.46251	6.23e-05	1.31189	down	--	--	--
meta_15682		-0.128555	0.207612	0.543264	unchanged	--	--	--
meta_15684		0.286369	0.0773444	0.734782	unchanged	--	--	--
meta_15691		-0.720796	0.000672666	1.17918	down	--	--	--
meta_15698		0.0254846	0.79	0.117029	unchanged	--	--	--
meta_15713		-0.331612	0.00368305	1.09258	down	--	--	--
meta_15714		0.841857	0.000113499	1.24949	up	--	--	--
meta_15715		0.287535	0.0674347	0.757831	unchanged	--	--	--
meta_15717		-0.0696496	0.689975	0.19242	unchanged	--	--	--
meta_15721		-0.767482	0.00259179	1.14522	down	--	--	--
meta_15740		0.885325	3.1e-05	1.27495	up	--	--	--
meta_15756		-0.267647	0.0276937	0.875773	unchanged	--	--	--
meta_15770		1.44597	1.59e-05	1.30586	up	--	--	--
meta_15772		1.01161	5.06e-05	1.27888	up	--	--	--
meta_15773		-2.85788	1.16e-05	1.37125	down	--	--	--
meta_15775		-0.0231293	0.916295	0.0498536	unchanged	--	--	--
meta_15779		0.15053	0.150738	0.618008	unchanged	--	--	--
meta_15780		-0.195853	0.192464	0.566699	unchanged	--	--	--
meta_15781		-0.436764	0.00393221	1.06533	down	--	--	--
meta_15792		-4.83442	1.13e-05	1.37595	down	--	--	--
meta_15799		-0.471957	0.0520696	0.800646	unchanged	--	--	--
meta_15811		0.00490535	0.974575	0.0165158	unchanged	--	--	--
meta_15819		0.112288	0.805447	0.118387	unchanged	--	--	--
meta_15823		0.763791	8.56e-05	1.24989	up	--	--	--
meta_15825		0.0122771	0.959383	0.0339343	unchanged	--	--	--
meta_15855		1.98085	4.8e-09	1.37603	up	--	--	--
meta_15858		0.168286	0.26914	0.486822	unchanged	--	--	--
meta_15860		1.37038	0.00560473	1.12477	up	--	--	--
meta_15862		-0.070139	0.631737	0.219501	unchanged	--	--	--
meta_15878		-0.268799	0.00498041	1.11514	down	--	--	--
meta_15879		-3.30991	2.66e-05	1.36601	down	--	--	--
meta_15888		0.678369	6.17e-05	1.27181	up	--	--	--
meta_15892		1.23634	0.002009	1.11161	up	--	--	--
meta_15897		0.173329	0.256259	0.500443	unchanged	--	--	--
meta_15908		-0.181163	0.0250426	0.930203	unchanged	--	--	--
meta_15913		0.781911	0.0707223	0.817904	unchanged	--	--	--
meta_15919		-0.853398	0.00148319	1.21429	down	--	--	--
meta_15935		0.193032	0.106747	0.671862	unchanged	--	--	--
meta_15937		0.456165	0.0185977	0.927703	unchanged	--	--	--
meta_15940		-1.56105	0.000106655	1.30742	down	--	--	--
meta_15972		0.3539	0.11916	0.681423	unchanged	--	--	--
meta_15976		1.77283	3.03e-06	1.35246	up	--	--	--
meta_15983		0.401782	0.114918	0.677039	unchanged	--	--	--
meta_15992		0.742823	0.0176811	1.02817	up	--	--	--
meta_15995		-0.20024	0.0425068	0.843608	unchanged	--	--	--
meta_15997		-0.944555	0.000752088	1.17262	down	--	--	--
meta_16004		1.81181	7.4e-06	1.35909	up	--	--	--
meta_16005		0.765731	2.44e-07	1.35745	up	--	--	--
meta_16012		-0.134918	0.116672	0.675389	unchanged	--	--	--
meta_16021		-0.126158	0.213353	0.542656	unchanged	--	--	--
meta_16024		0.231331	0.197292	0.586447	unchanged	--	--	--
meta_16030		-0.174939	0.576454	0.248579	unchanged	--	--	--
meta_16033		-0.0125034	0.950133	0.0202292	unchanged	--	--	--
meta_16041		0.13593	0.416582	0.365106	unchanged	--	--	--
meta_16049		0.239641	0.0540385	0.831693	unchanged	--	--	--
meta_16051		-0.0108216	0.957192	0.0286385	unchanged	--	--	--
meta_16054		0.470852	0.0134387	0.996283	unchanged	--	--	--
meta_16064		-0.666559	0.00149522	1.12285	down	--	--	--
meta_16065		0.365089	0.161091	0.611751	unchanged	--	--	--
meta_16072		0.197309	0.113851	0.695312	unchanged	--	--	--
meta_16076		2.22996	6.99e-07	1.34685	up	--	--	--
meta_16077		-0.0476692	0.80392	0.108615	unchanged	--	--	--
meta_16091		-2.12297	3e-06	1.3783	down	--	--	--
meta_16095		-0.243899	0.00145795	1.19381	down	--	--	--
meta_16098		1.29074	0.000116222	1.31643	up	--	--	--
meta_16102		1.97189	1.86e-06	1.33038	up	--	--	--
meta_16104		-0.94526	8.23e-07	1.33773	down	--	--	--
meta_16105		-0.453051	0.0102154	1.08371	down	--	--	--
meta_16124		0.36927	0.546135	0.28845	unchanged	--	--	--
meta_16129		-0.308128	0.00216837	1.15387	down	--	--	--
meta_16130		-0.414082	0.000846625	1.16916	down	--	--	--
meta_16135		0.462349	0.00090753	1.15317	up	--	--	--
meta_16145		-0.155692	0.501917	0.307104	unchanged	--	--	--
meta_16146		0.108729	0.171334	0.588724	unchanged	--	--	--
meta_16147		-0.676204	6.16e-06	1.3144	down	--	--	--
meta_16158		0.160164	0.0939995	0.707487	unchanged	--	--	--
meta_16160		1.80802	3.03e-06	1.33014	up	--	--	--
meta_16167		0.244545	0.271686	0.496478	unchanged	--	--	--
meta_16175		-0.107972	0.0613555	0.778032	unchanged	--	--	--
meta_16179		-0.562401	6.17e-05	1.27635	down	--	--	--
meta_16183		0.884281	0.000318326	1.21094	up	--	--	--
meta_16198		-0.152041	0.332883	0.431169	unchanged	--	--	--
[truncated: 137 more rows]
